# Supplementary material for: Conservation and divergence within the clathrin interactome of Trypanosoma cruzi
Source: Sci Rep. 2016 Aug 9;6:31212. doi: 10.1038/srep31212 (PMC4977521; doi:10.1038/srep31212)
Supplement: Supplementary Dataset 1 [file srep31212-s1.xls]

## Sheet: TcCLC 1
Family	M	DB	Accession	Score	Mass	Matches	Pep(sig)	Sequences	Seq(sig)	↓emPAI	Description
1	1	Tcruzi	tr|Q3ZMB7|Q3ZMB7_TRYCR	24789	193932	789	786	150	150	268.81	Clathrin heavy chain OS=Trypanosoma cruzi GN=claH PE=3 SV=1
1	2	Tcruzi	tr|K2NU19|K2NU19_TRYCR	19256	193981	607	606	124	124	94.72	Clathrin heavy chain OS=Trypanosoma cruzi marinkellei GN=MOQ_003685 PE=3 SV=1
6	1	Tcruzi	tr|K4DWZ8|K4DWZ8_TRYCR	2024	34040	56	55	23	23	53.17	Uncharacterized protein OS=Trypanosoma cruzi GN=TCSYLVIO_006321 PE=4 SV=1
3	1	Tcruzi	tr|Q8STF3|Q8STF3_TRYCR	2594	50352	85	85	23	23	49.89	Beta tubulin 1.9 OS=Trypanosoma cruzi PE=2 SV=1
6	3	Tcruzi	tr|V5BGQ4|V5BGQ4_TRYCR	1616	30872	45	44	21	21	44.21	Uncharacterized protein OS=Trypanosoma cruzi Dm28c GN=TCDM_08541 PE=4 SV=1
17	1	Tcruzi	tr|K4DY65|K4DY65_TRYCR	1034	23287	37	37	12	12	15.81	Uncharacterized protein OS=Trypanosoma cruzi GN=TCSYLVIO_006077 PE=4 SV=1
2	1	Tcruzi	tr|Q4CLA1|Q4CLA1_TRYCC	3368	50395	89	89	22	22	15.14	Alpha tubulin, putative OS=Trypanosoma cruzi (strain CL Brener) GN=Tc00.1047053411235.9 PE=3 SV=1
8	1	Tcruzi	tr|V5BXH3|V5BXH3_TRYCR	1721	56990	65	65	26	26	12.11	Uncharacterized protein OS=Trypanosoma cruzi Dm28c GN=TCDM_01993 PE=4 SV=1
10	1	Tcruzi	sp|P14795|RL40_TRYCR	1578	14934	39	39	8	8	9.48	Ubiquitin-60S ribosomal protein L40 OS=Trypanosoma cruzi GN=FUS1 PE=2 SV=2
9	1	Tcruzi	tr|K2NC28|K2NC28_TRYCR	1582	59630	42	42	31	31	7.6	Chaperonin HSP60, mitochondrial, putative OS=Trypanosoma cruzi marinkellei GN=MOQ_003716 PE=3 SV=1
8	2	Tcruzi	tr|Q4E4P1|Q4E4P1_TRYCC	1107	57686	45	44	21	21	5.71	Epsin, putative OS=Trypanosoma cruzi (strain CL Brener) GN=Tc00.1047053506925.70 PE=4 SV=1
4	1	Tcruzi	tr|V5BHR1|V5BHR1_TRYCR	2121	93555	66	66	35	35	5.7	Uncharacterized protein OS=Trypanosoma cruzi Dm28c GN=TCDM_04063 PE=4 SV=1
6	2	Tcruzi	tr|Q4CPQ7|Q4CPQ7_TRYCC	1827	80083	52	51	27	27	5.05	Uncharacterized protein (Fragment) OS=Trypanosoma cruzi (strain CL Brener) GN=Tc00.1047053510977.9 PE=4 SV=1
13	1	Tcruzi	tr|K2N6K2|K2N6K2_TRYCR	1141	52926	34	34	21	21	4.96	Chaperone DNAJ protein, putative (Fragment) OS=Trypanosoma cruzi marinkellei GN=MOQ_005901 PE=3 SV=1
18	1	Tcruzi	tr|K4E0C9|K4E0C9_TRYCR	1030	67193	36	36	23	23	4.15	Uncharacterized protein OS=Trypanosoma cruzi GN=TCSYLVIO_005324 PE=4 SV=1
149	1	Tcruzi	tr|Q4CRH9|Q4CRH9_TRYCC	223	20173	11	11	8	8	4.05	40S ribosomal protein S11, putative OS=Trypanosoma cruzi (strain CL Brener) GN=Tc00.1047053511139.20 PE=3 SV=1
12	1	Tcruzi	tr|K4DLS7|K4DLS7_TRYCR	1190	69131	37	37	24	24	3.92	Golgi/lysosome glycoprotein, putative OS=Trypanosoma cruzi GN=TCSYLVIO_009817 PE=4 SV=1
46	1	Tcruzi	tr|K2LZ01|K2LZ01_TRYCR	495	28598	15	15	12	12	3.84	40S ribosomal protein S2, putative (Fragment) OS=Trypanosoma cruzi marinkellei GN=MOQ_008343 PE=3 SV=1
6	4	Tcruzi	tr|K4DXI4|K4DXI4_TRYCR	412	31277	16	16	12	12	3.67	Uncharacterized protein OS=Trypanosoma cruzi GN=TCSYLVIO_006322 PE=4 SV=1
123	1	Tcruzi	tr|K4DU81|K4DU81_TRYCR	256	24299	12	12	10	10	3.38	40S ribosomal protein S3, putative OS=Trypanosoma cruzi GN=TCSYLVIO_000304 PE=3 SV=1
47	1	Tcruzi	tr|K4DY43|K4DY43_TRYCR	473	27159	14	14	8	8	3.21	Gim5A protein, putative,glycosomal membrane protein, putative OS=Trypanosoma cruzi GN=TCSYLVIO_005782 PE=4 SV=1
5	3	Tcruzi	tr|V5BGP9|V5BGP9_TRYCR	985	67782	30	30	25	25	2.87	Uncharacterized protein OS=Trypanosoma cruzi Dm28c GN=TCDM_08534 PE=4 SV=1
11	1	Tcruzi	tr|K4DUQ8|K4DUQ8_TRYCR	1275	76079	39	39	26	26	2.78	Protein kinase, putative OS=Trypanosoma cruzi GN=TCSYLVIO_007094 PE=4 SV=1
36	3	Tcruzi	tr|K4DPP5|K4DPP5_TRYCR	380	31944	14	14	12	12	2.75	NUP-1 protein, putative (Fragment) OS=Trypanosoma cruzi GN=TCSYLVIO_008806 PE=4 SV=1
102	1	Tcruzi	tr|K4DM88|K4DM88_TRYCR	289	22601	11	11	10	10	2.74	Small GTP-binding protein Rab11, putative,Rab11 GTPase, putative OS=Trypanosoma cruzi GN=TCSYLVIO_009719 PE=3 SV=1
137	1	Tcruzi	tr|Q4CM56|Q4CM56_TRYCC	234	22774	10	10	8	8	2.72	Tryparedoxin peroxidase, putative OS=Trypanosoma cruzi (strain CL Brener) GN=Tc00.1047053507259.10 PE=4 SV=1
15	3	Tcruzi	tr|Q4DAZ6|Q4DAZ6_TRYCC	489	30242	13	13	10	10	2.66	Heat shock 70 kDa protein, putative (Fragment) OS=Trypanosoma cruzi (strain CL Brener) GN=Tc00.1047053506135.9 PE=3 SV=1
28	1	Tcruzi	tr|K4E470|K4E470_TRYCR	735	59373	26	25	20	19	2.62	Chaperonin alpha subunit, putative OS=Trypanosoma cruzi GN=TCSYLVIO_003488 PE=3 SV=1
15	2	Tcruzi	tr|Q26937|Q26937_TRYCR	937	74519	31	31	22	22	2.58	Heat shock protein 70 OS=Trypanosoma cruzi GN=Hsp70 PE=2 SV=1
37	1	Tcruzi	tr|Q4D5C2|Q4D5C2_TRYCC	584	45427	19	19	15	15	2.57	Glutamate dehydrogenase OS=Trypanosoma cruzi (strain CL Brener) GN=Tc00.1047053508111.30 PE=3 SV=1
5	1	Tcruzi	tr|K4DXI1|K4DXI1_TRYCR	2040	137651	56	56	43	43	2.42	Uncharacterized protein OS=Trypanosoma cruzi GN=TCSYLVIO_006326 PE=4 SV=1
91	1	Tcruzi	tr|K4DKF0|K4DKF0_TRYCR	310	24376	11	11	8	8	2.41	Vesicle-associated membrane protein, putative OS=Trypanosoma cruzi GN=TCSYLVIO_010526 PE=4 SV=1
15	1	Tcruzi	tr|K4E7J7|K4E7J7_TRYCR	943	71051	27	27	20	20	2.07	Glucose-regulated protein 78, putative OS=Trypanosoma cruzi GN=TCSYLVIO_002291 PE=3 SV=1
99	1	Tcruzi	tr|K4EC22|K4EC22_TRYCR	267	21904	8	8	6	6	1.98	Uncharacterized protein (Fragment) OS=Trypanosoma cruzi GN=TCSYLVIO_000700 PE=4 SV=1
193	1	Tcruzi	tr|Q4D6N9|Q4D6N9_TRYCC	173	19064	8	8	7	7	1.97	Ribosomal protein S19, putative OS=Trypanosoma cruzi (strain CL Brener) GN=Tc00.1047053504013.100 PE=4 SV=1
44	1	Tcruzi	tr|K4E1P3|K4E1P3_TRYCR	515	33659	13	13	11	11	1.94	Malate dehydrogenase OS=Trypanosoma cruzi GN=TCSYLVIO_004390 PE=3 SV=1
21	2	Tcruzi	tr|V5BH01|V5BH01_TRYCR	973	88653	32	32	26	26	1.92	Uncharacterized protein OS=Trypanosoma cruzi Dm28c GN=TCDM_08356 PE=4 SV=1
146	1	Tcruzi	tr|K4E5G2|K4E5G2_TRYCR	227	25697	9	9	9	9	1.85	Vesicle-associated membrane protein, putative OS=Trypanosoma cruzi GN=TCSYLVIO_003494 PE=4 SV=1
21	1	Tcruzi	tr|K4EE85|K4EE85_TRYCR	979	92188	32	32	26	26	1.81	Uncharacterized protein OS=Trypanosoma cruzi GN=TCSYLVIO_000050 PE=4 SV=1
20	1	Tcruzi	tr|K4DUS5|K4DUS5_TRYCR	972	71820	26	26	21	21	1.78	Uncharacterized protein OS=Trypanosoma cruzi GN=TCSYLVIO_007300 PE=4 SV=1
16	1	Tcruzi	tr|V5BW37|V5BW37_TRYCR	1060	89891	30	30	25	25	1.78	Gamma-adaptin 1 OS=Trypanosoma cruzi Dm28c GN=TCDM_02471 PE=4 SV=1
61	1	Tcruzi	tr|K4DRH6|K4DRH6_TRYCR	418	42410	14	14	13	13	1.73	Prostaglandin F2alpha synthase OS=Trypanosoma cruzi GN=TCSYLVIO_005740 PE=4 SV=1
83	1	Tcruzi	sp|Q4DZ41|RS3A2_TRYCC	342	30064	10	10	9	9	1.72	40S ribosomal protein S3a-2 OS=Trypanosoma cruzi (strain CL Brener) GN=Tc00.1047053511001.9 PE=3 SV=1
32	1	Tcruzi	tr|K4DZU6|K4DZU6_TRYCR	634	58444	20	19	19	18	1.7	Chaperonin containing t-complex protein, putative OS=Trypanosoma cruzi GN=TCSYLVIO_005500 PE=3 SV=1
115	1	Tcruzi	tr|K4DNY5|K4DNY5_TRYCR	263	27414	9	9	7	7	1.68	Vesicule-associated membrane protein, putative OS=Trypanosoma cruzi GN=TCSYLVIO_009258 PE=4 SV=1
14	1	Tcruzi	tr|V5DDV1|V5DDV1_TRYCR	1107	107325	35	35	25	25	1.65	Beta-adaptin OS=Trypanosoma cruzi Dm28c GN=TCDM_05969 PE=4 SV=1
109	1	Tcruzi	tr|K2N9G5|K2N9G5_TRYCR	279	30940	10	10	10	10	1.65	40S ribosomal protein S4 OS=Trypanosoma cruzi marinkellei GN=MOQ_002367 PE=3 SV=1
49	1	Tcruzi	tr|K4DPH9|K4DPH9_TRYCR	464	37352	12	12	9	9	1.64	Uncharacterized protein OS=Trypanosoma cruzi GN=TCSYLVIO_009054 PE=4 SV=1
14	2	Tcruzi	tr|K4E1C8|K4E1C8_TRYCR	977	107102	32	32	24	24	1.5	Beta-adaptin, putative OS=Trypanosoma cruzi GN=TCSYLVIO_004597 PE=4 SV=1
57	1	Tcruzi	tr|K4ED78|K4ED78_TRYCR	433	50481	16	16	12	12	1.47	Heterogeneous nuclear ribonucleoprotein H/F, putative OS=Trypanosoma cruzi GN=TCSYLVIO_000392 PE=4 SV=1
69	1	Tcruzi	tr|K4DT61|K4DT61_TRYCR	399	40868	12	12	11	11	1.44	Sterol 24-c-methyltransferase, putative OS=Trypanosoma cruzi GN=TCSYLVIO_007533 PE=4 SV=1
34	1	Tcruzi	tr|K4DT91|K4DT91_TRYCR	620	73071	21	21	21	21	1.41	Dynamin, putative,vacuolar sortin protein 1, putative OS=Trypanosoma cruzi GN=TCSYLVIO_007449 PE=3 SV=1
20	2	Tcruzi	tr|Q4DIB1|Q4DIB1_TRYCC	776	70961	21	21	16	16	1.37	Uncharacterized protein OS=Trypanosoma cruzi (strain CL Brener) GN=Tc00.1047053506479.10 PE=4 SV=1
61	2	Tcruzi	tr|Q2TJB2|Q2TJB2_TRYCR	397	42309	12	12	11	11	1.37	Dehydrogenase OS=Trypanosoma cruzi PE=4 SV=1
55	2	Tcruzi	tr|Q4DK47|Q4DK47_TRYCC	290	24508	7	7	7	7	1.35	Membrane-bound acid phosphatase, putative (Fragment) OS=Trypanosoma cruzi (strain CL Brener) GN=Tc00.1047053508827.10 PE=4 SV=1
39	1	Tcruzi	tr|Q4E4E7|Q4E4E7_TRYCC	579	46694	14	14	10	10	1.33	Tyrosine aminotransferase OS=Trypanosoma cruzi (strain CL Brener) GN=Tc00.1047053510187.30 PE=3 SV=1
31	1	Tcruzi	tr|K4DX70|K4DX70_TRYCR	641	69054	20	20	17	17	1.32	ATP-dependent RNA helicase, putative OS=Trypanosoma cruzi GN=TCSYLVIO_006093 PE=3 SV=1
148	1	Tcruzi	tr|K2N128|K2N128_TRYCR	223	28770	8	8	6	6	1.31	60S ribosomal protein L2, putative OS=Trypanosoma cruzi marinkellei GN=MOQ_007971 PE=4 SV=1
50	1	Tcruzi	tr|K4E010|K4E010_TRYCR	464	63960	18	18	16	16	1.25	Vacuolar protein sorting-associated protein, putative OS=Trypanosoma cruzi GN=TCSYLVIO_005004 PE=4 SV=1
132	1	Tcruzi	tr|K4ECN2|K4ECN2_TRYCR	241	30186	8	8	7	7	1.22	Voltage-dependent anion-selective channel, putative OS=Trypanosoma cruzi GN=TCSYLVIO_000886 PE=4 SV=1
23	2	Tcruzi	tr|V5DS07|V5DS07_TRYCR	685	72782	20	20	15	15	1.22	Uncharacterized protein OS=Trypanosoma cruzi Dm28c GN=TCDM_00984 PE=4 SV=1
33	1	Tcruzi	tr|K2MZU9|K2MZU9_TRYCR	622	81136	22	22	18	18	1.21	Heat shock protein 85, putative OS=Trypanosoma cruzi marinkellei GN=MOQ_003581 PE=3 SV=1
29	1	Tcruzi	tr|Q9GN79|Q9GN79_TRYCR	724	101605	27	27	24	24	1.2	Pyruvate phosphate dikinase 1 OS=Trypanosoma cruzi GN=ppdk2 PE=4 SV=1
266	1	Tcruzi	tr|Q4E4R0|Q4E4R0_TRYCC	130	15021	4	4	3	3	1.19	60S ribosomal protein L23, putative OS=Trypanosoma cruzi (strain CL Brener) GN=Tc00.1047053508461.490 PE=3 SV=1
52	1	Tcruzi	tr|A0A076LCJ0|A0A076LCJ0_TRYCR	444	51086	13	13	13	13	1.17	Thiol-transferase Tc52 OS=Trypanosoma cruzi PE=4 SV=1
562	1	Tcruzi	tr|Q26907|Q26907_TRYCR	52	7204	2	2	2	2	1.16	Cytoplasmic repetitive antigen (CRA) protein (Fragment) OS=Trypanosoma cruzi PE=4 SV=1
247	1	Tcruzi	tr|Q4CRX5|Q4CRX5_TRYCC	136	19330	5	5	4	4	1.16	60S ribosomal protein L17, putative OS=Trypanosoma cruzi (strain CL Brener) GN=Tc00.1047053503449.10 PE=3 SV=1
98	1	Tcruzi	tr|K4E9Y5|K4E9Y5_TRYCR	295	55747	14	14	14	14	1.15	Clathrin coat assembly protein, putative OS=Trypanosoma cruzi GN=TCSYLVIO_001569 PE=4 SV=1
23	1	Tcruzi	tr|K4DTI6|K4DTI6_TRYCR	907	100294	26	26	21	21	1.15	Uncharacterized protein OS=Trypanosoma cruzi GN=TCSYLVIO_007302 PE=4 SV=1
125	1	Tcruzi	tr|Q4DF21|Q4DF21_TRYCC	253	35657	10	9	9	8	1.15	Syntaxin, putative OS=Trypanosoma cruzi (strain CL Brener) GN=Tc00.1047053507001.70 PE=4 SV=1
86	1	Tcruzi	tr|I6LEB3|I6LEB3_TRYCR	332	48183	13	13	12	12	1.13	Elongation factor 1-alpha (Fragment) OS=Trypanosoma cruzi GN=EF-1alpha PE=3 SV=1
234	1	Tcruzi	tr|K4DU68|K4DU68_TRYCR	142	24114	6	6	5	5	1.11	Glycosomal membrane protein, putative OS=Trypanosoma cruzi GN=TCSYLVIO_007520 PE=4 SV=1
48	2	Tcruzi	tr|V5BG30|V5BG30_TRYCR	350	40695	10	10	9	9	1.11	Uncharacterized protein OS=Trypanosoma cruzi Dm28c GN=TCDM_04668 PE=4 SV=1
19	1	Tcruzi	tr|K4E0F0|K4E0F0_TRYCR	1025	162642	39	39	35	35	1.05	Uncharacterized protein (Fragment) OS=Trypanosoma cruzi GN=TCSYLVIO_004852 PE=4 SV=1
43	1	Tcruzi	tr|K4DZT6|K4DZT6_TRYCR	526	59555	15	15	14	14	1.05	T-complex protein 1 subunit alpha OS=Trypanosoma cruzi GN=TCSYLVIO_005312 PE=3 SV=1
303	1	Tcruzi	tr|Q4CTD7|Q4CTD7_TRYCC	112	12339	3	3	3	3	1.03	Histone H2B OS=Trypanosoma cruzi (strain CL Brener) GN=Tc00.1047053511635.20 PE=3 SV=1
184	1	Tcruzi	tr|K4E2A2|K4E2A2_TRYCR	179	25392	6	6	5	5	1.03	60S ribosomal protein L13 OS=Trypanosoma cruzi GN=TCSYLVIO_004413 PE=3 SV=1
165	1	Tcruzi	tr|Q4E0Q3|Q4E0Q3_TRYCC	196	21353	5	5	4	4	1.01	40S ribosomal protein S5, putative OS=Trypanosoma cruzi (strain CL Brener) GN=Tc00.1047053506297.150 PE=3 SV=1
60	1	Tcruzi	tr|V5C1A8|V5C1A8_TRYCR	419	52994	12	12	9	9	1	Uncharacterized protein OS=Trypanosoma cruzi Dm28c GN=TCDM_00673 PE=4 SV=1
24	1	Tcruzi	tr|V5BPJ4|V5BPJ4_TRYCR	875	112920	27	26	22	21	0.98	Epsilon-adaptin OS=Trypanosoma cruzi Dm28c GN=TCDM_01439 PE=4 SV=1
35	1	Tcruzi	tr|K4E4W4|K4E4W4_TRYCR	617	71455	17	17	15	15	0.98	Heat shock 70 kDa protein, mitochondrial, putative OS=Trypanosoma cruzi GN=TCSYLVIO_003281 PE=3 SV=1
80	1	Tcruzi	tr|K4E9F9|K4E9F9_TRYCR	363	49755	11	11	9	9	0.96	Mu-adaptin 1, putative,adaptor complex AP-1 medium subunit, putative OS=Trypanosoma cruzi GN=TCSYLVIO_001761 PE=4 SV=1
82	1	Tcruzi	tr|V5BSD6|V5BSD6_TRYCR	343	45171	11	11	9	9	0.96	Uncharacterized protein OS=Trypanosoma cruzi Dm28c GN=TCDM_02089 PE=4 SV=1
322	1	Tcruzi	tr|Q4D4S1|Q4D4S1_TRYCC	102	22291	5	5	5	5	0.95	40S ribosomal protein S9, putative OS=Trypanosoma cruzi (strain CL Brener) GN=Tc00.1047053504163.30 PE=3 SV=1
253	1	Tcruzi	tr|Q4E093|Q4E093_TRYCC	134	17650	4	4	4	4	0.95	40S ribosomal protein S18, putative OS=Trypanosoma cruzi (strain CL Brener) GN=Tc00.1047053506679.100 PE=3 SV=1
71	1	Tcruzi	tr|K4DY32|K4DY32_TRYCR	393	56019	12	12	12	12	0.92	ATP synthase subunit beta OS=Trypanosoma cruzi GN=TCSYLVIO_005914 PE=3 SV=1
38	1	Tcruzi	tr|V5B9H5|V5B9H5_TRYCR	582	75277	17	17	13	13	0.92	Uncharacterized protein OS=Trypanosoma cruzi Dm28c GN=TCDM_07681 PE=4 SV=1
386	1	Tcruzi	tr|Q7M3R8|Q7M3R8_TRYCR	82	4037	1	1	1	1	0.9	Repetitive protein antigen 1 (Fragment) OS=Trypanosoma cruzi PE=4 SV=1
333	1	Tcruzi	tr|K2LV89|K2LV89_TRYCR	99	13619	3	3	3	3	0.9	Golgi apparatus membrane protein TVP23 homolog OS=Trypanosoma cruzi marinkellei GN=MOQ_009673 PE=3 SV=1
142	1	Tcruzi	tr|Q4CUH2|Q4CUH2_TRYCC	231	37595	8	8	7	7	0.9	Uncharacterized protein OS=Trypanosoma cruzi (strain CL Brener) GN=Tc00.1047053503833.50 PE=4 SV=1
156	1	Tcruzi	tr|K4E8Y0|K4E8Y0_TRYCR	209	23228	5	5	4	4	0.9	I/6 autoantigen, putative OS=Trypanosoma cruzi GN=TCSYLVIO_001806 PE=4 SV=1
25	1	Tcruzi	tr|K4E6E7|K4E6E7_TRYCR	787	85938	20	20	13	13	0.9	Vacuolar-type proton translocating pyrophosphatase 1 OS=Trypanosoma cruzi GN=TCSYLVIO_002936 PE=3 SV=1
67	1	Tcruzi	tr|K4DIQ7|K4DIQ7_TRYCR	407	38042	8	8	8	8	0.89	Uncharacterized protein OS=Trypanosoma cruzi GN=TCSYLVIO_010963 PE=4 SV=1
252	1	Tcruzi	tr|A0A088CGF4|A0A088CGF4_TRYCR	135	18854	4	4	4	4	0.88	Mitochondrial peroxidase (Fragment) OS=Trypanosoma cruzi GN=MPX PE=4 SV=1
102	3	Tcruzi	tr|K4EDA2|K4EDA2_TRYCR	133	23941	5	5	5	5	0.87	Uncharacterized protein OS=Trypanosoma cruzi GN=TCSYLVIO_000448 PE=3 SV=1
446	1	Tcruzi	tr|Q4D3A5|Q4D3A5_TRYCC	69	9175	2	2	2	2	0.85	Kinetoplastid membrane protein KMP-11 (Fragment) OS=Trypanosoma cruzi (strain CL Brener) GN=Tc00.1047053508413.84 PE=4 SV=1
203	1	Tcruzi	tr|K2NW21|K2NW21_TRYCR	162	29316	6	6	6	6	0.85	14-3-3 protein, putative OS=Trypanosoma cruzi marinkellei GN=MOQ_000542 PE=4 SV=1
55	1	Tcruzi	tr|K4E6J4|K4E6J4_TRYCR	434	54719	11	11	11	11	0.85	Membrane-bound acid phosphatase, putative OS=Trypanosoma cruzi GN=TCSYLVIO_002673 PE=4 SV=1
226	1	Tcruzi	tr|Q4DAD0|Q4DAD0_TRYCC	147	19364	4	4	3	3	0.85	Uncharacterized protein OS=Trypanosoma cruzi (strain CL Brener) GN=Tc00.1047053508989.110 PE=4 SV=1
26	1	Tcruzi	tr|V5AQC4|V5AQC4_TRYCR	771	127308	26	25	25	24	0.83	Uncharacterized protein OS=Trypanosoma cruzi Dm28c GN=TCDM_09282 PE=4 SV=1
53	1	Tcruzi	tr|V5BTT3|V5BTT3_TRYCR	443	81081	16	16	16	16	0.83	Uncharacterized protein OS=Trypanosoma cruzi Dm28c GN=TCDM_01579 PE=4 SV=1
116	1	Tcruzi	tr|K4DSM8|K4DSM8_TRYCR	263	35536	7	7	7	7	0.82	Uncharacterized protein OS=Trypanosoma cruzi GN=TCSYLVIO_007618 PE=4 SV=1
331	2	Tcruzi	tr|Q4E0N6|Q4E0N6_TRYCC	95	14879	3	3	3	3	0.81	40S ribosomal protein S15a, putative OS=Trypanosoma cruzi (strain CL Brener) GN=Tc00.1047053506297.330 PE=3 SV=1
19	3	Tcruzi	tr|Q4DPB6|Q4DPB6_TRYCC	626	114076	22	22	20	20	0.81	Uncharacterized protein (Fragment) OS=Trypanosoma cruzi (strain CL Brener) GN=Tc00.1047053509647.13 PE=4 SV=1
68	1	Tcruzi	tr|K4E564|K4E564_TRYCR	402	61791	12	12	12	12	0.81	CDC16, putative OS=Trypanosoma cruzi GN=TCSYLVIO_003135 PE=4 SV=1
131	1	Tcruzi	tr|Q4CQW2|Q4CQW2_TRYCC	242	41401	8	8	7	7	0.8	60S ribosomal protein L4, putative OS=Trypanosoma cruzi (strain CL Brener) GN=Tc00.1047053504121.30 PE=4 SV=1
219	1	Tcruzi	tr|Q4DCC7|Q4DCC7_TRYCC	150	31431	6	6	6	6	0.78	RNA-binding protein, putative OS=Trypanosoma cruzi (strain CL Brener) GN=Tc00.1047053508895.50 PE=4 SV=1
313	1	Tcruzi	tr|K4E4P8|K4E4P8_TRYCR	106	26024	5	5	4	4	0.78	60S ribosomal protein L9, putative OS=Trypanosoma cruzi GN=TCSYLVIO_003366 PE=4 SV=1
350	1	Tcruzi	tr|Q4DN73|Q4DN73_TRYCC	90	9900	2	2	2	2	0.78	40S ribosomal protein S27, putative OS=Trypanosoma cruzi (strain CL Brener) GN=Tc00.1047053506963.14 PE=3 SV=1
268	1	Tcruzi	tr|Q4DK24|Q4DK24_TRYCC	129	20805	4	4	4	4	0.77	Clathrin assembly sigma-adaptin protein complex 4, putative OS=Trypanosoma cruzi (strain CL Brener) GN=Tc00.1047053506525.104 PE=4 SV=1
5	2	Tcruzi	tr|Q4DD65|Q4DD65_TRYCC	1393	201667	38	38	29	29	0.76	Uncharacterized protein OS=Trypanosoma cruzi (strain CL Brener) GN=Tc00.1047053503975.100 PE=4 SV=1
278	1	Tcruzi	tr|Q4DKZ4|Q4DKZ4_TRYCC	125	20936	4	4	4	4	0.76	60S ribosomal protein L18a OS=Trypanosoma cruzi (strain CL Brener) GN=Tc00.1047053506957.90 PE=3 SV=1
40	1	Tcruzi	tr|K4E0U5|K4E0U5_TRYCR	559	88902	16	16	16	16	0.74	Beta-adaptin, putative OS=Trypanosoma cruzi GN=TCSYLVIO_004709 PE=4 SV=1
405	1	Tcruzi	tr|Q4E4N7|Q4E4N7_TRYCC	78	10437	2	2	2	2	0.73	Dynein light chain, putative OS=Trypanosoma cruzi (strain CL Brener) GN=Tc00.1047053506925.104 PE=4 SV=1
41	1	Tcruzi	tr|K4DM24|K4DM24_TRYCR	559	95044	17	17	17	17	0.73	Elongation factor 2, putative OS=Trypanosoma cruzi GN=TCSYLVIO_009936 PE=4 SV=1
166	1	Tcruzi	tr|Q4DAE1|Q4DAE1_TRYCC	194	38771	7	7	7	7	0.73	D-isomer specific 2-hydroxyacid dehydrogenase-protein, putative OS=Trypanosoma cruzi (strain CL Brener) GN=Tc00.1047053510099.120 PE=4 SV=1
42	1	Tcruzi	tr|K4DTT7|K4DTT7_TRYCR	532	100334	18	18	17	17	0.73	Proton motive ATPase, putative OS=Trypanosoma cruzi GN=TCSYLVIO_007197 PE=3 SV=1
316	1	Tcruzi	tr|K4EC11|K4EC11_TRYCR	105	21782	4	4	4	4	0.73	Glutamamyl carboxypeptidase, putative,metallo-peptidase, clan MH, family M18, putative (Fragment) OS=Trypanosoma cruzi GN=TCSYLVIO_000710 PE=4 SV=1
7	1	Tcruzi	tr|V5D7N3|V5D7N3_TRYCR	1879	326001	57	57	51	51	0.72	Uncharacterized protein OS=Trypanosoma cruzi Dm28c GN=TCDM_08678 PE=4 SV=1
204	1	Tcruzi	tr|K2NLQ2|K2NLQ2_TRYCR	162	27931	5	5	5	5	0.71	60S ribosomal protein L7, putative OS=Trypanosoma cruzi marinkellei GN=MOQ_001105 PE=3 SV=1
74	1	Tcruzi	tr|K4DT76|K4DT76_TRYCR	380	57012	11	11	8	8	0.71	Membrane-bound acid phosphatase 2, putative OS=Trypanosoma cruzi GN=TCSYLVIO_007642 PE=4 SV=1
48	1	Tcruzi	tr|Q4DYH1|Q4DYH1_TRYCC	353	56910	10	10	8	8	0.71	Uncharacterized protein OS=Trypanosoma cruzi (strain CL Brener) GN=Tc00.1047053511367.220 PE=4 SV=1
74	2	Tcruzi	tr|V5BK91|V5BK91_TRYCR	347	57200	11	11	8	8	0.71	Membrane-bound acid phosphatase 2 OS=Trypanosoma cruzi Dm28c GN=TCDM_04757 PE=4 SV=1
214	1	Tcruzi	tr|K4EBD4|K4EBD4_TRYCR	154	28333	5	5	5	5	0.7	40S ribosomal protein S6 OS=Trypanosoma cruzi GN=TCSYLVIO_001068 PE=3 SV=1
113	1	Tcruzi	tr|V5D569|V5D569_TRYCR	270	57623	10	10	10	10	0.7	Mu-adaptin 4 OS=Trypanosoma cruzi Dm28c GN=TCDM_09726 PE=4 SV=1
194	1	Tcruzi	tr|K4E5A9|K4E5A9_TRYCR	171	40327	9	8	6	6	0.69	Protein YIPF OS=Trypanosoma cruzi GN=TCSYLVIO_003071 PE=3 SV=1
182	1	Tcruzi	tr|K2NR29|K2NR29_TRYCR	181	35176	6	6	5	5	0.68	ADP,ATP carrier protein 1, mitochondrial, putative,ADP/ATP translocase 1, putative OS=Trypanosoma cruzi marinkellei GN=MOQ_004780 PE=3 SV=1
414	1	Tcruzi	tr|Q4DEL1|Q4DEL1_TRYCC	77	11163	2	2	2	2	0.67	Histone H4 OS=Trypanosoma cruzi (strain CL Brener) GN=Tc00.1047053507941.150 PE=3 SV=1
29	2	Tcruzi	tr|K2MVM1|K2MVM1_TRYCR	509	101562	18	18	16	16	0.67	Pyruvate phosphate dikinase, putative OS=Trypanosoma cruzi marinkellei GN=MOQ_000480 PE=4 SV=1
103	1	Tcruzi	tr|V5ARU6|V5ARU6_TRYCR	287	41445	7	7	7	7	0.67	Vacuolar ATP synthase OS=Trypanosoma cruzi Dm28c GN=TCDM_08665 PE=4 SV=1
58	1	Tcruzi	tr|V5BCK1|V5BCK1_TRYCR	427	96031	16	16	16	16	0.67	Nucleoporin interacting component (NUP93) OS=Trypanosoma cruzi Dm28c GN=TCDM_08273 PE=4 SV=1
138	1	Tcruzi	tr|K2N1X8|K2N1X8_TRYCR	234	35312	6	6	6	6	0.67	60S acidic ribosomal protein P0 OS=Trypanosoma cruzi marinkellei GN=MOQ_004185 PE=3 SV=1
6	5	Tcruzi	tr|K2MM57|K2MM57_TRYCR	370	60170	13	13	7	7	0.66	Uncharacterized protein OS=Trypanosoma cruzi marinkellei GN=MOQ_009540 PE=4 SV=1
66	1	Tcruzi	tr|V5DHJ5|V5DHJ5_TRYCR	408	59931	11	11	10	10	0.66	Chaperonin containing t-complex protein OS=Trypanosoma cruzi Dm28c GN=TCDM_04420 PE=3 SV=1
331	1	Tcruzi	tr|Q4CP93|Q4CP93_TRYCC	99	17729	3	3	3	3	0.65	40S ribosomal protein S15a, putative OS=Trypanosoma cruzi (strain CL Brener) GN=Tc00.1047053509381.20 PE=3 SV=1
89	4	Tcruzi	tr|K4ECL3|K4ECL3_TRYCR	156	23952	5	5	3	3	0.65	Dispersed gene family protein 1 (DGF-1), putative (Fragment) OS=Trypanosoma cruzi GN=TCSYLVIO_000628 PE=4 SV=1
190	1	Tcruzi	tr|K4DXP1|K4DXP1_TRYCR	175	24295	4	4	4	4	0.64	Small G-protein, putative OS=Trypanosoma cruzi GN=TCSYLVIO_006252 PE=3 SV=1
72	1	Tcruzi	tr|K4DSV9|K4DSV9_TRYCR	392	68129	11	11	10	10	0.64	Multidrug resistance-associated protein, putative (Fragment) OS=Trypanosoma cruzi GN=TCSYLVIO_007542 PE=3 SV=1
240	1	Tcruzi	tr|K2NSZ1|K2NSZ1_TRYCR	139	24909	5	5	3	3	0.62	RNA-binding protein 6, putative OS=Trypanosoma cruzi marinkellei GN=MOQ_004095 PE=4 SV=1
221	1	Tcruzi	tr|K4DWD6|K4DWD6_TRYCR	149	24724	5	5	4	4	0.62	GTP-binding nuclear protein rtb2, putative OS=Trypanosoma cruzi GN=TCSYLVIO_006267 PE=4 SV=1
210	1	Tcruzi	tr|K4EE21|K4EE21_TRYCR	158	24793	5	5	4	4	0.62	Nucleoside phosphorylase, putative (Fragment) OS=Trypanosoma cruzi GN=TCSYLVIO_000361 PE=4 SV=1
75	1	Tcruzi	tr|K2MXP0|K2MXP0_TRYCR	376	52537	8	8	8	8	0.59	Hexokinase, putative OS=Trypanosoma cruzi marinkellei GN=MOQ_005616 PE=3 SV=1
97	1	Tcruzi	tr|V5DNY7|V5DNY7_TRYCR	298	46144	7	7	6	6	0.59	Uncharacterized protein OS=Trypanosoma cruzi Dm28c GN=TCDM_02168 PE=4 SV=1
283	1	Tcruzi	tr|K4DWR5|K4DWR5_TRYCR	122	39799	6	6	5	5	0.58	Uncharacterized protein OS=Trypanosoma cruzi GN=TCSYLVIO_006250 PE=4 SV=1
179	1	Tcruzi	tr|K4DU23|K4DU23_TRYCR	182	32848	5	5	5	5	0.58	Uncharacterized protein OS=Trypanosoma cruzi GN=TCSYLVIO_007127 PE=4 SV=1
54	1	Tcruzi	tr|K4EDC9|K4EDC9_TRYCR	438	88397	13	13	12	12	0.57	V-type proton ATPase subunit a OS=Trypanosoma cruzi GN=TCSYLVIO_000218 PE=3 SV=1
129	1	Tcruzi	tr|K4E5S5|K4E5S5_TRYCR	251	33530	5	5	4	4	0.57	Pyridoxal kinase, putative OS=Trypanosoma cruzi GN=TCSYLVIO_003182 PE=4 SV=1
222	1	Tcruzi	tr|K4DV40|K4DV40_TRYCR	149	33552	5	5	4	4	0.57	60S ribosomal protein L10, putative OS=Trypanosoma cruzi GN=TCSYLVIO_007173 PE=4 SV=1
22	1	Tcruzi	tr|K4DK07|K4DK07_TRYCR	933	208176	31	31	28	28	0.56	Glutamine-dependent carbamoyl-phosphate synthetase OS=Trypanosoma cruzi GN=TCSYLVIO_010497 PE=3 SV=1
188	1	Tcruzi	tr|Q4CVX7|Q4CVX7_TRYCC	177	41120	6	6	6	6	0.56	Uncharacterized protein OS=Trypanosoma cruzi (strain CL Brener) GN=Tc00.1047053511729.60 PE=4 SV=1
114	1	Tcruzi	tr|K2N1D5|K2N1D5_TRYCR	268	61656	9	9	9	9	0.56	Poly(A)-binding protein, putative,polyadenylate-binding protein, putative OS=Trypanosoma cruzi marinkellei GN=MOQ_004370 PE=4 SV=1
434	1	Tcruzi	tr|Q4D6H7|Q4D6H7_TRYCC	72	13275	2	2	2	2	0.55	Ribosomal protein S20, putative OS=Trypanosoma cruzi (strain CL Brener) GN=Tc00.1047053508475.10 PE=3 SV=1
135	1	Tcruzi	tr|K4EAL9|K4EAL9_TRYCR	239	55368	8	8	8	8	0.55	Lanosterol 14-alpha-demethylase, putative OS=Trypanosoma cruzi GN=TCSYLVIO_001625 PE=3 SV=1
130	1	Tcruzi	tr|K2MV19|K2MV19_TRYCR	245	63156	9	9	9	9	0.55	ATP synthase subunit alpha OS=Trypanosoma cruzi marinkellei GN=MOQ_000727 PE=3 SV=1
231	1	Tcruzi	tr|K4DWK0|K4DWK0_TRYCR	144	42477	6	6	6	6	0.54	Alcohol dehydrogenase, putative OS=Trypanosoma cruzi GN=TCSYLVIO_006201 PE=4 SV=1
51	1	Tcruzi	tr|V5BF76|V5BF76_TRYCR	460	92198	13	13	12	12	0.54	CDC16 OS=Trypanosoma cruzi Dm28c GN=TCDM_05029 PE=4 SV=1
70	1	Tcruzi	tr|K4E1N6|K4E1N6_TRYCR	395	84849	12	12	12	12	0.54	Protein transport protein Sec23A, putative OS=Trypanosoma cruzi GN=TCSYLVIO_004624 PE=4 SV=1
81	1	Tcruzi	tr|K4DT97|K4DT97_TRYCR	353	71416	10	10	10	10	0.54	Glucose-regulated protein 78, putative OS=Trypanosoma cruzi GN=TCSYLVIO_007719 PE=3 SV=1
183	1	Tcruzi	tr|K2N345|K2N345_TRYCR	179	28086	4	4	4	4	0.53	40S ribosomal protein SA OS=Trypanosoma cruzi marinkellei GN=MOQ_007211 PE=3 SV=1
65	1	Tcruzi	tr|K4DTH5|K4DTH5_TRYCR	408	79001	12	12	10	10	0.53	Calpain-like cysteine peptidase, putative,cysteine peptidase, Clan CA, family C2, putative OS=Trypanosoma cruzi GN=TCSYLVIO_007343 PE=4 SV=1
92	1	Tcruzi	tr|J3JZZ0|J3JZZ0_TRYCR	307	50541	7	7	7	7	0.53	Cathepsin L-like protein OS=Trypanosoma cruzi GN=CatL-like PE=3 SV=1
133	1	Tcruzi	tr|Q4CXR9|Q4CXR9_TRYCC	241	42665	7	6	6	5	0.53	Cystathionine beta-synthase OS=Trypanosoma cruzi (strain CL Brener) GN=Tc00.1047053506905.50 PE=4 SV=1
93	1	Tcruzi	tr|V5BRL1|V5BRL1_TRYCR	304	64435	9	9	9	9	0.53	Squalene monooxygenase OS=Trypanosoma cruzi Dm28c GN=TCDM_04105 PE=4 SV=1
259	1	Tcruzi	tr|K4E084|K4E084_TRYCR	131	28660	4	4	4	4	0.52	COP-coated vesicle membrane protein OS=Trypanosoma cruzi GN=TCSYLVIO_004996 PE=4 SV=1
19	2	Tcruzi	tr|Q4DZQ8|Q4DZQ8_TRYCC	635	169517	23	23	21	21	0.52	Uncharacterized protein OS=Trypanosoma cruzi (strain CL Brener) GN=Tc00.1047053507711.200 PE=4 SV=1
150	1	Tcruzi	tr|K4E448|K4E448_TRYCR	222	43656	6	6	6	6	0.52	Uncharacterized protein OS=Trypanosoma cruzi GN=TCSYLVIO_003771 PE=4 SV=1
87	1	Tcruzi	tr|K4DWI9|K4DWI9_TRYCR	325	73314	10	10	10	10	0.52	Uncharacterized protein OS=Trypanosoma cruzi GN=TCSYLVIO_006342 PE=4 SV=1
305	1	Tcruzi	tr|K4E7X0|K4E7X0_TRYCR	111	29456	4	4	4	4	0.51	40S ribosomal protein S16, putative OS=Trypanosoma cruzi GN=TCSYLVIO_002326 PE=4 SV=1
117	1	Tcruzi	tr|V5BE75|V5BE75_TRYCR	263	52063	7	7	6	6	0.51	ADP-ribosylation factor GTPase activating protein OS=Trypanosoma cruzi Dm28c GN=TCDM_07571 PE=4 SV=1
140	1	Tcruzi	tr|K2MUU6|K2MUU6_TRYCR	232	59494	8	8	8	8	0.51	T-complex protein 1 subunit delta OS=Trypanosoma cruzi marinkellei GN=MOQ_006720 PE=3 SV=1
155	1	Tcruzi	tr|K4EAT6|K4EAT6_TRYCR	209	43928	6	6	6	6	0.51	2-amino-3-ketobutyrate coenzyme A ligase, putative OS=Trypanosoma cruzi GN=TCSYLVIO_001291 PE=3 SV=1
743	1	Tcruzi	tr|Q4CMS5|Q4CMS5_TRYCC	34	6802	1	1	1	1	0.5	Ribosomal protein S29, putative OS=Trypanosoma cruzi (strain CL Brener) GN=Tc00.1047053511015.20 PE=4 SV=1
145	1	Tcruzi	tr|K4E621|K4E621_TRYCR	230	60489	8	8	8	8	0.5	Uncharacterized protein OS=Trypanosoma cruzi GN=TCSYLVIO_002947 PE=4 SV=1
291	1	Tcruzi	tr|Q4CNF4|Q4CNF4_TRYCC	119	22530	3	3	3	3	0.49	60S ribosomal protein L11, putative OS=Trypanosoma cruzi (strain CL Brener) GN=Tc00.1047053508197.10 PE=3 SV=1
102	2	Tcruzi	tr|K2MDA7|K2MDA7_TRYCR	156	22309	3	3	3	3	0.49	Uncharacterized protein OS=Trypanosoma cruzi marinkellei GN=MOQ_002992 PE=3 SV=1
477	1	Tcruzi	tr|Q4CWE9|Q4CWE9_TRYCC	65	14867	2	2	2	2	0.48	Histone H3, putative OS=Trypanosoma cruzi (strain CL Brener) GN=Tc00.1047053505931.50 PE=4 SV=1
294	1	Tcruzi	tr|K4DXI3|K4DXI3_TRYCR	117	22966	3	3	3	3	0.48	Uncharacterized protein OS=Trypanosoma cruzi GN=TCSYLVIO_006094 PE=4 SV=1
36	2	Tcruzi	tr|V5BE13|V5BE13_TRYCR	396	116887	15	15	15	15	0.48	NUP-1 protein OS=Trypanosoma cruzi Dm28c GN=TCDM_05455 PE=4 SV=1
112	1	Tcruzi	tr|K4E1A8|K4E1A8_TRYCR	271	46901	6	6	6	6	0.48	Enolase OS=Trypanosoma cruzi GN=TCSYLVIO_004545 PE=3 SV=1
162	1	Tcruzi	tr|K4E4Y3|K4E4Y3_TRYCR	200	39216	5	5	5	5	0.47	Poly(A) export protein, putative OS=Trypanosoma cruzi GN=TCSYLVIO_003454 PE=4 SV=1
88	1	Tcruzi	tr|K4E768|K4E768_TRYCR	325	55847	7	7	7	7	0.47	Vacuolar ATP synthase subunit b, putative OS=Trypanosoma cruzi GN=TCSYLVIO_002668 PE=3 SV=1
245	1	Tcruzi	tr|K4DYQ9|K4DYQ9_TRYCR	137	39309	5	5	5	5	0.47	Uncharacterized protein OS=Trypanosoma cruzi GN=TCSYLVIO_005675 PE=4 SV=1
96	1	Tcruzi	tr|Q4CQ52|Q4CQ52_TRYCC	300	71559	9	9	9	9	0.47	P-type H+-ATPase, putative (Fragment) OS=Trypanosoma cruzi (strain CL Brener) GN=Tc00.1047053505763.19 PE=3 SV=1
30	1	Tcruzi	tr|K4DWY2|K4DWY2_TRYCR	688	162689	21	21	20	20	0.46	Uncharacterized protein OS=Trypanosoma cruzi GN=TCSYLVIO_006107 PE=4 SV=1
45	1	Tcruzi	tr|K4DJV9|K4DJV9_TRYCR	507	146916	18	18	18	18	0.46	Uncharacterized protein OS=Trypanosoma cruzi GN=TCSYLVIO_010560 PE=4 SV=1
120	1	Tcruzi	tr|K4EBV2|K4EBV2_TRYCR	260	56460	7	7	6	6	0.46	Glycerate kinase, putative OS=Trypanosoma cruzi GN=TCSYLVIO_000880 PE=4 SV=1
62	1	Tcruzi	tr|V5DP62|V5DP62_TRYCR	416	131119	16	16	16	16	0.46	Nucleoporin OS=Trypanosoma cruzi Dm28c GN=TCDM_01956 PE=4 SV=1
375	1	Tcruzi	tr|Q4D6I5|Q4D6I5_TRYCC	84	15729	2	2	2	2	0.45	40S ribosomal protein S14, putative OS=Trypanosoma cruzi (strain CL Brener) GN=Tc00.1047053409117.20 PE=3 SV=1
308	1	Tcruzi	tr|K4EDG3|K4EDG3_TRYCR	108	24022	3	3	3	3	0.45	Small GTP-binding protein Rab11, putative,Rab11 GTPase, putative OS=Trypanosoma cruzi GN=TCSYLVIO_000260 PE=3 SV=1
59	1	Tcruzi	tr|V5BRI7|V5BRI7_TRYCR	421	115629	14	14	14	14	0.45	Uncharacterized protein OS=Trypanosoma cruzi Dm28c GN=TCDM_02504 PE=4 SV=1
189	1	Tcruzi	tr|K2NXL9|K2NXL9_TRYCR	176	48835	6	6	6	6	0.45	Ribosomal protein L13, putative OS=Trypanosoma cruzi marinkellei GN=MOQ_002545 PE=3 SV=1
282	1	Tcruzi	tr|K4DMJ1|K4DMJ1_TRYCR	92	32652	4	4	4	4	0.45	Retrotransposon hot spot (RHS) protein, putative (Fragment) OS=Trypanosoma cruzi GN=TCSYLVIO_009588 PE=4 SV=1
300	1	Tcruzi	tr|Q4DW38|Q4DW38_TRYCC	114	15715	2	2	2	2	0.45	40S ribosomal protein S24 OS=Trypanosoma cruzi (strain CL Brener) GN=Tc00.1047053507681.150 PE=3 SV=1
383	1	Tcruzi	tr|Q4DLV8|Q4DLV8_TRYCC	82	24582	3	3	1	1	0.44	Uncharacterized protein OS=Trypanosoma cruzi (strain CL Brener) GN=Tc00.1047053510575.100 PE=4 SV=1
99	2	Tcruzi	tr|V5BEH5|V5BEH5_TRYCR	203	50268	6	6	5	5	0.44	Uncharacterized protein OS=Trypanosoma cruzi Dm28c GN=TCDM_07431 PE=4 SV=1
124	1	Tcruzi	tr|K2N6T1|K2N6T1_TRYCR	254	68295	8	8	8	8	0.43	V-type ATPase, A subunit, putative OS=Trypanosoma cruzi marinkellei GN=MOQ_002507 PE=3 SV=1
205	1	Tcruzi	tr|K4DRP0|K4DRP0_TRYCR	161	42431	5	5	5	5	0.43	dTDP-glucose 4,6-dehydratase, putative (Fragment) OS=Trypanosoma cruzi GN=TCSYLVIO_008086 PE=4 SV=1
79	1	Tcruzi	tr|K4EDN7|K4EDN7_TRYCR	364	68207	8	8	7	7	0.43	Uncharacterized protein OS=Trypanosoma cruzi GN=TCSYLVIO_000164 PE=4 SV=1
275	1	Tcruzi	tr|V5B7L0|V5B7L0_TRYCR	126	42682	5	5	4	4	0.43	Uncharacterized protein OS=Trypanosoma cruzi Dm28c GN=TCDM_01990 PE=4 SV=1
90	1	Tcruzi	tr|Q4DCL3|Q4DCL3_TRYCC	319	88221	11	11	9	9	0.42	Uncharacterized protein OS=Trypanosoma cruzi (strain CL Brener) GN=Tc00.1047053507771.90 PE=4 SV=1
230	1	Tcruzi	tr|K2NLZ1|K2NLZ1_TRYCR	145	25381	3	3	3	3	0.42	Uncharacterized protein OS=Trypanosoma cruzi marinkellei GN=MOQ_006304 PE=4 SV=1
175	1	Tcruzi	tr|K4EDD2|K4EDD2_TRYCR	185	34333	4	4	4	4	0.42	Uncharacterized protein OS=Trypanosoma cruzi GN=TCSYLVIO_000210 PE=4 SV=1
274	1	Tcruzi	tr|K4DZ79|K4DZ79_TRYCR	126	34766	4	4	4	4	0.42	Mitochondrial carrier protein, putative OS=Trypanosoma cruzi GN=TCSYLVIO_005720 PE=3 SV=1
202	1	Tcruzi	tr|K4DQH2|K4DQH2_TRYCR	163	43196	5	5	5	5	0.42	Actin, putative (Fragment) OS=Trypanosoma cruzi GN=TCSYLVIO_008645 PE=3 SV=1
287	1	Tcruzi	tr|K4E4V4|K4E4V4_TRYCR	120	34179	4	4	4	4	0.42	Uncharacterized protein OS=Trypanosoma cruzi GN=TCSYLVIO_003725 PE=4 SV=1
72	2	Tcruzi	tr|K2MVZ1|K2MVZ1_TRYCR	332	89720	10	10	9	9	0.41	Multidrug resistance-associated protein, putative (Fragment) OS=Trypanosoma cruzi marinkellei GN=MOQ_006299 PE=3 SV=1
212	1	Tcruzi	tr|Q4DIZ3|Q4DIZ3_TRYCC	157	26358	3	3	3	3	0.41	Uncharacterized protein OS=Trypanosoma cruzi (strain CL Brener) GN=Tc00.1047053511287.170 PE=4 SV=1
261	1	Tcruzi	tr|K4DUR5|K4DUR5_TRYCR	131	26134	3	3	3	3	0.41	Syntaxin, putative OS=Trypanosoma cruzi GN=TCSYLVIO_006875 PE=4 SV=1
436	1	Tcruzi	tr|K2MDN9|K2MDN9_TRYCR	72	17668	2	2	2	2	0.4	Uncharacterized protein OS=Trypanosoma cruzi marinkellei GN=MOQ_002802 PE=4 SV=1
170	1	Tcruzi	tr|K4DSZ5|K4DSZ5_TRYCR	192	54918	6	6	6	6	0.4	Mitochondrial processing peptidase OS=Trypanosoma cruzi GN=TCSYLVIO_007508 PE=3 SV=1
362	1	Tcruzi	tr|Q4DGZ5|Q4DGZ5_TRYCC	87	17506	2	2	2	2	0.4	40S ribosomal protein S15, putative OS=Trypanosoma cruzi (strain CL Brener) GN=Tc00.1047053511809.130 PE=3 SV=1
180	2	Tcruzi	tr|K4E6M6|K4E6M6_TRYCR	140	26690	3	3	3	3	0.4	Uncharacterized protein (Fragment) OS=Trypanosoma cruzi GN=TCSYLVIO_002872 PE=4 SV=1
78	1	Tcruzi	tr|K4DLB7|K4DLB7_TRYCR	367	92409	11	11	10	10	0.39	Pumilio protein, putative OS=Trypanosoma cruzi GN=TCSYLVIO_010050 PE=4 SV=1
76	1	Tcruzi	tr|K4DIR6|K4DIR6_TRYCR	372	112111	12	12	11	11	0.39	Protein transport protein Sec23A, putative OS=Trypanosoma cruzi GN=TCSYLVIO_010948 PE=4 SV=1
238	1	Tcruzi	tr|K4E0F8|K4E0F8_TRYCR	139	45965	5	5	5	5	0.39	Succinyl-CoA ligase subunit beta OS=Trypanosoma cruzi GN=TCSYLVIO_005042 PE=3 SV=1
159	1	Tcruzi	tr|K4DNX3|K4DNX3_TRYCR	204	37172	4	4	4	4	0.39	Uncharacterized protein OS=Trypanosoma cruzi GN=TCSYLVIO_009228 PE=4 SV=1
249	1	Tcruzi	tr|K4E4R7|K4E4R7_TRYCR	136	36364	4	4	4	4	0.39	Homoserine kinase, putative OS=Trypanosoma cruzi GN=TCSYLVIO_003339 PE=3 SV=1
250	1	Tcruzi	tr|K4DZK9|K4DZK9_TRYCR	136	45678	5	5	5	5	0.39	Uncharacterized protein OS=Trypanosoma cruzi GN=TCSYLVIO_005575 PE=4 SV=1
404	1	Tcruzi	tr|Q4CMD6|Q4CMD6_TRYCC	78	18405	2	2	2	2	0.38	ADP-ribosylation factor, putative (Fragment) OS=Trypanosoma cruzi (strain CL Brener) GN=Tc00.1047053419417.4 PE=3 SV=1
92	2	Tcruzi	tr|C4PD06|C4PD06_TRYCR	170	37292	4	4	4	4	0.38	Cysteine proteinase (Fragment) OS=Trypanosoma cruzi GN=CP PE=2 SV=1
309	1	Tcruzi	tr|Q4CQJ7|Q4CQJ7_TRYCC	108	18243	2	2	2	2	0.38	Ribosomal protein L21E (60S), putative OS=Trypanosoma cruzi (strain CL Brener) GN=Tc00.1047053507251.20 PE=4 SV=1
429	1	Tcruzi	tr|V5DQI2|V5DQI2_TRYCR	73	9102	1	1	1	1	0.37	Uncharacterized protein OS=Trypanosoma cruzi Dm28c GN=TCDM_01681 PE=4 SV=1
94	1	Tcruzi	tr|V5DJX0|V5DJX0_TRYCR	304	96579	10	10	9	9	0.37	Uncharacterized protein OS=Trypanosoma cruzi Dm28c GN=TCDM_03603 PE=4 SV=1
160	1	Tcruzi	tr|K4DU98|K4DU98_TRYCR	204	48001	5	5	5	5	0.37	Nucleolar protein, putative OS=Trypanosoma cruzi GN=TCSYLVIO_007036 PE=4 SV=1
64	1	Tcruzi	tr|K4DJX8|K4DJX8_TRYCR	410	110855	11	11	11	11	0.36	Calcium-transporting ATPase OS=Trypanosoma cruzi GN=TCSYLVIO_010545 PE=3 SV=1
126	1	Tcruzi	tr|K4E188|K4E188_TRYCR	251	79614	8	8	8	8	0.36	Uncharacterized protein OS=Trypanosoma cruzi GN=TCSYLVIO_004802 PE=4 SV=1
295	1	Tcruzi	tr|K4DNN4|K4DNN4_TRYCR	117	49017	5	5	5	5	0.36	Adenosylhomocysteinase OS=Trypanosoma cruzi GN=TCSYLVIO_009217 PE=3 SV=1
102	4	Tcruzi	tr|K2N1C6|K2N1C6_TRYCR	68	29679	4	4	3	3	0.36	Rab7 GTP binding protein, putative (Fragment) OS=Trypanosoma cruzi marinkellei GN=MOQ_004382 PE=3 SV=1
225	1	Tcruzi	tr|K2MKW0|K2MKW0_TRYCR	148	39714	4	4	4	4	0.36	Protein kinase, putative OS=Trypanosoma cruzi marinkellei GN=MOQ_009967 PE=3 SV=1
134	1	Tcruzi	tr|V5AS97|V5AS97_TRYCR	239	68887	7	7	6	6	0.36	Uncharacterized protein OS=Trypanosoma cruzi Dm28c GN=TCDM_08432 PE=4 SV=1
299	1	Tcruzi	tr|Q7Z1E2|Q7Z1E2_TRYCR	114	19071	2	2	2	2	0.36	Clathrin assembly protein AP19-like protein OS=Trypanosoma cruzi GN=ClaATc PE=2 SV=1
127	1	Tcruzi	tr|K4E2M0|K4E2M0_TRYCR	251	70558	9	9	6	6	0.35	Uncharacterized protein OS=Trypanosoma cruzi GN=TCSYLVIO_004324 PE=4 SV=1
343	1	Tcruzi	tr|Q4D1H1|Q4D1H1_TRYCC	93	19939	2	2	1	1	0.35	Vacuolar ATP synthase, putative OS=Trypanosoma cruzi (strain CL Brener) GN=Tc00.1047053511145.50 PE=3 SV=1
257	1	Tcruzi	tr|K4EDV1|K4EDV1_TRYCR	131	50308	5	5	5	5	0.35	Uncharacterized protein OS=Trypanosoma cruzi GN=TCSYLVIO_000083 PE=4 SV=1
260	1	Tcruzi	tr|K4DZ89|K4DZ89_TRYCR	131	50367	5	5	5	5	0.35	Uncharacterized protein OS=Trypanosoma cruzi GN=TCSYLVIO_005285 PE=4 SV=1
152	1	Tcruzi	tr|V5C2S4|V5C2S4_TRYCR	220	62101	6	6	6	6	0.34	T-complex protein 1 OS=Trypanosoma cruzi Dm28c GN=TCDM_00106 PE=3 SV=1
143	1	Tcruzi	tr|K4E4M6|K4E4M6_TRYCR	231	41786	4	4	4	4	0.34	Uncharacterized protein OS=Trypanosoma cruzi GN=TCSYLVIO_003340 PE=4 SV=1
200	1	Tcruzi	tr|K4EEA4|K4EEA4_TRYCR	165	31068	3	3	3	3	0.34	Uncharacterized protein OS=Trypanosoma cruzi GN=TCSYLVIO_000207 PE=4 SV=1
180	1	Tcruzi	tr|K2MSE7|K2MSE7_TRYCR	152	52725	5	5	5	5	0.34	Uncharacterized protein OS=Trypanosoma cruzi marinkellei GN=MOQ_001585 PE=4 SV=1
236	1	Tcruzi	tr|V5BKV6|V5BKV6_TRYCR	141	52422	7	6	5	4	0.34	Carbonic anhydrase-like protein OS=Trypanosoma cruzi Dm28c GN=TCDM_04595 PE=4 SV=1
163	1	Tcruzi	tr|K4DS29|K4DS29_TRYCR	200	52467	5	5	4	4	0.34	Carboxypeptidase OS=Trypanosoma cruzi GN=TCSYLVIO_008272 PE=3 SV=1
328	1	Tcruzi	tr|K4E794|K4E794_TRYCR	100	43223	4	4	4	4	0.33	Uncharacterized protein OS=Trypanosoma cruzi GN=TCSYLVIO_002517 PE=4 SV=1
174	1	Tcruzi	tr|K4DJT6|K4DJT6_TRYCR	185	53594	5	5	5	5	0.33	Uncharacterized protein OS=Trypanosoma cruzi GN=TCSYLVIO_010662 PE=4 SV=1
301	1	Tcruzi	tr|K4DTA4|K4DTA4_TRYCR	113	31456	3	3	3	3	0.33	DnaJ chaperone protein, putative OS=Trypanosoma cruzi GN=TCSYLVIO_007490 PE=4 SV=1
621	1	Tcruzi	tr|Q4DAV9|Q4DAV9_TRYCC	45	10380	1	1	1	1	0.32	60S ribosomal protein L37a, putative OS=Trypanosoma cruzi (strain CL Brener) GN=Tc00.1047053504069.56 PE=3 SV=1
73	1	Tcruzi	tr|V5C1V3|V5C1V3_TRYCR	389	98409	10	10	8	8	0.32	Extracellular receptor OS=Trypanosoma cruzi Dm28c GN=TCDM_00571 PE=4 SV=1
454	1	Tcruzi	tr|Q4D0Y0|Q4D0Y0_TRYCC	68	21575	2	2	2	2	0.32	60S ribosomal subunit protein L31, putative OS=Trypanosoma cruzi (strain CL Brener) GN=Tc00.1047053510663.19 PE=4 SV=1
147	1	Tcruzi	tr|K4DXC1|K4DXC1_TRYCR	226	32189	3	3	2	2	0.32	Uncharacterized protein OS=Trypanosoma cruzi GN=TCSYLVIO_006405 PE=3 SV=1
255	1	Tcruzi	tr|V5DF68|V5DF68_TRYCR	134	32836	3	3	3	3	0.32	Elongation of fatty acids protein OS=Trypanosoma cruzi Dm28c GN=TCDM_05389 PE=3 SV=1
265	1	Tcruzi	tr|K2MKM1|K2MKM1_TRYCR	130	43356	4	4	4	4	0.32	Uncharacterized protein OS=Trypanosoma cruzi marinkellei GN=MOQ_008574 PE=4 SV=1
251	1	Tcruzi	tr|B3U4H3|B3U4H3_TRYCR	135	32714	3	3	3	3	0.32	Aldo-keto reductase OS=Trypanosoma cruzi PE=4 SV=1
255	2	Tcruzi	tr|K4DKF5|K4DKF5_TRYCR	123	32908	3	3	3	3	0.32	Elongation of fatty acids protein OS=Trypanosoma cruzi GN=TCSYLVIO_010463 PE=3 SV=1
27	3	Tcruzi	tr|V5BHK6|V5BHK6_TRYCR	293	102997	9	9	9	9	0.31	Uncharacterized protein OS=Trypanosoma cruzi Dm28c GN=TCDM_08064 PE=4 SV=1
100	1	Tcruzi	tr|K4DZN1|K4DZN1_TRYCR	290	79981	7	7	7	7	0.31	Uncharacterized protein OS=Trypanosoma cruzi GN=TCSYLVIO_005372 PE=4 SV=1
242	1	Tcruzi	tr|K4E5R8|K4E5R8_TRYCR	138	45580	4	4	4	4	0.31	Eukaryotic initiation factor 4a, putative OS=Trypanosoma cruzi GN=TCSYLVIO_003412 PE=3 SV=1
96	2	Tcruzi	tr|Q8T7V6|Q8T7V6_TRYCR	277	102102	9	9	9	9	0.31	Proton motive P-type ATPase 2 OS=Trypanosoma cruzi GN=HA2 PE=3 SV=1
153	1	Tcruzi	tr|K4DR55|K4DR55_TRYCR	217	68955	6	6	6	6	0.31	Uncharacterized protein (Fragment) OS=Trypanosoma cruzi GN=TCSYLVIO_008235 PE=4 SV=1
662	1	Tcruzi	tr|Q4E0M4|Q4E0M4_TRYCC	41	10967	1	1	1	1	0.3	Uncharacterized protein OS=Trypanosoma cruzi (strain CL Brener) GN=Tc00.1047053509429.59 PE=4 SV=1
281	1	Tcruzi	tr|K4E835|K4E835_TRYCR	124	34970	3	3	3	3	0.3	Uncharacterized protein OS=Trypanosoma cruzi GN=TCSYLVIO_002536 PE=4 SV=1
402	1	Tcruzi	tr|K4E5X3|K4E5X3_TRYCR	79	34826	3	3	3	3	0.3	NADH-cytochrome b5 reductase OS=Trypanosoma cruzi GN=TCSYLVIO_003001 PE=3 SV=1
36	1	Tcruzi	tr|C8CHD2|C8CHD2_TRYCR	607	284826	24	24	21	21	0.3	NUP-1 OS=Trypanosoma cruzi GN=NUP-1 PE=4 SV=1
432	1	Tcruzi	tr|Q4D5S8|Q4D5S8_TRYCC	73	23105	2	2	2	2	0.3	Ras-related protein rab-2a, putative OS=Trypanosoma cruzi (strain CL Brener) GN=Tc00.1047053511711.80 PE=3 SV=1
181	1	Tcruzi	tr|V5DB66|V5DB66_TRYCR	181	34965	4	4	3	3	0.3	D-alanyl-glycyl endopeptidase-like protein OS=Trypanosoma cruzi Dm28c GN=TCDM_07203 PE=4 SV=1
139	1	Tcruzi	tr|Q4CYL3|Q4CYL3_TRYCC	234	94120	8	8	7	7	0.3	Uncharacterized protein OS=Trypanosoma cruzi (strain CL Brener) GN=Tc00.1047053504423.30 PE=4 SV=1
217	1	Tcruzi	tr|K4DPI3|K4DPI3_TRYCR	152	34966	4	4	3	3	0.3	Hydrolase, alpha/beta fold family, putative OS=Trypanosoma cruzi GN=TCSYLVIO_008925 PE=4 SV=1
141	1	Tcruzi	tr|V5AVM2|V5AVM2_TRYCR	231	69524	7	7	6	6	0.3	Ubiquitin-like protein OS=Trypanosoma cruzi Dm28c GN=TCDM_06868 PE=4 SV=1
208	1	Tcruzi	tr|K4E2E8|K4E2E8_TRYCR	158	58343	5	5	5	5	0.3	Chaperonin, putative,T-complex protein 1, theta subunit, putative OS=Trypanosoma cruzi GN=TCSYLVIO_004584 PE=3 SV=1
537	2	Tcruzi	tr|K2LUE5|K2LUE5_TRYCR	54	23378	2	2	2	2	0.29	UDP-Gal or UDP-GlcNAc-dependent glycosyltransferase, putative (Fragment) OS=Trypanosoma cruzi marinkellei GN=MOQ_009931 PE=4 SV=1
276	1	Tcruzi	tr|V5BXR1|V5BXR1_TRYCR	126	60029	5	5	4	4	0.29	Uncharacterized protein OS=Trypanosoma cruzi Dm28c GN=TCDM_01840 PE=4 SV=1
388	1	Tcruzi	tr|K2PDG2|K2PDG2_TRYCR	81	23890	2	2	2	2	0.29	Flagellar calcium-binding protein, putative OS=Trypanosoma cruzi marinkellei GN=MOQ_000784 PE=4 SV=1
169	1	Tcruzi	tr|K4DV60|K4DV60_TRYCR	193	47386	4	4	4	4	0.29	Chaperone DNAJ protein, putative OS=Trypanosoma cruzi GN=TCSYLVIO_006834 PE=3 SV=1
158	1	Tcruzi	tr|Q4CNU0|Q4CNU0_TRYCC	205	72995	6	6	5	5	0.29	Lysosomal/endosomal membrane protein p67, putative OS=Trypanosoma cruzi (strain CL Brener) GN=Tc00.1047053510825.30 PE=4 SV=1
218	1	Tcruzi	tr|K4DUU7|K4DUU7_TRYCR	151	60313	5	5	4	4	0.29	Uncharacterized protein OS=Trypanosoma cruzi GN=TCSYLVIO_006937 PE=4 SV=1
119	1	Tcruzi	tr|K4DZA6|K4DZA6_TRYCR	261	74427	7	6	6	5	0.28	Peroxisome targeting signal 1 receptor, putative OS=Trypanosoma cruzi GN=TCSYLVIO_005361 PE=4 SV=1
154	1	Tcruzi	tr|V5BS65|V5BS65_TRYCR	213	62110	5	5	4	4	0.28	Uncharacterized protein OS=Trypanosoma cruzi Dm28c GN=TCDM_00446 PE=4 SV=1
328	2	Tcruzi	tr|Q4CRW7|Q4CRW7_TRYCC	94	37396	3	3	3	3	0.28	Uncharacterized protein (Fragment) OS=Trypanosoma cruzi (strain CL Brener) GN=Tc00.1047053511691.39 PE=4 SV=1
201	1	Tcruzi	tr|K4DWU9|K4DWU9_TRYCR	164	75387	6	6	5	5	0.28	2-aminoethylphosphonate:pyruvateaminotransferase-likeprotein,putative OS=Trypanosoma cruzi GN=TCSYLVIO_006380 PE=3 SV=1
220	1	Tcruzi	tr|K4EAI2|K4EAI2_TRYCR	150	49838	4	4	4	4	0.28	Fatty acid desaturase, putative OS=Trypanosoma cruzi GN=TCSYLVIO_001287 PE=3 SV=1
209	1	Tcruzi	tr|K2MWX4|K2MWX4_TRYCR	158	61324	5	5	5	5	0.28	T-complex protein 1 subunit gamma OS=Trypanosoma cruzi marinkellei GN=MOQ_009429 PE=3 SV=1
537	1	Tcruzi	tr|K4DU89|K4DU89_TRYCR	57	25212	2	2	2	2	0.27	UDP-Gal or UDP-GlcNAc-dependent glycosyltransferase, putative (Fragment) OS=Trypanosoma cruzi GN=TCSYLVIO_007143 PE=4 SV=1
89	2	Tcruzi	tr|Q4CPM3|Q4CPM3_TRYCC	251	78007	8	8	6	6	0.27	Dispersed gene family protein 1 (DGF-1), putative (Fragment) OS=Trypanosoma cruzi (strain CL Brener) GN=Tc00.1047053510905.10 PE=4 SV=1
420	1	Tcruzi	tr|K2NTF7|K2NTF7_TRYCR	75	24828	2	2	2	2	0.27	Cytochrome b-domain protein, putative OS=Trypanosoma cruzi marinkellei GN=MOQ_003921 PE=3 SV=1
117	2	Tcruzi	tr|Q4DJC3|Q4DJC3_TRYCC	191	51744	4	4	4	4	0.27	ADP-ribosylation factor GTPase activating protein, putative OS=Trypanosoma cruzi (strain CL Brener) GN=Tc00.1047053508851.120 PE=4 SV=1
310	1	Tcruzi	tr|K2M5T5|K2M5T5_TRYCR	108	37788	3	3	3	3	0.27	RNA-binding protein, putative OS=Trypanosoma cruzi marinkellei GN=MOQ_005930 PE=4 SV=1
167	1	Tcruzi	tr|O61066|O61066_TRYCR	193	37548	3	3	3	3	0.27	Cathepsin B-like protease OS=Trypanosoma cruzi GN=tccb PE=2 SV=1
319	1	Tcruzi	tr|K4E1B1|K4E1B1_TRYCR	104	63031	5	5	5	5	0.27	Delta-1-pyrroline-5-carboxylate dehydrogenase, putative OS=Trypanosoma cruzi GN=TCSYLVIO_004515 PE=3 SV=1
223	1	Tcruzi	tr|K4E3A4|K4E3A4_TRYCR	148	63020	5	5	5	5	0.27	Sarcoplasmic reticulum glycoprotein, putative OS=Trypanosoma cruzi GN=TCSYLVIO_003872 PE=4 SV=1
211	1	Tcruzi	tr|K4E2V0|K4E2V0_TRYCR	157	37520	4	4	3	3	0.27	Uncharacterized protein OS=Trypanosoma cruzi GN=TCSYLVIO_004434 PE=4 SV=1
594	1	Tcruzi	tr|K4E6E0|K4E6E0_TRYCR	49	25499	2	2	2	2	0.26	Uncharacterized protein OS=Trypanosoma cruzi GN=TCSYLVIO_002944 PE=3 SV=1
56	1	Tcruzi	tr|K4EB76|K4EB76_TRYCR	436	171182	14	14	13	13	0.26	Myosin heavy chain, putative OS=Trypanosoma cruzi GN=TCSYLVIO_001228 PE=4 SV=1
540	1	Tcruzi	tr|Q4DLY0|Q4DLY0_TRYCC	56	12711	1	1	1	1	0.26	Cytochrome b5-like, putative OS=Trypanosoma cruzi (strain CL Brener) GN=Tc00.1047053506753.110 PE=3 SV=1
63	1	Tcruzi	tr|K4E9C7|K4E9C7_TRYCR	414	133846	11	11	9	9	0.26	Protein transport protein Sec31, putative OS=Trypanosoma cruzi GN=TCSYLVIO_001623 PE=4 SV=1
554	1	Tcruzi	tr|K2MXT6|K2MXT6_TRYCR	53	26182	2	2	2	2	0.26	60S ribosomal protein L19, putative (Fragment) OS=Trypanosoma cruzi marinkellei GN=MOQ_009167 PE=3 SV=1
339	1	Tcruzi	tr|K2NQC5|K2NQC5_TRYCR	95	26398	2	2	2	2	0.26	Uncharacterized protein OS=Trypanosoma cruzi marinkellei GN=MOQ_005097 PE=4 SV=1
351	1	Tcruzi	tr|K4EBF2|K4EBF2_TRYCR	90	52091	4	4	4	4	0.26	Peptidase M20/M25/M40, putative OS=Trypanosoma cruzi GN=TCSYLVIO_001046 PE=4 SV=1
77	1	Tcruzi	tr|K4DM23|K4DM23_TRYCR	371	121819	9	9	8	8	0.26	Calcium-transporting ATPase OS=Trypanosoma cruzi GN=TCSYLVIO_009751 PE=3 SV=1
398	1	Tcruzi	tr|K4E182|K4E182_TRYCR	79	53610	4	4	3	3	0.26	Uncharacterized protein OS=Trypanosoma cruzi GN=TCSYLVIO_005002 PE=4 SV=1
171	2	Tcruzi	tr|V5BY36|V5BY36_TRYCR	182	52033	4	4	4	4	0.26	Uncharacterized protein OS=Trypanosoma cruzi Dm28c GN=TCDM_01710 PE=4 SV=1
424	1	Tcruzi	tr|I3QFA1|I3QFA1_TRYCR	75	25890	2	2	2	2	0.26	Uncharacterized protein (Fragment) OS=Trypanosoma cruzi PE=4 SV=1
122	1	Tcruzi	tr|K4DJZ2|K4DJZ2_TRYCR	258	91424	7	7	7	7	0.26	Uncharacterized protein OS=Trypanosoma cruzi GN=TCSYLVIO_010636 PE=4 SV=1
581	1	Tcruzi	tr|Q4DAN4|Q4DAN4_TRYCC	50	12922	1	1	1	1	0.25	Uncharacterized protein OS=Trypanosoma cruzi (strain CL Brener) GN=Tc00.1047053506727.30 PE=4 SV=1
282	2	Tcruzi	tr|K4DL32|K4DL32_TRYCR	90	26746	2	2	2	2	0.25	Retrotransposon hot spot (RHS) protein, putative (Fragment) OS=Trypanosoma cruzi GN=TCSYLVIO_010221 PE=4 SV=1
505	1	Tcruzi	tr|K4DUL5|K4DUL5_TRYCR	62	26813	2	2	2	2	0.25	Uncharacterized protein OS=Trypanosoma cruzi GN=TCSYLVIO_007392 PE=4 SV=1
110	1	Tcruzi	tr|K4EDU2|K4EDU2_TRYCR	279	123745	9	9	8	8	0.25	ABC transporter, putative OS=Trypanosoma cruzi GN=TCSYLVIO_000029 PE=3 SV=1
364	1	Tcruzi	tr|K4DZ60|K4DZ60_TRYCR	87	55255	4	4	4	4	0.25	Uncharacterized protein OS=Trypanosoma cruzi GN=TCSYLVIO_005513 PE=4 SV=1
164	1	Tcruzi	tr|K2MPF3|K2MPF3_TRYCR	196	41189	4	4	2	2	0.25	Endomembrane protein, putative (Fragment) OS=Trypanosoma cruzi marinkellei GN=MOQ_007242 PE=4 SV=1
397	1	Tcruzi	tr|K4E4B4|K4E4B4_TRYCR	79	26589	2	2	1	1	0.25	Ribosomal protein S7, putative OS=Trypanosoma cruzi GN=TCSYLVIO_003444 PE=4 SV=1
264	1	Tcruzi	tr|K4EAK2|K4EAK2_TRYCR	130	55459	4	4	4	4	0.25	Uncharacterized protein OS=Trypanosoma cruzi GN=TCSYLVIO_001260 PE=4 SV=1
443	1	Tcruzi	tr|K4E814|K4E814_TRYCR	70	27195	2	2	2	2	0.25	Uncharacterized protein OS=Trypanosoma cruzi GN=TCSYLVIO_002344 PE=4 SV=1
262	1	Tcruzi	tr|K4DLE5|K4DLE5_TRYCR	130	41192	3	3	3	3	0.25	Fructose-bisphosphate aldolase OS=Trypanosoma cruzi GN=TCSYLVIO_010015 PE=3 SV=1
523	1	Tcruzi	tr|K4DX65|K4DX65_TRYCR	58	27724	2	2	2	2	0.24	Uncharacterized protein OS=Trypanosoma cruzi GN=TCSYLVIO_006096 PE=4 SV=1
136	1	Tcruzi	tr|K2NEG6|K2NEG6_TRYCR	236	101382	7	7	7	7	0.24	Uncharacterized protein OS=Trypanosoma cruzi marinkellei GN=MOQ_002774 PE=4 SV=1
389	1	Tcruzi	tr|K4DWV6|K4DWV6_TRYCR	81	41690	3	3	3	3	0.24	Protein transport protein Sec13, putative OS=Trypanosoma cruzi GN=TCSYLVIO_006131 PE=4 SV=1
121	1	Tcruzi	tr|V5DGF4|V5DGF4_TRYCR	260	99888	7	7	6	6	0.24	Uncharacterized protein OS=Trypanosoma cruzi Dm28c GN=TCDM_04873 PE=4 SV=1
161	1	Tcruzi	tr|K4E315|K4E315_TRYCR	202	42670	4	4	3	3	0.24	Uncharacterized protein OS=Trypanosoma cruzi GN=TCSYLVIO_004146 PE=4 SV=1
285	1	Tcruzi	tr|K4ED49|K4ED49_TRYCR	121	42484	3	3	3	3	0.24	Uncharacterized protein OS=Trypanosoma cruzi GN=TCSYLVIO_000512 PE=4 SV=1
269	1	Tcruzi	tr|K4E5F7|K4E5F7_TRYCR	129	42730	3	3	3	3	0.24	Uncharacterized protein OS=Trypanosoma cruzi GN=TCSYLVIO_003332 PE=4 SV=1
695	1	Tcruzi	tr|Q4CLQ9|Q4CLQ9_TRYCC	38	13914	1	1	1	1	0.23	Cytochrome c oxidase subunit 10, putative OS=Trypanosoma cruzi (strain CL Brener) GN=Tc00.1047053508651.20 PE=4 SV=1
106	1	Tcruzi	tr|V5B820|V5B820_TRYCR	284	116662	8	8	8	8	0.23	Uncharacterized protein OS=Trypanosoma cruzi Dm28c GN=TCDM_01930 PE=4 SV=1
504	1	Tcruzi	tr|K4DX98|K4DX98_TRYCR	62	28475	2	2	2	2	0.23	Anaphase promoting complex subunit 10, putative OS=Trypanosoma cruzi GN=TCSYLVIO_005999 PE=4 SV=1
85	1	Tcruzi	tr|K4E1Z6|K4E1Z6_TRYCR	333	151626	10	10	10	10	0.23	Uncharacterized protein OS=Trypanosoma cruzi GN=TCSYLVIO_004742 PE=4 SV=1
185	1	Tcruzi	tr|K4E9B6|K4E9B6_TRYCR	178	43479	4	4	3	3	0.23	Glutamine synthetase, putative OS=Trypanosoma cruzi GN=TCSYLVIO_001811 PE=3 SV=1
99	3	Tcruzi	tr|V5A4I5|V5A4I5_TRYCR	196	44458	3	3	3	3	0.23	Uncharacterized protein OS=Trypanosoma cruzi Dm28c GN=TCDM_12846 PE=4 SV=1
171	1	Tcruzi	tr|Q4E3S4|Q4E3S4_TRYCC	191	88593	6	6	5	5	0.23	Uncharacterized protein OS=Trypanosoma cruzi (strain CL Brener) GN=Tc00.1047053506401.190 PE=4 SV=1
104	1	Tcruzi	tr|K4E6R7|K4E6R7_TRYCR	287	60037	6	6	4	4	0.23	Uncharacterized protein OS=Trypanosoma cruzi GN=TCSYLVIO_003032 PE=4 SV=1
316	2	Tcruzi	tr|Q4CPW5|Q4CPW5_TRYCC	72	44212	3	3	3	3	0.23	Glutamamyl carboxypeptidase, putative OS=Trypanosoma cruzi (strain CL Brener) GN=Tc00.1047053507657.20 PE=4 SV=1
95	1	Tcruzi	tr|K4E5Y1|K4E5Y1_TRYCR	301	89310	6	6	5	5	0.23	Cytoskeleton-associated protein CAP5.5, putative,cysteine peptidase, Clan CA, family C2, putative OS=Trypanosoma cruzi GN=TCSYLVIO_002991 PE=4 SV=1
198	1	Tcruzi	tr|K4EAP9|K4EAP9_TRYCR	166	73219	6	5	6	5	0.23	Uncharacterized protein OS=Trypanosoma cruzi GN=TCSYLVIO_001141 PE=4 SV=1
598	1	Tcruzi	tr|K2NPS4|K2NPS4_TRYCR	49	30974	2	2	2	2	0.22	Prohibitin, putative OS=Trypanosoma cruzi marinkellei GN=MOQ_005301 PE=4 SV=1
89	8	Tcruzi	tr|V5AZ89|V5AZ89_TRYCR	100	77168	5	5	4	4	0.22	Uncharacterized protein OS=Trypanosoma cruzi Dm28c GN=TCDM_12317 PE=4 SV=1
357	1	Tcruzi	tr|K4E0Y2|K4E0Y2_TRYCR	88	29863	2	2	2	2	0.22	Vacuolar ATP synthase subunit d, putative OS=Trypanosoma cruzi GN=TCSYLVIO_005104 PE=3 SV=1
302	1	Tcruzi	tr|K4DXQ0|K4DXQ0_TRYCR	112	45207	3	3	3	3	0.22	Uncharacterized protein OS=Trypanosoma cruzi GN=TCSYLVIO_005907 PE=4 SV=1
713	1	Tcruzi	tr|Q4DL86|Q4DL86_TRYCC	37	14400	1	1	1	1	0.22	Uncharacterized protein OS=Trypanosoma cruzi (strain CL Brener) GN=Tc00.1047053508965.94 PE=4 SV=1
216	1	Tcruzi	tr|K4EA87|K4EA87_TRYCR	153	46406	3	3	3	3	0.22	Aspartate aminotransferase, mitochondrial, putative OS=Trypanosoma cruzi GN=TCSYLVIO_001538 PE=4 SV=1
465	1	Tcruzi	tr|Q4E078|Q4E078_TRYCC	67	14707	1	1	1	1	0.22	Ribosomal protein L24, putative OS=Trypanosoma cruzi (strain CL Brener) GN=Tc00.1047053503611.20 PE=4 SV=1
340	1	Tcruzi	tr|Q4CYZ1|Q4CYZ1_TRYCC	94	62428	4	4	4	4	0.22	Guanine nucleotide-binding protein beta subunit-like protein, putative OS=Trypanosoma cruzi (strain CL Brener) GN=Tc00.1047053509877.30 PE=4 SV=1
650	1	Tcruzi	tr|K4E0P9|K4E0P9_TRYCR	42	14899	1	1	1	1	0.22	Uncharacterized protein (Fragment) OS=Trypanosoma cruzi GN=TCSYLVIO_005181 PE=3 SV=1
186	1	Tcruzi	tr|K2NTQ0|K2NTQ0_TRYCR	177	76847	5	5	4	4	0.22	Uncharacterized protein OS=Trypanosoma cruzi marinkellei GN=MOQ_001396 PE=4 SV=1
378	1	Tcruzi	tr|K2M5Q0|K2M5Q0_TRYCR	84	30478	2	2	2	2	0.22	Uncharacterized protein OS=Trypanosoma cruzi marinkellei GN=MOQ_005974 PE=4 SV=1
267	1	Tcruzi	tr|K4E4M0|K4E4M0_TRYCR	130	29708	2	2	2	2	0.22	Uncharacterized protein OS=Trypanosoma cruzi GN=TCSYLVIO_003557 PE=4 SV=1
206	1	Tcruzi	tr|Q4D7H6|Q4D7H6_TRYCC	161	61656	4	4	4	4	0.22	Mitochondrial DEAD box protein, putative OS=Trypanosoma cruzi (strain CL Brener) GN=Tc00.1047053511801.60 PE=3 SV=1
307	1	Tcruzi	tr|K2NKI4|K2NKI4_TRYCR	110	30530	2	2	2	2	0.22	Uncharacterized protein OS=Trypanosoma cruzi marinkellei GN=MOQ_001540 PE=4 SV=1
263	1	Tcruzi	tr|K4DYZ3|K4DYZ3_TRYCR	130	44932	3	3	3	3	0.22	Cystathione gamma lyase, putative OS=Trypanosoma cruzi GN=TCSYLVIO_005821 PE=3 SV=1
344	1	Tcruzi	tr|K2LW24|K2LW24_TRYCR	93	46675	3	3	3	3	0.22	3-ketoacyl-CoA thiolase, putative OS=Trypanosoma cruzi marinkellei GN=MOQ_009358 PE=3 SV=1
734	1	Tcruzi	tr|K2MP37|K2MP37_TRYCR	35	15656	1	1	1	1	0.21	Uncharacterized protein OS=Trypanosoma cruzi marinkellei GN=MOQ_008867 PE=4 SV=1
36	4	Tcruzi	tr|K2MLV8|K2MLV8_TRYCR	154	79781	5	5	5	5	0.21	NUP-1 protein, putative OS=Trypanosoma cruzi marinkellei GN=MOQ_009663 PE=4 SV=1
488	1	Tcruzi	tr|Q4DD81|Q4DD81_TRYCC	64	15292	1	1	1	1	0.21	60S ribosomal protein L22, putative OS=Trypanosoma cruzi (strain CL Brener) GN=Tc00.1047053509747.20 PE=4 SV=1
84	1	Tcruzi	tr|K4DJZ6|K4DJZ6_TRYCR	337	111200	7	7	7	7	0.21	Uncharacterized protein OS=Trypanosoma cruzi GN=TCSYLVIO_010631 PE=4 SV=1
413	1	Tcruzi	tr|K4DKH1|K4DKH1_TRYCR	77	31704	2	2	2	2	0.21	Uncharacterized protein OS=Trypanosoma cruzi GN=TCSYLVIO_010498 PE=4 SV=1
191	1	Tcruzi	tr|Q4DCX1|Q4DCX1_TRYCC	174	63841	4	4	4	4	0.21	Uncharacterized protein OS=Trypanosoma cruzi (strain CL Brener) GN=Tc00.1047053506791.50 PE=4 SV=1
541	1	Tcruzi	tr|Q4D1H8|Q4D1H8_TRYCC	56	15714	1	1	1	1	0.21	60S ribosomal protein L32, putative OS=Trypanosoma cruzi (strain CL Brener) GN=Tc00.1047053504069.30 PE=4 SV=1
105	1	Tcruzi	tr|K4E164|K4E164_TRYCR	286	147894	9	9	9	9	0.21	Nucleoporin, putative OS=Trypanosoma cruzi GN=TCSYLVIO_004586 PE=4 SV=1
396	2	Tcruzi	tr|K4DLA8|K4DLA8_TRYCR	75	31098	2	2	2	2	0.21	Retrotransposon hot spot (RHS) protein, putative (Fragment) OS=Trypanosoma cruzi GN=TCSYLVIO_010044 PE=4 SV=1
288	1	Tcruzi	tr|K4E706|K4E706_TRYCR	120	31809	2	2	2	2	0.21	Amastin, putative OS=Trypanosoma cruzi GN=TCSYLVIO_002507 PE=4 SV=1
380	1	Tcruzi	tr|K4E3H4|K4E3H4_TRYCR	83	48413	3	3	3	3	0.21	Uncharacterized protein OS=Trypanosoma cruzi GN=TCSYLVIO_004202 PE=4 SV=1
277	1	Tcruzi	tr|K4DY27|K4DY27_TRYCR	125	48049	3	3	3	3	0.21	Uncharacterized protein OS=Trypanosoma cruzi GN=TCSYLVIO_005921 PE=4 SV=1
739	1	Tcruzi	tr|Q4CQG0|Q4CQG0_TRYCC	35	16115	1	1	1	1	0.2	40S ribosomal protein S12 OS=Trypanosoma cruzi (strain CL Brener) GN=Tc00.1047053508551.20 PE=3 SV=1
89	6	Tcruzi	tr|V5B7J3|V5B7J3_TRYCR	136	66031	4	4	3	3	0.2	Dispersed protein family protein 1 (DGF-1) OS=Trypanosoma cruzi Dm28c GN=TCDM_12136 PE=4 SV=1
403	1	Tcruzi	tr|K2NA12|K2NA12_TRYCR	79	32597	2	2	2	2	0.2	Uncharacterized protein OS=Trypanosoma cruzi marinkellei GN=MOQ_004445 PE=4 SV=1
232	1	Tcruzi	tr|K4E6K2|K4E6K2_TRYCR	144	32585	2	2	2	2	0.2	Uncharacterized protein OS=Trypanosoma cruzi GN=TCSYLVIO_002615 PE=4 SV=1
359	1	Tcruzi	tr|K2NXV4|K2NXV4_TRYCR	88	33674	2	2	2	2	0.2	Cell differentiation protein, putative OS=Trypanosoma cruzi marinkellei GN=MOQ_002443 PE=4 SV=1
168	1	Tcruzi	tr|V5ASI1|V5ASI1_TRYCR	193	83793	5	5	5	5	0.2	Structural maintenance of chromosome (SMC) family protein OS=Trypanosoma cruzi Dm28c GN=TCDM_08308 PE=4 SV=1
311	1	Tcruzi	tr|K4E900|K4E900_TRYCR	108	33498	2	2	2	2	0.2	Purine nucleoside phosphorylase OS=Trypanosoma cruzi GN=TCSYLVIO_001974 PE=3 SV=1
196	1	Tcruzi	tr|K4DJF8|K4DJF8_TRYCR	168	101881	6	6	6	6	0.2	Protein transport protein Sec24A, putative OS=Trypanosoma cruzi GN=TCSYLVIO_010711 PE=4 SV=1
293	1	Tcruzi	tr|K4E3G3|K4E3G3_TRYCR	117	50757	3	3	3	3	0.2	Uncharacterized protein OS=Trypanosoma cruzi GN=TCSYLVIO_004217 PE=4 SV=1
192	1	Tcruzi	tr|V5BQN9|V5BQN9_TRYCR	174	84720	5	5	5	5	0.2	V-type proton ATPase subunit a OS=Trypanosoma cruzi Dm28c GN=TCDM_04401 PE=3 SV=1
672	1	Tcruzi	tr|Q4CV42|Q4CV42_TRYCC	41	16839	1	1	1	1	0.19	Calpain-like cysteine peptidase, putative OS=Trypanosoma cruzi (strain CL Brener) GN=Tc00.1047053509001.40 PE=4 SV=1
348	1	Tcruzi	tr|K4DNK9|K4DNK9_TRYCR	92	53190	3	3	2	2	0.19	Uncharacterized protein OS=Trypanosoma cruzi GN=TCSYLVIO_009205 PE=4 SV=1
462	1	Tcruzi	tr|K2NRA0|K2NRA0_TRYCR	67	34063	2	2	2	2	0.19	Uncharacterized protein OS=Trypanosoma cruzi marinkellei GN=MOQ_004696 PE=4 SV=1
246	1	Tcruzi	tr|K4DPF1|K4DPF1_TRYCR	136	53285	3	3	3	3	0.19	Uncharacterized protein OS=Trypanosoma cruzi GN=TCSYLVIO_008904 PE=4 SV=1
699	1	Tcruzi	tr|Q4CNV1|Q4CNV1_TRYCC	38	17182	1	1	1	1	0.19	Uncharacterized protein OS=Trypanosoma cruzi (strain CL Brener) GN=Tc00.1047053447255.10 PE=4 SV=1
292	1	Tcruzi	tr|K4DVJ9|K4DVJ9_TRYCR	118	51982	3	3	3	3	0.19	Uncharacterized protein OS=Trypanosoma cruzi GN=TCSYLVIO_006564 PE=4 SV=1
410	1	Tcruzi	tr|K4E9Z5|K4E9Z5_TRYCR	77	34999	2	2	2	2	0.19	Uncharacterized protein OS=Trypanosoma cruzi GN=TCSYLVIO_001855 PE=4 SV=1
172	1	Tcruzi	tr|K4DWZ0|K4DWZ0_TRYCR	186	122356	7	7	7	7	0.19	Uncharacterized protein OS=Trypanosoma cruzi GN=TCSYLVIO_006166 PE=4 SV=1
354	1	Tcruzi	tr|K4EB05|K4EB05_TRYCR	89	34888	2	2	2	2	0.19	60S ribosomal protein L5, putative OS=Trypanosoma cruzi GN=TCSYLVIO_001078 PE=3 SV=1
233	1	Tcruzi	tr|K4DXS5|K4DXS5_TRYCR	142	86992	5	5	5	5	0.19	Uncharacterized protein OS=Trypanosoma cruzi GN=TCSYLVIO_005778 PE=3 SV=1
399	1	Tcruzi	tr|Q4DDK8|Q4DDK8_TRYCC	79	34291	2	2	2	2	0.19	Glycosomal malate dehydrogenase, putative OS=Trypanosoma cruzi (strain CL Brener) GN=Tc00.1047053511293.69 PE=3 SV=1
199	1	Tcruzi	tr|K4E0R8|K4E0R8_TRYCR	165	68890	4	4	4	4	0.19	Uncharacterized protein OS=Trypanosoma cruzi GN=TCSYLVIO_004834 PE=4 SV=1
401	1	Tcruzi	tr|K4E2X9|K4E2X9_TRYCR	79	34148	2	2	2	2	0.19	60S ribosomal protein L13a, putative OS=Trypanosoma cruzi GN=TCSYLVIO_003971 PE=4 SV=1
59	2	Tcruzi	tr|Q4CY17|Q4CY17_TRYCC	178	111775	6	6	6	6	0.18	Uncharacterized protein OS=Trypanosoma cruzi (strain CL Brener) GN=Tc00.1047053505987.20 PE=4 SV=1
555	1	Tcruzi	tr|K4EB60|K4EB60_TRYCR	53	36460	2	2	2	2	0.18	Heat shock protein DNAJ, putative OS=Trypanosoma cruzi GN=TCSYLVIO_001144 PE=4 SV=1
151	1	Tcruzi	tr|K4DUG9|K4DUG9_TRYCR	220	108795	6	6	5	5	0.18	Chloride channel protein OS=Trypanosoma cruzi GN=TCSYLVIO_007191 PE=3 SV=1
416	1	Tcruzi	tr|K4DTE0|K4DTE0_TRYCR	76	35735	2	2	2	2	0.18	Adenosine kinase, putative OS=Trypanosoma cruzi GN=TCSYLVIO_007384 PE=4 SV=1
239	1	Tcruzi	tr|K4DR54|K4DR54_TRYCR	139	72180	4	4	4	4	0.18	Uncharacterized protein OS=Trypanosoma cruzi GN=TCSYLVIO_008315 PE=4 SV=1
693	1	Tcruzi	tr|Q4CWD6|Q4CWD6_TRYCC	38	17389	1	1	1	1	0.18	40S ribosomal protein S13, putative OS=Trypanosoma cruzi (strain CL Brener) GN=Tc00.1047053510029.70 PE=3 SV=1
177	1	Tcruzi	tr|K4E074|K4E074_TRYCR	183	72840	4	4	4	4	0.18	Cell cycle sequence binding phosphoprotein (RBP33), putative OS=Trypanosoma cruzi GN=TCSYLVIO_005140 PE=4 SV=1
197	1	Tcruzi	tr|K2PB46|K2PB46_TRYCR	167	36309	3	3	2	2	0.18	Malate dehydrogenase OS=Trypanosoma cruzi marinkellei GN=MOQ_001470 PE=3 SV=1
518	1	Tcruzi	tr|K4E4T5|K4E4T5_TRYCR	59	39264	2	2	2	2	0.17	Glyceraldehyde-3-phosphate dehydrogenase OS=Trypanosoma cruzi GN=TCSYLVIO_003325 PE=3 SV=1
108	1	Tcruzi	tr|K4DXS7|K4DXS7_TRYCR	282	180303	9	9	8	8	0.17	Uncharacterized protein OS=Trypanosoma cruzi GN=TCSYLVIO_006214 PE=4 SV=1
574	1	Tcruzi	tr|A0A0A0Q3Y1|A0A0A0Q3Y1_TRYCR	50	18612	1	1	1	1	0.17	Pyruvate dehydrogenase E1 component alpha subunit (Fragment) OS=Trypanosoma cruzi GN=PDH PE=4 SV=1
107	1	Tcruzi	tr|V5BRM7|V5BRM7_TRYCR	283	116679	6	6	6	6	0.17	Uncharacterized protein OS=Trypanosoma cruzi Dm28c GN=TCDM_04133 PE=3 SV=1
356	1	Tcruzi	tr|K2N810|K2N810_TRYCR	88	39352	2	2	2	2	0.17	Ribonucleoside-diphosphate reductase small chain, putative OS=Trypanosoma cruzi marinkellei GN=MOQ_005267 PE=4 SV=1
317	1	Tcruzi	tr|K2N768|K2N768_TRYCR	105	39107	2	2	2	2	0.17	Cytochrome c oxidase subunit IV, putative OS=Trypanosoma cruzi marinkellei GN=MOQ_005683 PE=4 SV=1
482	2	Tcruzi	tr|A0A097NUY0|A0A097NUY0_TRYCR	58	38415	2	2	2	2	0.17	Surface membrane protein (Fragment) OS=Trypanosoma cruzi PE=4 SV=1
176	1	Tcruzi	tr|K4DYN7|K4DYN7_TRYCR	184	116237	6	6	6	6	0.17	Protein transport protein Sec24C, putative OS=Trypanosoma cruzi GN=TCSYLVIO_005930 PE=4 SV=1
486	1	Tcruzi	tr|Q4E4L9|Q4E4L9_TRYCC	64	18940	1	1	1	1	0.17	Peptidyl-prolyl cis-trans isomerase OS=Trypanosoma cruzi (strain CL Brener) GN=Tc00.1047053506925.300 PE=3 SV=1
349	1	Tcruzi	tr|K4E129|K4E129_TRYCR	91	58529	3	3	3	3	0.17	Histidine ammonia-lyase OS=Trypanosoma cruzi GN=TCSYLVIO_004599 PE=3 SV=1
315	1	Tcruzi	tr|K2MVM5|K2MVM5_TRYCR	105	38244	2	2	2	2	0.17	2-oxoisovalerate dehydrogenase beta subunit, mitochondrial, putative OS=Trypanosoma cruzi marinkellei GN=MOQ_005059 PE=4 SV=1
684	1	Tcruzi	tr|Q4CVQ9|Q4CVQ9_TRYCC	40	20390	1	1	1	1	0.16	Vacuolar type H+ ATPase subunit, putative OS=Trypanosoma cruzi (strain CL Brener) GN=Tc00.1047053506163.40 PE=3 SV=1
144	1	Tcruzi	tr|Q4DNC2|Q4DNC2_TRYCC	231	126147	6	6	6	6	0.16	Uncharacterized protein OS=Trypanosoma cruzi (strain CL Brener) GN=Tc00.1047053507521.130 PE=4 SV=1
395	1	Tcruzi	tr|Q4CVL1|Q4CVL1_TRYCC	80	19974	1	1	1	1	0.16	Amastin, putative OS=Trypanosoma cruzi (strain CL Brener) GN=Tc00.1047053509051.20 PE=4 SV=1
101	1	Tcruzi	tr|K4E5N0|K4E5N0_TRYCR	290	204116	10	10	10	10	0.16	Cyclosome subunit, putative OS=Trypanosoma cruzi GN=TCSYLVIO_003235 PE=4 SV=1
702	1	Tcruzi	tr|Q4DB26|Q4DB26_TRYCC	38	19654	1	1	1	1	0.16	60S ribosomal protein L34, putative OS=Trypanosoma cruzi (strain CL Brener) GN=Tc00.1047053506963.20 PE=4 SV=1
228	1	Tcruzi	tr|K4EAK1|K4EAK1_TRYCR	145	85028	4	4	4	4	0.16	Uncharacterized protein OS=Trypanosoma cruzi GN=TCSYLVIO_001341 PE=4 SV=1
406	1	Tcruzi	tr|K4DV64|K4DV64_TRYCR	78	40859	2	2	2	2	0.16	Uncharacterized protein OS=Trypanosoma cruzi GN=TCSYLVIO_006830 PE=4 SV=1
173	1	Tcruzi	tr|K4E0F1|K4E0F1_TRYCR	185	81830	4	4	4	4	0.16	Pyrroline-5-carboxylate synthetase-like protein, putative OS=Trypanosoma cruzi GN=TCSYLVIO_005298 PE=4 SV=1
522	1	Tcruzi	tr|Q4DSJ6|Q4DSJ6_TRYCC	58	19828	1	1	1	1	0.16	Uncharacterized protein OS=Trypanosoma cruzi (strain CL Brener) GN=Tc00.1047053508543.40 PE=4 SV=1
227	1	Tcruzi	tr|K4DPH0|K4DPH0_TRYCR	147	83389	4	4	4	4	0.16	Uncharacterized protein OS=Trypanosoma cruzi GN=TCSYLVIO_008898 PE=4 SV=1
374	1	Tcruzi	tr|K4E9P4|K4E9P4_TRYCR	84	63024	3	3	3	3	0.16	Malic enzyme OS=Trypanosoma cruzi GN=TCSYLVIO_001501 PE=3 SV=1
248	1	Tcruzi	tr|V5DSG5|V5DSG5_TRYCR	136	80818	4	4	3	3	0.16	Uncharacterized protein OS=Trypanosoma cruzi Dm28c GN=TCDM_00793 PE=4 SV=1
387	1	Tcruzi	tr|K2M2H1|K2M2H1_TRYCR	82	40141	2	2	2	2	0.16	Peroxisomal targeting signal type 2 receptor, putative OS=Trypanosoma cruzi marinkellei GN=MOQ_003056 PE=4 SV=1
244	1	Tcruzi	tr|K4E3S3|K4E3S3_TRYCR	137	62489	3	3	3	3	0.16	Uncharacterized protein OS=Trypanosoma cruzi GN=TCSYLVIO_003665 PE=4 SV=1
640	1	Tcruzi	tr|K4DV03|K4DV03_TRYCR	43	21040	1	1	1	1	0.15	Uncharacterized protein OS=Trypanosoma cruzi GN=TCSYLVIO_006771 PE=4 SV=1
111	1	Tcruzi	tr|K4E292|K4E292_TRYCR	274	177313	8	8	8	8	0.15	Uncharacterized protein OS=Trypanosoma cruzi GN=TCSYLVIO_004428 PE=4 SV=1
482	1	Tcruzi	tr|Q4DZR8|Q4DZR8_TRYCC	65	43547	2	2	2	2	0.15	Procyclic form surface glycoprotein, putative OS=Trypanosoma cruzi (strain CL Brener) GN=Tc00.1047053507711.100 PE=4 SV=1
150	2	Tcruzi	tr|K2NFE4|K2NFE4_TRYCR	77	43557	2	2	2	2	0.15	Uncharacterized protein OS=Trypanosoma cruzi marinkellei GN=MOQ_002529 PE=4 SV=1
558	1	Tcruzi	tr|V5AT27|V5AT27_TRYCR	53	43648	2	2	2	2	0.15	Uncharacterized protein OS=Trypanosoma cruzi Dm28c GN=TCDM_08067 PE=4 SV=1
273	1	Tcruzi	tr|K4DX87|K4DX87_TRYCR	126	90234	4	4	4	4	0.15	Uncharacterized protein OS=Trypanosoma cruzi GN=TCSYLVIO_005989 PE=4 SV=1
422	1	Tcruzi	tr|K4EA67|K4EA67_TRYCR	75	43320	2	2	2	2	0.15	Uncharacterized protein OS=Trypanosoma cruzi GN=TCSYLVIO_001566 PE=4 SV=1
195	1	Tcruzi	tr|K4DW55|K4DW55_TRYCR	168	108373	5	5	5	5	0.15	Uncharacterized protein OS=Trypanosoma cruzi GN=TCSYLVIO_006800 PE=4 SV=1
692	1	Tcruzi	sp|Q4DZP2|RL18_TRYCC	39	21834	1	1	1	1	0.15	60S ribosomal protein L18 OS=Trypanosoma cruzi (strain CL Brener) GN=RPL18 PE=3 SV=1
279	1	Tcruzi	tr|K4DTM2|K4DTM2_TRYCR	125	66536	3	3	3	3	0.15	CTP synthase OS=Trypanosoma cruzi GN=TCSYLVIO_007288 PE=3 SV=1
497	1	Tcruzi	tr|K2P9C9|K2P9C9_TRYCR	62	43810	2	2	2	2	0.15	S-adenosylmethionine synthase OS=Trypanosoma cruzi marinkellei GN=MOQ_002100 PE=3 SV=1
286	1	Tcruzi	tr|K4E4U4|K4E4U4_TRYCR	121	44609	2	2	2	2	0.15	Uncharacterized protein OS=Trypanosoma cruzi GN=TCSYLVIO_003317 PE=4 SV=1
641	1	Tcruzi	tr|Q4CYS0|Q4CYS0_TRYCC	43	20899	1	1	1	1	0.15	Protein YIPF OS=Trypanosoma cruzi (strain CL Brener) GN=Tc00.1047053506417.60 PE=3 SV=1
396	1	Tcruzi	tr|K4DQE9|K4DQE9_TRYCR	80	42966	2	2	2	2	0.15	Retrotransposon hot spot (RHS) protein, putative (Fragment) OS=Trypanosoma cruzi GN=TCSYLVIO_008547 PE=4 SV=1
732	1	Tcruzi	tr|Q4CLA0|Q4CLA0_TRYCC	35	21679	1	1	1	1	0.15	Endoplasmatic reticulum retrieval protein, putative OS=Trypanosoma cruzi (strain CL Brener) GN=Tc00.1047053509209.10 PE=4 SV=1
27	2	Tcruzi	tr|V5AT23|V5AT23_TRYCR	488	258567	11	11	11	11	0.14	Uncharacterized protein OS=Trypanosoma cruzi Dm28c GN=TCDM_08061 PE=4 SV=1
141	2	Tcruzi	tr|Q4D6K0|Q4D6K0_TRYCC	94	69364	3	3	3	3	0.14	Ubiquitin-like protein, putative OS=Trypanosoma cruzi (strain CL Brener) GN=Tc00.1047053511855.20 PE=4 SV=1
457	1	Tcruzi	tr|K4DUA8|K4DUA8_TRYCR	68	47267	2	2	2	2	0.14	Uncharacterized protein OS=Trypanosoma cruzi GN=TCSYLVIO_007021 PE=4 SV=1
215	1	Tcruzi	tr|K2NU43|K2NU43_TRYCR	153	96078	4	4	4	4	0.14	Transitional endoplasmic reticulum ATPase, putative OS=Trypanosoma cruzi marinkellei GN=MOQ_003660 PE=3 SV=1
590	1	Tcruzi	tr|K2N4A7|K2N4A7_TRYCR	49	22398	1	1	1	1	0.14	40S ribosomal protein S23, putative OS=Trypanosoma cruzi marinkellei GN=MOQ_006718 PE=3 SV=1
207	1	Tcruzi	tr|Q4CXW2|Q4CXW2_TRYCC	161	46954	2	2	2	2	0.14	Elongation factor 1-gamma (EF-1-gamma), putative OS=Trypanosoma cruzi (strain CL Brener) GN=Tc00.1047053510163.20 PE=4 SV=1
444	1	Tcruzi	tr|K4E4C4|K4E4C4_TRYCR	70	45503	2	2	2	2	0.14	Tricarboxylate carrier, putative OS=Trypanosoma cruzi GN=TCSYLVIO_003432 PE=4 SV=1
335	1	Tcruzi	tr|K4DNY4|K4DNY4_TRYCR	98	46011	2	2	2	2	0.14	Uncharacterized protein OS=Trypanosoma cruzi GN=TCSYLVIO_009119 PE=4 SV=1
670	1	Tcruzi	tr|Q4CUZ2|Q4CUZ2_TRYCC	41	22475	1	1	1	1	0.14	Uncharacterized protein (Fragment) OS=Trypanosoma cruzi (strain CL Brener) GN=Tc00.1047053508267.60 PE=4 SV=1
235	1	Tcruzi	tr|K4E9Z1|K4E9Z1_TRYCR	141	69781	3	3	3	3	0.14	Uncharacterized protein OS=Trypanosoma cruzi GN=TCSYLVIO_001405 PE=4 SV=1
516	1	Tcruzi	tr|K2MRP7|K2MRP7_TRYCR	59	46388	2	2	2	2	0.14	Uncharacterized protein OS=Trypanosoma cruzi marinkellei GN=MOQ_006469 PE=4 SV=1
256	1	Tcruzi	tr|K4DVY1|K4DVY1_TRYCR	132	68666	3	3	3	3	0.14	Uncharacterized protein OS=Trypanosoma cruzi GN=TCSYLVIO_006908 PE=4 SV=1
609	1	Tcruzi	tr|Q4D214|Q4D214_TRYCC	47	22408	1	1	1	1	0.14	Cytochrome c oxidase subunit V, putative OS=Trypanosoma cruzi (strain CL Brener) GN=Tc00.1047053508503.20 PE=4 SV=1
321	1	Tcruzi	tr|K4DT56|K4DT56_TRYCR	103	71981	3	3	3	3	0.14	Uncharacterized protein OS=Trypanosoma cruzi GN=TCSYLVIO_007445 PE=4 SV=1
457	2	Tcruzi	tr|K2MTI6|K2MTI6_TRYCR	59	46407	2	2	2	2	0.14	Uncharacterized protein OS=Trypanosoma cruzi marinkellei GN=MOQ_005769 PE=4 SV=1
289	1	Tcruzi	tr|K2PF26|K2PF26_TRYCR	120	67788	3	3	3	3	0.14	Succinate dehydrogenase flavoprotein, putative OS=Trypanosoma cruzi marinkellei GN=MOQ_000228 PE=4 SV=1
737	1	Tcruzi	tr|V5B9W8|V5B9W8_TRYCR	35	23412	1	1	1	1	0.14	Uncharacterized protein OS=Trypanosoma cruzi Dm28c GN=TCDM_01136 PE=4 SV=1
345	1	Tcruzi	tr|K4DYI0|K4DYI0_TRYCR	93	45194	2	2	2	2	0.14	Uncharacterized protein OS=Trypanosoma cruzi GN=TCSYLVIO_005507 PE=4 SV=1
483	1	Tcruzi	tr|K2LWZ2|K2LWZ2_TRYCR	64	23527	1	1	1	1	0.14	Receptor-type adenylate cyclase, putative (Fragment) OS=Trypanosoma cruzi marinkellei GN=MOQ_009181 PE=4 SV=1
258	1	Tcruzi	tr|K4DT99|K4DT99_TRYCR	131	46176	2	2	2	2	0.14	Phosphatase 2C, putative OS=Trypanosoma cruzi GN=TCSYLVIO_007410 PE=3 SV=1
671	1	Tcruzi	tr|K4DIK8|K4DIK8_TRYCR	41	23085	1	1	1	1	0.14	Hexose transporter, putative OS=Trypanosoma cruzi GN=TCSYLVIO_011027 PE=4 SV=1
683	1	Tcruzi	tr|K4EB48|K4EB48_TRYCR	40	23347	1	1	1	1	0.14	Uncharacterized protein OS=Trypanosoma cruzi GN=TCSYLVIO_001039 PE=4 SV=1
694	1	Tcruzi	tr|Q4CYS1|Q4CYS1_TRYCC	38	23566	1	1	1	1	0.14	Uncharacterized protein OS=Trypanosoma cruzi (strain CL Brener) GN=Tc00.1047053506417.50 PE=4 SV=1
27	1	Tcruzi	tr|K4EAY2|K4EAY2_TRYCR	769	537787	22	22	22	22	0.13	Uncharacterized protein OS=Trypanosoma cruzi GN=TCSYLVIO_001109 PE=4 SV=1
187	1	Tcruzi	tr|K4E491|K4E491_TRYCR	177	123049	5	5	5	5	0.13	Uncharacterized protein OS=Trypanosoma cruzi GN=TCSYLVIO_003586 PE=4 SV=1
369	1	Tcruzi	tr|K4DRE3|K4DRE3_TRYCR	86	51060	2	2	2	2	0.13	Uncharacterized protein (Fragment) OS=Trypanosoma cruzi GN=TCSYLVIO_008116 PE=4 SV=1
314	1	Tcruzi	tr|K4DZ27|K4DZ27_TRYCR	106	50897	2	2	2	2	0.13	Uncharacterized protein OS=Trypanosoma cruzi GN=TCSYLVIO_005781 PE=4 SV=1
376	1	Tcruzi	tr|Q4DTY5|Q4DTY5_TRYCC	84	48851	2	2	2	2	0.13	Uncharacterized protein OS=Trypanosoma cruzi (strain CL Brener) GN=Tc00.1047053509233.50 PE=4 SV=1
284	1	Tcruzi	tr|K2NSZ7|K2NSZ7_TRYCR	121	73330	3	3	3	3	0.13	ABC transporter, putative OS=Trypanosoma cruzi marinkellei GN=MOQ_001689 PE=4 SV=1
569	1	Tcruzi	tr|K2MQ70|K2MQ70_TRYCR	52	24606	1	1	1	1	0.13	Vacuolar protein sorting-associated protein-like, putative OS=Trypanosoma cruzi marinkellei GN=MOQ_006997 PE=4 SV=1
280	1	Tcruzi	tr|V5BEP6|V5BEP6_TRYCR	124	77607	3	3	3	3	0.13	Uncharacterized protein OS=Trypanosoma cruzi Dm28c GN=TCDM_05237 PE=4 SV=1
539	1	Tcruzi	tr|K4DWA1|K4DWA1_TRYCR	56	50438	2	2	2	2	0.13	3-oxo-5-alpha-steroid 4-dehydrogenase, putative OS=Trypanosoma cruzi GN=TCSYLVIO_006363 PE=4 SV=1
610	1	Tcruzi	tr|K2MRZ3|K2MRZ3_TRYCR	47	25254	1	1	1	1	0.13	ATP synthase, putative OS=Trypanosoma cruzi marinkellei GN=MOQ_007804 PE=4 SV=1
463	1	Tcruzi	tr|K4E602|K4E602_TRYCR	67	51438	2	2	2	2	0.13	Metal-ion transporter, putative OS=Trypanosoma cruzi GN=TCSYLVIO_002874 PE=4 SV=1
719	1	Tcruzi	tr|K4E3I1|K4E3I1_TRYCR	37	24513	1	1	1	1	0.13	25 kDa translation elongation factor 1-beta, putative OS=Trypanosoma cruzi GN=TCSYLVIO_003973 PE=3 SV=1
510	1	Tcruzi	tr|K4DMB1|K4DMB1_TRYCR	60	23744	1	1	1	1	0.13	Uncharacterized protein OS=Trypanosoma cruzi GN=TCSYLVIO_009789 PE=4 SV=1
595	1	Tcruzi	tr|I3QED2|I3QED2_TRYCR	49	24693	1	1	1	1	0.13	Lanosterol synthase (Fragment) OS=Trypanosoma cruzi PE=4 SV=1
717	1	Tcruzi	tr|K2MAC0|K2MAC0_TRYCR	37	24465	1	1	1	1	0.13	Uncharacterized protein OS=Trypanosoma cruzi marinkellei GN=MOQ_004109 PE=4 SV=1
735	1	Tcruzi	tr|K4E9U2|K4E9U2_TRYCR	35	25092	1	1	1	1	0.13	Small GTP-binding protein RAB6, putative OS=Trypanosoma cruzi GN=TCSYLVIO_001607 PE=4 SV=1
712	1	Tcruzi	tr|Q4DG86|Q4DG86_TRYCC	37	24394	1	1	1	1	0.13	25 kDa translation elongation factor 1-beta, putative OS=Trypanosoma cruzi (strain CL Brener) GN=Tc00.1047053506201.39 PE=3 SV=1
89	3	Tcruzi	tr|Q4CPP4|Q4CPP4_TRYCC	203	186543	7	7	6	6	0.12	Dispersed gene family protein 1 (DGF-1), putative (Fragment) OS=Trypanosoma cruzi (strain CL Brener) GN=Tc00.1047053507187.9 PE=4 SV=1
224	1	Tcruzi	tr|K4EDY6|K4EDY6_TRYCR	148	111009	4	4	4	4	0.12	Uncharacterized protein OS=Trypanosoma cruzi GN=TCSYLVIO_000136 PE=4 SV=1
415	1	Tcruzi	tr|K2NXC2|K2NXC2_TRYCR	76	56085	2	2	2	2	0.12	Proteasome regulatory ATPase subunit 1, putative (Fragment) OS=Trypanosoma cruzi marinkellei GN=MOQ_000052 PE=3 SV=1
338	1	Tcruzi	tr|K4E9S6|K4E9S6_TRYCR	96	56041	2	2	2	2	0.12	Uncharacterized protein OS=Trypanosoma cruzi GN=TCSYLVIO_001738 PE=4 SV=1
352	1	Tcruzi	tr|K2N034|K2N034_TRYCR	90	26431	1	1	1	1	0.12	Uncharacterized protein OS=Trypanosoma cruzi marinkellei GN=MOQ_008291 PE=4 SV=1
270	1	Tcruzi	tr|K4E9S5|K4E9S5_TRYCR	128	53909	2	2	2	2	0.12	Uncharacterized protein OS=Trypanosoma cruzi GN=TCSYLVIO_001472 PE=4 SV=1
605	1	Tcruzi	tr|K4E7G6|K4E7G6_TRYCR	48	27575	1	1	1	1	0.12	Ribonucleoprotein p18, mitochondrial, putative OS=Trypanosoma cruzi GN=TCSYLVIO_002426 PE=4 SV=1
324	1	Tcruzi	tr|K2NLN8|K2NLN8_TRYCR	102	52422	2	2	2	2	0.12	Heat shock protein OS=Trypanosoma cruzi marinkellei GN=MOQ_001125 PE=4 SV=1
450	1	Tcruzi	tr|K2MHJ1|K2MHJ1_TRYCR	68	52758	2	2	2	2	0.12	Chaperone DNAJ protein, putative OS=Trypanosoma cruzi marinkellei GN=MOQ_009726 PE=3 SV=1
546	1	Tcruzi	tr|K2M4I6|K2M4I6_TRYCR	55	55706	2	2	2	2	0.12	Uncharacterized protein OS=Trypanosoma cruzi marinkellei GN=MOQ_006330 PE=4 SV=1
435	1	Tcruzi	tr|K4DXA2|K4DXA2_TRYCR	72	52997	2	2	2	2	0.12	Citrate synthase OS=Trypanosoma cruzi GN=TCSYLVIO_006196 PE=3 SV=1
730	1	Tcruzi	tr|K4E4U7|K4E4U7_TRYCR	35	27117	1	1	1	1	0.12	Reticulon-like protein OS=Trypanosoma cruzi GN=TCSYLVIO_003288 PE=4 SV=1
498	1	Tcruzi	tr|Q4DV43|Q4DV43_TRYCC	62	27516	1	1	1	1	0.12	Triosephosphate isomerase OS=Trypanosoma cruzi (strain CL Brener) GN=Tc00.1047053508647.200 PE=3 SV=1
608	1	Tcruzi	tr|K2NU61|K2NU61_TRYCR	47	26273	1	1	1	1	0.12	ER lumen protein-retaining receptor OS=Trypanosoma cruzi marinkellei GN=MOQ_001277 PE=3 SV=1
385	1	Tcruzi	tr|K4DUI3|K4DUI3_TRYCR	82	54922	2	2	2	2	0.12	Ribonuclease OS=Trypanosoma cruzi GN=TCSYLVIO_007435 PE=3 SV=1
589	1	Tcruzi	tr|K2NFZ7|K2NFZ7_TRYCR	49	27068	1	1	1	1	0.12	Uncharacterized protein (Fragment) OS=Trypanosoma cruzi marinkellei GN=MOQ_008334 PE=4 SV=1
469	1	Tcruzi	tr|K4E034|K4E034_TRYCR	66	55713	2	2	2	2	0.12	Mucin-associated surface protein (MASP), putative OS=Trypanosoma cruzi GN=TCSYLVIO_004948 PE=4 SV=1
571	1	Tcruzi	tr|K4DTV7|K4DTV7_TRYCR	51	55136	2	2	2	2	0.12	Surface protease GP63, putative OS=Trypanosoma cruzi GN=TCSYLVIO_007621 PE=4 SV=1
551	1	Tcruzi	tr|K4DRH1|K4DRH1_TRYCR	54	55060	2	2	2	2	0.12	Uncharacterized protein OS=Trypanosoma cruzi GN=TCSYLVIO_008292 PE=4 SV=1
89	1	Tcruzi	tr|Q4DE79|Q4DE79_TRYCC	321	368804	12	12	11	11	0.11	Dispersed gene family protein 1 (DGF-1), putative OS=Trypanosoma cruzi (strain CL Brener) GN=Tc00.1047053506375.50 PE=4 SV=1
229	1	Tcruzi	tr|K4E343|K4E343_TRYCR	145	144471	5	5	5	5	0.11	Uncharacterized protein OS=Trypanosoma cruzi GN=TCSYLVIO_004374 PE=4 SV=1
417	1	Tcruzi	tr|K4E1I2|K4E1I2_TRYCR	76	29256	1	1	1	1	0.11	Importin beta-1 subunit, putative OS=Trypanosoma cruzi GN=TCSYLVIO_004544 PE=4 SV=1
332	1	Tcruzi	tr|K2NET2|K2NET2_TRYCR	99	58060	2	2	2	2	0.11	Chaperonin HSP60/CNP60, putative OS=Trypanosoma cruzi marinkellei GN=MOQ_002028 PE=3 SV=1
527	1	Tcruzi	tr|K4E8W1|K4E8W1_TRYCR	58	29878	1	1	1	1	0.11	Uncharacterized protein OS=Trypanosoma cruzi GN=TCSYLVIO_001919 PE=4 SV=1
664	1	Tcruzi	tr|K4E7M4|K4E7M4_TRYCR	41	28453	1	1	1	1	0.11	Surface antigen 2 (CA-2), putative OS=Trypanosoma cruzi GN=TCSYLVIO_002712 PE=4 SV=1
367	1	Tcruzi	tr|K2MQZ7|K2MQZ7_TRYCR	86	85836	3	3	3	3	0.11	Uncharacterized protein (Fragment) OS=Trypanosoma cruzi marinkellei GN=MOQ_002093 PE=4 SV=1
642	1	Tcruzi	tr|K4DMI0|K4DMI0_TRYCR	43	28694	1	1	1	1	0.11	Uncharacterized protein (Fragment) OS=Trypanosoma cruzi GN=TCSYLVIO_009598 PE=4 SV=1
485	1	Tcruzi	tr|V5BFR7|V5BFR7_TRYCR	64	30000	1	1	1	1	0.11	Uncharacterized protein OS=Trypanosoma cruzi Dm28c GN=TCDM_08902 PE=4 SV=1
707	1	Tcruzi	tr|K4DYM7|K4DYM7_TRYCR	38	29002	1	1	1	1	0.11	Uncharacterized protein OS=Trypanosoma cruzi GN=TCSYLVIO_005716 PE=4 SV=1
427	1	Tcruzi	tr|K4EA41|K4EA41_TRYCR	74	58875	2	2	2	2	0.11	Uncharacterized protein OS=Trypanosoma cruzi GN=TCSYLVIO_001594 PE=4 SV=1
596	1	Tcruzi	tr|K4E667|K4E667_TRYCR	49	29229	1	1	1	1	0.11	Uncharacterized protein OS=Trypanosoma cruzi GN=TCSYLVIO_003252 PE=4 SV=1
526	1	Tcruzi	tr|V5ASD7|V5ASD7_TRYCR	58	28583	1	1	1	1	0.11	Uncharacterized protein OS=Trypanosoma cruzi Dm28c GN=TCDM_08375 PE=4 SV=1
725	1	Tcruzi	tr|K2MDA4|K2MDA4_TRYCR	36	29860	1	1	1	1	0.11	Syntaxin, putative OS=Trypanosoma cruzi marinkellei GN=MOQ_003004 PE=4 SV=1
371	1	Tcruzi	tr|K4EB18|K4EB18_TRYCR	85	87680	3	3	3	3	0.11	Uncharacterized protein OS=Trypanosoma cruzi GN=TCSYLVIO_001464 PE=4 SV=1
636	1	Tcruzi	tr|G0Z1W2|G0Z1W2_TRYCR	44	29009	1	1	1	1	0.11	Putative uncharacterized protein (Fragment) OS=Trypanosoma cruzi PE=4 SV=1
464	1	Tcruzi	tr|K2MWC4|K2MWC4_TRYCR	67	59122	2	2	2	2	0.11	Glycosomal phosphoenolpyruvate carboxykinase, putative OS=Trypanosoma cruzi marinkellei GN=MOQ_009660 PE=3 SV=1
563	1	Tcruzi	tr|K2PEB6|K2PEB6_TRYCR	52	29991	1	1	1	1	0.11	Uncharacterized protein (Fragment) OS=Trypanosoma cruzi marinkellei GN=MOQ_000477 PE=4 SV=1
431	1	Tcruzi	tr|K2N7D7|K2N7D7_TRYCR	73	28764	1	1	1	1	0.11	Uncharacterized protein OS=Trypanosoma cruzi marinkellei GN=MOQ_005603 PE=4 SV=1
597	1	Tcruzi	tr|K2PBX3|K2PBX3_TRYCR	49	28005	1	1	1	1	0.11	P27 protein, putative OS=Trypanosoma cruzi marinkellei GN=MOQ_001220 PE=4 SV=1
470	1	Tcruzi	tr|K4DYI3|K4DYI3_TRYCR	66	59111	2	2	2	2	0.11	Uncharacterized protein OS=Trypanosoma cruzi GN=TCSYLVIO_005540 PE=4 SV=1
392	1	Tcruzi	tr|K4DTE9|K4DTE9_TRYCR	81	57910	2	2	2	2	0.11	Uncharacterized protein OS=Trypanosoma cruzi GN=TCSYLVIO_007577 PE=4 SV=1
460	1	Tcruzi	tr|K4E190|K4E190_TRYCR	67	29757	1	1	1	1	0.11	Uncharacterized protein OS=Trypanosoma cruzi GN=TCSYLVIO_004638 PE=4 SV=1
471	1	Tcruzi	tr|K4E9M3|K4E9M3_TRYCR	66	56233	2	2	2	2	0.11	Amino acid permease/transporter, putative OS=Trypanosoma cruzi GN=TCSYLVIO_001679 PE=4 SV=1
128	1	Tcruzi	tr|K4E3P7|K4E3P7_TRYCR	251	232724	8	8	7	7	0.1	Uncharacterized protein OS=Trypanosoma cruzi GN=TCSYLVIO_003915 PE=4 SV=1
89	9	Tcruzi	tr|Q4DCK9|Q4DCK9_TRYCC	74	133627	4	4	4	4	0.1	Dispersed gene family protein 1 (DGF-1), putative (Fragment) OS=Trypanosoma cruzi (strain CL Brener) GN=Tc00.1047053503909.19 PE=4 SV=1
658	1	Tcruzi	tr|K4DJK0|K4DJK0_TRYCR	42	31130	1	1	1	1	0.1	Uncharacterized protein OS=Trypanosoma cruzi GN=TCSYLVIO_010664 PE=4 SV=1
329	1	Tcruzi	tr|V5B346|V5B346_TRYCR	100	32912	2	2	1	1	0.1	Uncharacterized protein OS=Trypanosoma cruzi Dm28c GN=TCDM_03630 PE=4 SV=1
407	1	Tcruzi	tr|K4E536|K4E536_TRYCR	78	63934	2	2	2	2	0.1	Aldehyde dehydrogenase, putative OS=Trypanosoma cruzi GN=TCSYLVIO_003320 PE=3 SV=1
337	1	Tcruzi	tr|K2M6V5|K2M6V5_TRYCR	97	31865	1	1	1	1	0.1	COP-coated vesicle membrane protein gp25L OS=Trypanosoma cruzi marinkellei GN=MOQ_005506 PE=3 SV=1
628	1	Tcruzi	tr|K4DRD1|K4DRD1_TRYCR	44	32787	1	1	1	1	0.1	Ubiquinone biosynthesis methyltransferase, putative OS=Trypanosoma cruzi GN=TCSYLVIO_008224 PE=3 SV=1
361	1	Tcruzi	tr|K4E585|K4E585_TRYCR	88	32303	1	1	1	1	0.1	Uncharacterized protein OS=Trypanosoma cruzi GN=TCSYLVIO_003143 PE=4 SV=1
652	1	Tcruzi	tr|K2N5R8|K2N5R8_TRYCR	42	30297	1	1	1	1	0.1	Aquaporin-like protein, putative OS=Trypanosoma cruzi marinkellei GN=MOQ_002800 PE=3 SV=1
535	1	Tcruzi	tr|K2NA90|K2NA90_TRYCR	57	30675	1	1	1	1	0.1	3-demethylubiquinone-9 3-methyltransferase, putative OS=Trypanosoma cruzi marinkellei GN=MOQ_004360 PE=4 SV=1
577	1	Tcruzi	tr|K2NBU4|K2NBU4_TRYCR	50	33136	1	1	1	1	0.1	Prohibitin, putative OS=Trypanosoma cruzi marinkellei GN=MOQ_003803 PE=4 SV=1
442	1	Tcruzi	tr|K4DLN9|K4DLN9_TRYCR	70	31006	1	1	1	1	0.1	ATP-binding cassette transporter ABCA1, putative (Fragment) OS=Trypanosoma cruzi GN=TCSYLVIO_009897 PE=4 SV=1
698	1	Tcruzi	tr|K2LVS4|K2LVS4_TRYCR	38	31476	1	1	1	1	0.1	Uncharacterized protein OS=Trypanosoma cruzi marinkellei GN=MOQ_009459 PE=4 SV=1
475	1	Tcruzi	tr|K4DXB1|K4DXB1_TRYCR	65	32023	1	1	1	1	0.1	Phosphatidic acid phosphatase protein, putative OS=Trypanosoma cruzi GN=TCSYLVIO_005971 PE=4 SV=1
572	1	Tcruzi	tr|Q4DUK6|Q4DUK6_TRYCC	51	32041	1	1	1	1	0.1	Elongation of fatty acids protein OS=Trypanosoma cruzi (strain CL Brener) GN=Tc00.1047053511245.140 PE=3 SV=1
377	1	Tcruzi	tr|K2NFM4|K2NFM4_TRYCR	84	65221	2	2	2	2	0.1	Pumilio/PUF RNA binding protein 1, putative OS=Trypanosoma cruzi marinkellei GN=MOQ_008451 PE=4 SV=1
579	1	Tcruzi	tr|K2NT26|K2NT26_TRYCR	50	32013	1	1	1	1	0.1	C-5 sterol desaturase, putative OS=Trypanosoma cruzi marinkellei GN=MOQ_001648 PE=4 SV=1
534	1	Tcruzi	tr|K2M4Q8|K2M4Q8_TRYCR	57	31581	1	1	1	1	0.1	Uncharacterized protein OS=Trypanosoma cruzi marinkellei GN=MOQ_006275 PE=4 SV=1
428	1	Tcruzi	tr|K4E5L5|K4E5L5_TRYCR	74	66026	2	2	2	2	0.1	Uncharacterized protein OS=Trypanosoma cruzi GN=TCSYLVIO_003117 PE=4 SV=1
467	1	Tcruzi	tr|K2MUT2|K2MUT2_TRYCR	67	66788	2	2	1	1	0.1	Uncharacterized protein OS=Trypanosoma cruzi marinkellei GN=MOQ_010232 PE=4 SV=1
368	1	Tcruzi	tr|K4E522|K4E522_TRYCR	86	64341	2	2	2	2	0.1	Uncharacterized protein OS=Trypanosoma cruzi GN=TCSYLVIO_003157 PE=4 SV=1
495	1	Tcruzi	tr|K2NWH9|K2NWH9_TRYCR	62	31681	1	1	1	1	0.1	Mitochondrial carrier protein, putative OS=Trypanosoma cruzi marinkellei GN=MOQ_000357 PE=3 SV=1
394	1	Tcruzi	tr|K4E3E3|K4E3E3_TRYCR	81	63137	2	2	2	2	0.1	Regulatory subunit of protein kinase a-like protein, putative OS=Trypanosoma cruzi GN=TCSYLVIO_003826 PE=4 SV=1
478	1	Tcruzi	tr|K4DSA4|K4DSA4_TRYCR	65	66546	2	2	2	2	0.1	Uncharacterized protein OS=Trypanosoma cruzi GN=TCSYLVIO_006469 PE=4 SV=1
373	1	Tcruzi	tr|K4E7E9|K4E7E9_TRYCR	85	62678	2	2	2	2	0.1	Mitochondrial processing peptidase alpha subunit OS=Trypanosoma cruzi GN=TCSYLVIO_002834 PE=3 SV=1
480	1	Tcruzi	tr|K2M4S3|K2M4S3_TRYCR	65	30245	1	1	1	1	0.1	Kinesin, putative OS=Trypanosoma cruzi marinkellei GN=MOQ_006264 PE=4 SV=1
396	3	Tcruzi	tr|K4DLX0|K4DLX0_TRYCR	66	63123	2	2	2	2	0.1	Retrotransposon hot spot (RHS) protein, putative OS=Trypanosoma cruzi GN=TCSYLVIO_009839 PE=4 SV=1
118	1	Tcruzi	tr|K4DRX1|K4DRX1_TRYCR	262	264626	8	8	7	7	0.09	Uncharacterized protein OS=Trypanosoma cruzi GN=TCSYLVIO_007990 PE=4 SV=1
107	2	Tcruzi	tr|K4E487|K4E487_TRYCR	234	184374	5	5	5	5	0.09	ABC transporter, putative (Fragment) OS=Trypanosoma cruzi GN=TCSYLVIO_003469 PE=3 SV=1
665	1	Tcruzi	tr|K4E8G6|K4E8G6_TRYCR	41	35844	1	1	1	1	0.09	Nuclear receptor binding factor, putative OS=Trypanosoma cruzi GN=TCSYLVIO_001943 PE=4 SV=1
243	1	Tcruzi	tr|K4E5G9|K4E5G9_TRYCR	138	137495	4	4	4	4	0.09	Uncharacterized protein OS=Trypanosoma cruzi GN=TCSYLVIO_003314 PE=4 SV=1
511	1	Tcruzi	tr|K4E088|K4E088_TRYCR	60	111663	3	3	3	3	0.09	Uncharacterized protein OS=Trypanosoma cruzi GN=TCSYLVIO_005387 PE=4 SV=1
312	1	Tcruzi	tr|K4E8B4|K4E8B4_TRYCR	106	109903	3	3	3	3	0.09	Uncharacterized protein OS=Trypanosoma cruzi GN=TCSYLVIO_002264 PE=4 SV=1
620	1	Tcruzi	tr|K2N0Y7|K2N0Y7_TRYCR	45	34107	1	1	1	1	0.09	Reiske iron-sulfur protein, putative OS=Trypanosoma cruzi marinkellei GN=MOQ_004556 PE=4 SV=1
411	1	Tcruzi	tr|K4E0T0|K4E0T0_TRYCR	77	33689	2	2	1	1	0.09	Uncharacterized protein OS=Trypanosoma cruzi GN=TCSYLVIO_004823 PE=4 SV=1
742	1	Tcruzi	tr|K4DMD5|K4DMD5_TRYCR	34	35663	1	1	1	1	0.09	60S ribosomal protein L7a, putative OS=Trypanosoma cruzi GN=TCSYLVIO_009765 PE=4 SV=1
474	1	Tcruzi	tr|K4E1Y9|K4E1Y9_TRYCR	65	36806	2	2	1	1	0.09	Uncharacterized protein OS=Trypanosoma cruzi GN=TCSYLVIO_004287 PE=4 SV=1
556	1	Tcruzi	tr|K2M2V1|K2M2V1_TRYCR	53	33718	1	1	1	1	0.09	Uncharacterized protein OS=Trypanosoma cruzi marinkellei GN=MOQ_006915 PE=4 SV=1
379	1	Tcruzi	tr|V5B5W2|V5B5W2_TRYCR	83	34905	1	1	1	1	0.09	Uncharacterized protein OS=Trypanosoma cruzi Dm28c GN=TCDM_02520 PE=4 SV=1
661	1	Tcruzi	tr|K4E9V5|K4E9V5_TRYCR	41	36155	1	1	1	1	0.09	Uncharacterized protein OS=Trypanosoma cruzi GN=TCSYLVIO_001901 PE=4 SV=1
503	1	Tcruzi	tr|K4DZ28|K4DZ28_TRYCR	62	34668	1	1	1	1	0.09	Eukaryotic translation initiation factor eIF-4E, putative OS=Trypanosoma cruzi GN=TCSYLVIO_005535 PE=3 SV=1
644	1	Tcruzi	tr|K2NDC1|K2NDC1_TRYCR	42	37010	1	1	1	1	0.09	Elongation initiation factor 2 alpha subunit, putative OS=Trypanosoma cruzi marinkellei GN=MOQ_003238 PE=4 SV=1
418	1	Tcruzi	tr|K4E0N4|K4E0N4_TRYCR	76	68696	2	2	2	2	0.09	Uncharacterized protein OS=Trypanosoma cruzi GN=TCSYLVIO_004875 PE=4 SV=1
708	1	Tcruzi	tr|K4DN22|K4DN22_TRYCR	37	35728	1	1	1	1	0.09	Uncharacterized protein (Fragment) OS=Trypanosoma cruzi GN=TCSYLVIO_009446 PE=4 SV=1
517	1	Tcruzi	tr|K4E0I5|K4E0I5_TRYCR	59	36621	1	1	1	1	0.09	Glyceraldehyde-3-phosphate dehydrogenase OS=Trypanosoma cruzi GN=TCSYLVIO_005017 PE=3 SV=1
564	1	Tcruzi	tr|K4EB43|K4EB43_TRYCR	52	36132	1	1	1	1	0.09	Uncharacterized protein OS=Trypanosoma cruzi GN=TCSYLVIO_001044 PE=4 SV=1
426	1	Tcruzi	tr|K4DYI6|K4DYI6_TRYCR	75	36494	1	1	1	1	0.09	Uncharacterized protein OS=Trypanosoma cruzi GN=TCSYLVIO_005512 PE=4 SV=1
669	1	Tcruzi	tr|K4DT78|K4DT78_TRYCR	41	34361	1	1	1	1	0.09	Uncharacterized protein OS=Trypanosoma cruzi GN=TCSYLVIO_007512 PE=4 SV=1
512	1	Tcruzi	tr|K4EC92|K4EC92_TRYCR	60	74440	2	2	2	2	0.09	Diacylglycerol kinase OS=Trypanosoma cruzi GN=TCSYLVIO_001027 PE=3 SV=1
576	1	Tcruzi	tr|K4EC73|K4EC73_TRYCR	50	36461	1	1	1	1	0.09	Mitochondrial carrier protein, putative OS=Trypanosoma cruzi GN=TCSYLVIO_000843 PE=3 SV=1
726	1	Tcruzi	tr|K2MZJ0|K2MZJ0_TRYCR	36	33801	1	1	1	1	0.09	Electron transfer protein, putative OS=Trypanosoma cruzi marinkellei GN=MOQ_004996 PE=4 SV=1
701	1	Tcruzi	tr|K4E5T3|K4E5T3_TRYCR	38	35175	1	1	1	1	0.09	DREV methyltransferase, putative OS=Trypanosoma cruzi GN=TCSYLVIO_003167 PE=4 SV=1
724	1	Tcruzi	tr|K2MMJ7|K2MMJ7_TRYCR	36	33524	1	1	1	1	0.09	alpha-1,2-Mannosidase OS=Trypanosoma cruzi marinkellei GN=MOQ_009398 PE=3 SV=1
153	2	Tcruzi	tr|K4DR40|K4DR40_TRYCR	200	206714	5	5	5	5	0.08	Uncharacterized protein (Fragment) OS=Trypanosoma cruzi GN=TCSYLVIO_008236 PE=4 SV=1
89	10	Tcruzi	tr|V5AIM7|V5AIM7_TRYCR	66	75466	2	2	2	2	0.08	Uncharacterized protein OS=Trypanosoma cruzi Dm28c GN=TCDM_13465 PE=4 SV=1
381	1	Tcruzi	tr|K4E0X2|K4E0X2_TRYCR	83	119814	3	3	3	3	0.08	Uncharacterized protein OS=Trypanosoma cruzi GN=TCSYLVIO_004679 PE=4 SV=1
298	1	Tcruzi	tr|K2NKE1|K2NKE1_TRYCR	114	39867	1	1	1	1	0.08	3,2-trans-enoyl-CoA isomerase, mitochondrial, putative OS=Trypanosoma cruzi marinkellei GN=MOQ_001594 PE=3 SV=1
484	1	Tcruzi	tr|V5BBJ4|V5BBJ4_TRYCR	64	39975	1	1	1	1	0.08	Vesicular transport-associated repeat protein OS=Trypanosoma cruzi Dm28c GN=TCDM_06662 PE=4 SV=1
304	1	Tcruzi	tr|K2MRS2|K2MRS2_TRYCR	111	81929	2	2	1	1	0.08	Endosomal integral membrane protein, putative OS=Trypanosoma cruzi marinkellei GN=MOQ_001806 PE=4 SV=1
643	1	Tcruzi	tr|K2LUT8|K2LUT8_TRYCR	43	40688	1	1	1	1	0.08	Uncharacterized protein OS=Trypanosoma cruzi marinkellei GN=MOQ_009761 PE=4 SV=1
342	1	Tcruzi	tr|K4E573|K4E573_TRYCR	93	40019	1	1	1	1	0.08	Uncharacterized protein OS=Trypanosoma cruzi GN=TCSYLVIO_003387 PE=4 SV=1
390	1	Tcruzi	tr|K4DLY6|K4DLY6_TRYCR	81	118617	3	3	3	3	0.08	Alpha-adaptin-like, putative OS=Trypanosoma cruzi GN=TCSYLVIO_009819 PE=4 SV=1
548	1	Tcruzi	tr|K4DY48|K4DY48_TRYCR	54	41826	1	1	1	1	0.08	Uncharacterized protein OS=Trypanosoma cruzi GN=TCSYLVIO_006099 PE=4 SV=1
476	1	Tcruzi	tr|Q4E638|Q4E638_TRYCC	65	37771	1	1	1	1	0.08	Uncharacterized protein OS=Trypanosoma cruzi (strain CL Brener) GN=Tc00.1047053508153.540 PE=4 SV=1
685	1	Tcruzi	tr|K2M9P2|K2M9P2_TRYCR	40	40701	1	1	1	1	0.08	Bem46-like serine peptidase, putative,Serine peptidase, Clan SC, Family S09X, putative OS=Trypanosoma cruzi marinkellei GN=MOQ_004381 PE=4 SV=1
445	1	Tcruzi	tr|K4DZ43|K4DZ43_TRYCR	69	39514	1	1	1	1	0.08	Uncharacterized protein OS=Trypanosoma cruzi GN=TCSYLVIO_005311 PE=4 SV=1
586	1	Tcruzi	tr|K2N0I7|K2N0I7_TRYCR	50	42004	1	1	1	1	0.08	Uncharacterized protein (Fragment) OS=Trypanosoma cruzi marinkellei GN=MOQ_003228 PE=4 SV=1
542	1	Tcruzi	tr|K4E3V3|K4E3V3_TRYCR	56	38420	1	1	1	1	0.08	Uncharacterized protein OS=Trypanosoma cruzi GN=TCSYLVIO_003598 PE=4 SV=1
655	1	Tcruzi	tr|K4E6V5|K4E6V5_TRYCR	42	39468	1	1	1	1	0.08	Cation transporter, putative OS=Trypanosoma cruzi GN=TCSYLVIO_002660 PE=4 SV=1
396	5	Tcruzi	tr|V5AP89|V5AP89_TRYCR	53	77631	2	2	2	2	0.08	Uncharacterized protein OS=Trypanosoma cruzi Dm28c GN=TCDM_13059 PE=4 SV=1
561	1	Tcruzi	tr|K2MTZ6|K2MTZ6_TRYCR	52	37243	1	1	1	1	0.08	Beta galactofuranosyl glycosyltransferase, putative OS=Trypanosoma cruzi marinkellei GN=MOQ_005642 PE=4 SV=1
500	1	Tcruzi	tr|K4E3C4|K4E3C4_TRYCR	62	40361	1	1	1	1	0.08	Uncharacterized protein OS=Trypanosoma cruzi GN=TCSYLVIO_003802 PE=4 SV=1
718	1	Tcruzi	tr|K2MY62|K2MY62_TRYCR	37	37747	1	1	1	1	0.08	1,2-Dihydroxy-3-keto-5-methylthiopentene dioxygenase, putative OS=Trypanosoma cruzi marinkellei GN=MOQ_004136 PE=4 SV=1
396	6	Tcruzi	tr|K4E7X9|K4E7X9_TRYCR	44	76875	2	2	2	2	0.08	Retrotransposon hot spot (RHS) protein, putative OS=Trypanosoma cruzi GN=TCSYLVIO_002183 PE=4 SV=1
582	1	Tcruzi	tr|K4E8Y3|K4E8Y3_TRYCR	50	38011	1	1	1	1	0.08	CCR4 associated factor, putative OS=Trypanosoma cruzi GN=TCSYLVIO_001902 PE=4 SV=1
529	1	Tcruzi	tr|K4DW37|K4DW37_TRYCR	57	38578	1	1	1	1	0.08	Uncharacterized protein OS=Trypanosoma cruzi GN=TCSYLVIO_006402 PE=4 SV=1
659	1	Tcruzi	tr|K2MU52|K2MU52_TRYCR	42	38571	1	1	1	1	0.08	Calpain-like cysteine peptidase (Fragment) OS=Trypanosoma cruzi marinkellei GN=MOQ_000000 PE=4 SV=1
538	1	Tcruzi	tr|K4DT22|K4DT22_TRYCR	56	41650	1	1	1	1	0.08	Ubiquitin-like protein, putative OS=Trypanosoma cruzi GN=TCSYLVIO_007484 PE=4 SV=1
580	1	Tcruzi	tr|K2M9N5|K2M9N5_TRYCR	50	41935	1	1	1	1	0.08	Uncharacterized protein OS=Trypanosoma cruzi marinkellei GN=MOQ_004393 PE=4 SV=1
746	1	Tcruzi	tr|K4EBH7|K4EBH7_TRYCR	34	40074	1	1	1	1	0.08	Transaldolase OS=Trypanosoma cruzi GN=TCSYLVIO_001112 PE=3 SV=1
700	1	Tcruzi	tr|K2NAK7|K2NAK7_TRYCR	38	40464	1	1	1	1	0.08	Phosphoribosylpyrophosphate synthetase, putative OS=Trypanosoma cruzi marinkellei GN=MOQ_004246 PE=4 SV=1
727	1	Tcruzi	tr|K4E2V7|K4E2V7_TRYCR	36	39704	1	1	1	1	0.08	Uncharacterized protein OS=Trypanosoma cruzi GN=TCSYLVIO_004071 PE=4 SV=1
89	5	Tcruzi	tr|Q4D375|Q4D375_TRYCC	146	371231	8	8	8	8	0.07	Dispersed gene family protein 1 (DGF-1), putative OS=Trypanosoma cruzi (strain CL Brener) GN=Tc00.1047053507153.30 PE=4 SV=1
241	1	Tcruzi	tr|K4EAR7|K4EAR7_TRYCR	138	129970	3	3	3	3	0.07	Uncharacterized protein OS=Trypanosoma cruzi GN=TCSYLVIO_001180 PE=4 SV=1
412	1	Tcruzi	tr|K4ECM7|K4ECM7_TRYCR	77	91750	2	2	2	2	0.07	Uncharacterized protein OS=Trypanosoma cruzi GN=TCSYLVIO_000890 PE=4 SV=1
271	1	Tcruzi	tr|K2N3H5|K2N3H5_TRYCR	127	43316	1	1	1	1	0.07	Uncharacterized protein (Fragment) OS=Trypanosoma cruzi marinkellei GN=MOQ_007075 PE=4 SV=1
440	1	Tcruzi	tr|K2NC24|K2NC24_TRYCR	71	47398	1	1	1	1	0.07	Uncharacterized protein OS=Trypanosoma cruzi marinkellei GN=MOQ_002345 PE=4 SV=1
290	1	Tcruzi	tr|K4DYY0|K4DYY0_TRYCR	119	87661	2	2	2	2	0.07	Uncharacterized protein OS=Trypanosoma cruzi GN=TCSYLVIO_005382 PE=4 SV=1
604	1	Tcruzi	tr|Q4DA10|Q4DA10_TRYCC	48	47392	1	1	1	1	0.07	Uncharacterized protein OS=Trypanosoma cruzi (strain CL Brener) GN=Tc00.1047053506797.50 PE=4 SV=1
318	1	Tcruzi	tr|V5BDM6|V5BDM6_TRYCR	104	94610	2	2	2	2	0.07	Oligosaccharyl transferase subunit OS=Trypanosoma cruzi Dm28c GN=TCDM_07896 PE=4 SV=1
448	1	Tcruzi	sp|Q4CUM2|MVP_TRYCC	69	95264	2	2	2	2	0.07	Major vault protein OS=Trypanosoma cruzi (strain CL Brener) GN=Tc00.1047053510353.10 PE=3 SV=1
347	1	Tcruzi	tr|K2ML20|K2ML20_TRYCR	92	89278	2	2	2	2	0.07	Protein kinase, putative OS=Trypanosoma cruzi marinkellei GN=MOQ_008420 PE=4 SV=1
591	1	Tcruzi	tr|Q4DW17|Q4DW17_TRYCC	49	85250	2	2	2	2	0.07	Uncharacterized protein OS=Trypanosoma cruzi (strain CL Brener) GN=Tc00.1047053507603.110 PE=4 SV=1
326	1	Tcruzi	tr|K4DV48|K4DV48_TRYCR	102	91411	2	2	2	2	0.07	Protein kinase, putative OS=Trypanosoma cruzi GN=TCSYLVIO_006854 PE=4 SV=1
458	1	Tcruzi	tr|K2N9E5|K2N9E5_TRYCR	68	45787	1	1	1	1	0.07	Uncharacterized protein OS=Trypanosoma cruzi marinkellei GN=MOQ_004700 PE=4 SV=1
656	1	Tcruzi	tr|K2NR39|K2NR39_TRYCR	42	48203	1	1	1	1	0.07	RNA-binding protein, putative OS=Trypanosoma cruzi marinkellei GN=MOQ_004770 PE=4 SV=1
507	1	Tcruzi	tr|Q4DTU7|Q4DTU7_TRYCC	61	96866	2	2	2	2	0.07	Uncharacterized protein OS=Trypanosoma cruzi (strain CL Brener) GN=Tc00.1047053508693.190 PE=4 SV=1
614	1	Tcruzi	tr|K2MYY2|K2MYY2_TRYCR	47	47333	1	1	1	1	0.07	Uncharacterized protein OS=Trypanosoma cruzi marinkellei GN=MOQ_005179 PE=4 SV=1
493	1	Tcruzi	tr|Q4CKN0|Q4CKN0_TRYCC	63	42671	1	1	1	1	0.07	Uncharacterized protein (Fragment) OS=Trypanosoma cruzi (strain CL Brener) GN=Tc00.1047053510319.9 PE=4 SV=1
716	1	Tcruzi	tr|K4EBQ6|K4EBQ6_TRYCR	37	47151	1	1	1	1	0.07	Fatty acid desaturase, putative OS=Trypanosoma cruzi GN=TCSYLVIO_000837 PE=4 SV=1
502	1	Tcruzi	tr|W0IBC9|W0IBC9_TRYCR	62	92316	2	2	2	2	0.07	Vacuolar transporter chaperone 4 OS=Trypanosoma cruzi GN=Vtc4a PE=4 SV=1
578	1	Tcruzi	tr|K4DU75|K4DU75_TRYCR	50	47998	1	1	1	1	0.07	Nucleobase transporter, putative OS=Trypanosoma cruzi GN=TCSYLVIO_007053 PE=4 SV=1
479	1	Tcruzi	tr|K4DWG8|K4DWG8_TRYCR	65	93972	2	2	2	2	0.07	Heat shock protein, putative OS=Trypanosoma cruzi GN=TCSYLVIO_006278 PE=3 SV=1
731	1	Tcruzi	tr|K4E7A4|K4E7A4_TRYCR	35	42264	1	1	1	1	0.07	Amastin, putative OS=Trypanosoma cruzi GN=TCSYLVIO_002506 PE=4 SV=1
536	1	Tcruzi	tr|K4E437|K4E437_TRYCR	57	47434	1	1	1	1	0.07	Uncharacterized protein OS=Trypanosoma cruzi GN=TCSYLVIO_003543 PE=3 SV=1
627	1	Tcruzi	tr|K4ECT3|K4ECT3_TRYCR	45	47354	1	1	1	1	0.07	Uncharacterized protein OS=Trypanosoma cruzi GN=TCSYLVIO_000408 PE=4 SV=1
509	1	Tcruzi	tr|Q4E589|Q4E589_TRYCC	61	42479	1	1	1	1	0.07	Uncharacterized protein OS=Trypanosoma cruzi (strain CL Brener) GN=Tc00.1047053506559.410 PE=4 SV=1
706	1	Tcruzi	tr|Q0IK04|Q0IK04_TRYCR	38	47480	1	1	1	1	0.07	Trypanothione reductase (Fragment) OS=Trypanosoma cruzi GN=TR PE=3 SV=1
499	1	Tcruzi	tr|K4DUM7|K4DUM7_TRYCR	62	44399	1	1	1	1	0.07	Uncharacterized protein OS=Trypanosoma cruzi GN=TCSYLVIO_006991 PE=4 SV=1
583	1	Tcruzi	tr|K4E6V6|K4E6V6_TRYCR	50	42628	1	1	1	1	0.07	UDP-Gal or UDP-GlcNAc-dependent glycosyltransferase, putative OS=Trypanosoma cruzi GN=TCSYLVIO_002822 PE=4 SV=1
721	1	Tcruzi	tr|K4E2H1|K4E2H1_TRYCR	36	43076	1	1	1	1	0.07	Uncharacterized protein OS=Trypanosoma cruzi GN=TCSYLVIO_004381 PE=4 SV=1
616	1	Tcruzi	tr|K4DXE7|K4DXE7_TRYCR	46	43073	1	1	1	1	0.07	Heat shock protein DNAJ, putative OS=Trypanosoma cruzi GN=TCSYLVIO_005909 PE=4 SV=1
715	1	Tcruzi	tr|K2MY51|K2MY51_TRYCR	37	43163	1	1	1	1	0.07	Uncharacterized protein OS=Trypanosoma cruzi marinkellei GN=MOQ_009008 PE=4 SV=1
646	1	Tcruzi	tr|K2NIQ4|K2NIQ4_TRYCR	42	46019	1	1	1	1	0.07	Uncharacterized protein OS=Trypanosoma cruzi marinkellei GN=MOQ_000498 PE=4 SV=1
89	7	Tcruzi	tr|Q4CSQ4|Q4CSQ4_TRYCC	120	261057	5	5	5	5	0.06	Dispersed gene family protein 1 (DGF-1), putative (Fragment) OS=Trypanosoma cruzi (strain CL Brener) GN=Tc00.1047053506299.9 PE=4 SV=1
213	1	Tcruzi	tr|K4DJH5|K4DJH5_TRYCR	156	209379	4	4	4	4	0.06	ABC transporter, putative OS=Trypanosoma cruzi GN=TCSYLVIO_010679 PE=3 SV=1
391	1	Tcruzi	tr|K4DZA9|K4DZA9_TRYCR	81	114792	2	2	2	2	0.06	2-oxoglutarate dehydrogenase subunit, putative OS=Trypanosoma cruzi GN=TCSYLVIO_005469 PE=4 SV=1
396	4	Tcruzi	tr|Q4E0I5|Q4E0I5_TRYCC	58	107727	2	2	2	2	0.06	Retrotransposon hot spot (RHS) protein, putative OS=Trypanosoma cruzi (strain CL Brener) GN=Tc00.1047053508325.60 PE=4 SV=1
696	1	Tcruzi	tr|K4DWQ0|K4DWQ0_TRYCR	38	51501	1	1	1	1	0.06	Uncharacterized protein OS=Trypanosoma cruzi GN=TCSYLVIO_006188 PE=4 SV=1
459	1	Tcruzi	tr|K4EAJ8|K4EAJ8_TRYCR	68	101211	2	2	2	2	0.06	Beta-adaptin 1, putative OS=Trypanosoma cruzi GN=TCSYLVIO_001635 PE=4 SV=1
557	1	Tcruzi	tr|K4E225|K4E225_TRYCR	53	54304	1	1	1	1	0.06	Uncharacterized protein OS=Trypanosoma cruzi GN=TCSYLVIO_004267 PE=4 SV=1
409	1	Tcruzi	tr|K4DW31|K4DW31_TRYCR	77	54852	1	1	1	1	0.06	Heat shock protein OS=Trypanosoma cruzi GN=TCSYLVIO_006477 PE=4 SV=1
668	1	Tcruzi	tr|K2MVM8|K2MVM8_TRYCR	41	53868	1	1	1	1	0.06	Pretranslocation protein, alpha subunit, putative OS=Trypanosoma cruzi marinkellei GN=MOQ_000475 PE=3 SV=1
487	1	Tcruzi	tr|K4E5W1|K4E5W1_TRYCR	64	100686	2	2	2	2	0.06	Uncharacterized protein OS=Trypanosoma cruzi GN=TCSYLVIO_002884 PE=4 SV=1
592	1	Tcruzi	tr|K2M4Q3|K2M4Q3_TRYCR	49	52792	1	1	1	1	0.06	RuvB-like DNA helicase, putative OS=Trypanosoma cruzi marinkellei GN=MOQ_006280 PE=4 SV=1
408	1	Tcruzi	tr|K2N0F3|K2N0F3_TRYCR	78	49390	1	1	1	1	0.06	Uncharacterized protein OS=Trypanosoma cruzi marinkellei GN=MOQ_008208 PE=4 SV=1
740	1	Tcruzi	tr|K2MWG2|K2MWG2_TRYCR	35	55337	1	1	1	1	0.06	Uncharacterized protein OS=Trypanosoma cruzi marinkellei GN=MOQ_004708 PE=4 SV=1
524	1	Tcruzi	tr|K4DXY8|K4DXY8_TRYCR	58	52272	1	1	1	1	0.06	Peptidylprolyl isomerase-like, putative OS=Trypanosoma cruzi GN=TCSYLVIO_005957 PE=4 SV=1
602	1	Tcruzi	tr|K4E5Y4|K4E5Y4_TRYCR	48	54309	1	1	1	1	0.06	Uncharacterized protein OS=Trypanosoma cruzi GN=TCSYLVIO_002986 PE=4 SV=1
423	1	Tcruzi	tr|K4E8I4|K4E8I4_TRYCR	75	52930	1	1	1	1	0.06	Amino acid transporter, putative OS=Trypanosoma cruzi GN=TCSYLVIO_002182 PE=4 SV=1
697	1	Tcruzi	tr|K4E8D8|K4E8D8_TRYCR	38	52617	1	1	1	1	0.06	Uncharacterized protein OS=Trypanosoma cruzi GN=TCSYLVIO_002430 PE=4 SV=1
494	1	Tcruzi	tr|K4E4T3|K4E4T3_TRYCR	63	51842	1	1	1	1	0.06	Uncharacterized protein OS=Trypanosoma cruzi GN=TCSYLVIO_003393 PE=4 SV=1
631	1	Tcruzi	tr|K4E2X8|K4E2X8_TRYCR	44	48852	1	1	1	1	0.06	Aquaporin-like protein, putative OS=Trypanosoma cruzi GN=TCSYLVIO_004053 PE=3 SV=1
520	1	Tcruzi	tr|K4DP24|K4DP24_TRYCR	59	108449	2	2	2	2	0.06	Uncharacterized protein OS=Trypanosoma cruzi GN=TCSYLVIO_009078 PE=4 SV=1
714	1	Tcruzi	tr|K2MDC2|K2MDC2_TRYCR	37	53544	1	1	1	1	0.06	Uncharacterized protein OS=Trypanosoma cruzi marinkellei GN=MOQ_002964 PE=4 SV=1
530	1	Tcruzi	tr|K4DZM0|K4DZM0_TRYCR	57	55320	1	1	1	1	0.06	Uncharacterized protein OS=Trypanosoma cruzi GN=TCSYLVIO_005110 PE=4 SV=1
607	1	Tcruzi	tr|Q4DB72|Q4DB72_TRYCC	48	54113	1	1	1	1	0.06	ATP synthase, putative OS=Trypanosoma cruzi (strain CL Brener) GN=Tc00.1047053508781.20 PE=4 SV=1
514	1	Tcruzi	tr|K2N3N6|K2N3N6_TRYCR	60	49246	1	1	1	1	0.06	Proteasome regulatory ATPase subunit 2, putative OS=Trypanosoma cruzi marinkellei GN=MOQ_006966 PE=3 SV=1
649	1	Tcruzi	tr|K4DYL2|K4DYL2_TRYCR	42	54267	1	1	1	1	0.06	Uncharacterized protein OS=Trypanosoma cruzi GN=TCSYLVIO_005484 PE=4 SV=1
543	1	Tcruzi	tr|K2MCP8|K2MCP8_TRYCR	55	52938	1	1	1	1	0.06	Uncharacterized protein OS=Trypanosoma cruzi marinkellei GN=MOQ_003166 PE=4 SV=1
624	1	Tcruzi	tr|Q4D028|Q4D028_TRYCC	45	55006	1	1	1	1	0.06	Palmitoyltransferase OS=Trypanosoma cruzi (strain CL Brener) GN=Tc00.1047053506239.50 PE=3 SV=1
728	1	Tcruzi	tr|K4DZ19|K4DZ19_TRYCR	36	50587	1	1	1	1	0.06	Uncharacterized protein OS=Trypanosoma cruzi GN=TCSYLVIO_005425 PE=4 SV=1
619	1	Tcruzi	tr|K4DW49|K4DW49_TRYCR	46	53312	1	1	1	1	0.06	Membrane-bound acid phosphatase 2, putative OS=Trypanosoma cruzi GN=TCSYLVIO_006414 PE=4 SV=1
733	1	Tcruzi	tr|K2NN44|K2NN44_TRYCR	35	50662	1	1	1	1	0.06	Heat shock protein, putative OS=Trypanosoma cruzi marinkellei GN=MOQ_005912 PE=4 SV=1
638	1	Tcruzi	tr|K4DYY9|K4DYY9_TRYCR	43	51369	1	1	1	1	0.06	Uncharacterized protein OS=Trypanosoma cruzi GN=TCSYLVIO_005824 PE=4 SV=1
612	1	Tcruzi	tr|K2M6C2|K2M6C2_TRYCR	47	55560	1	1	1	1	0.06	Alanine aminotransferase, putative OS=Trypanosoma cruzi marinkellei GN=MOQ_005688 PE=4 SV=1
632	1	Tcruzi	tr|K4E1S3|K4E1S3_TRYCR	44	53967	1	1	1	1	0.06	Protein disulfide-isomerase OS=Trypanosoma cruzi GN=TCSYLVIO_004580 PE=3 SV=1
626	1	Tcruzi	tr|K2MSW9|K2MSW9_TRYCR	45	56750	1	1	1	1	0.06	Axoneme central apparatus protein, putative OS=Trypanosoma cruzi marinkellei GN=MOQ_006071 PE=4 SV=1
254	1	Tcruzi	tr|K4DJU9|K4DJU9_TRYCR	134	185926	3	3	2	2	0.05	Uncharacterized protein OS=Trypanosoma cruzi GN=TCSYLVIO_010561 PE=4 SV=1
297	1	Tcruzi	tr|K4DU80|K4DU80_TRYCR	115	201669	3	3	3	3	0.05	Uncharacterized protein OS=Trypanosoma cruzi GN=TCSYLVIO_007151 PE=4 SV=1
355	1	Tcruzi	tr|Q4D5A7|Q4D5A7_TRYCC	89	125891	2	2	2	2	0.05	Microtubule-associated protein, putative (Fragment) OS=Trypanosoma cruzi (strain CL Brener) GN=Tc00.1047053511633.79 PE=4 SV=1
237	1	Tcruzi	tr|Q4DWK0|Q4DWK0_TRYCC	140	136678	2	2	2	2	0.05	AAA ATPase, putative OS=Trypanosoma cruzi (strain CL Brener) GN=Tc00.1047053506755.160 PE=4 SV=1
353	1	Tcruzi	tr|K2N6X5|K2N6X5_TRYCR	90	139015	2	2	2	2	0.05	Coatomer subunit alpha OS=Trypanosoma cruzi marinkellei GN=MOQ_002447 PE=4 SV=1
336	1	Tcruzi	tr|K2NLD9|K2NLD9_TRYCR	98	64458	1	1	1	1	0.05	Uncharacterized protein OS=Trypanosoma cruzi marinkellei GN=MOQ_006494 PE=4 SV=1
667	1	Tcruzi	tr|K4E9G5|K4E9G5_TRYCR	41	68756	1	1	1	1	0.05	Uncharacterized protein OS=Trypanosoma cruzi GN=TCSYLVIO_001584 PE=4 SV=1
306	1	Tcruzi	tr|K4E6X8|K4E6X8_TRYCR	110	128839	2	2	2	2	0.05	Uncharacterized protein OS=Trypanosoma cruzi GN=TCSYLVIO_002780 PE=4 SV=1
461	1	Tcruzi	tr|K4E340|K4E340_TRYCR	67	60532	1	1	1	1	0.05	Tyrosine phosphatase isoform, putative OS=Trypanosoma cruzi GN=TCSYLVIO_003906 PE=4 SV=1
346	1	Tcruzi	tr|Q4CWQ8|Q4CWQ8_TRYCC	92	67100	1	1	1	1	0.05	Uncharacterized protein OS=Trypanosoma cruzi (strain CL Brener) GN=Tc00.1047053503837.10 PE=4 SV=1
568	1	Tcruzi	tr|Q4CMC7|Q4CMC7_TRYCC	52	69122	1	1	1	1	0.05	Uncharacterized protein OS=Trypanosoma cruzi (strain CL Brener) GN=Tc00.1047053506551.10 PE=4 SV=1
320	1	Tcruzi	tr|K2MCT5|K2MCT5_TRYCR	104	69050	1	1	1	1	0.05	Paraflagellar rod protein 3, putative OS=Trypanosoma cruzi marinkellei GN=MOQ_003131 PE=4 SV=1
433	1	Tcruzi	tr|K2M5K0|K2M5K0_TRYCR	72	115744	2	2	2	2	0.05	Coatomer beta subunit, putative (Fragment) OS=Trypanosoma cruzi marinkellei GN=MOQ_006066 PE=4 SV=1
648	1	Tcruzi	tr|K4DPE7|K4DPE7_TRYCR	42	60021	1	1	1	1	0.05	Uncharacterized protein OS=Trypanosoma cruzi GN=TCSYLVIO_008917 PE=4 SV=1
451	1	Tcruzi	tr|K2NHA1|K2NHA1_TRYCR	68	69517	1	1	1	1	0.05	Sec1 family transport protein, putative OS=Trypanosoma cruzi marinkellei GN=MOQ_002382 PE=4 SV=1
552	1	Tcruzi	tr|K4E131|K4E131_TRYCR	53	58493	1	1	1	1	0.05	Uncharacterized protein OS=Trypanosoma cruzi GN=TCSYLVIO_005044 PE=4 SV=1
393	1	Tcruzi	tr|K2MVX4|K2MVX4_TRYCR	81	66127	1	1	1	1	0.05	Uncharacterized protein OS=Trypanosoma cruzi marinkellei GN=MOQ_006319 PE=4 SV=1
704	1	Tcruzi	tr|K2MTN6|K2MTN6_TRYCR	38	59462	1	1	1	1	0.05	Uncharacterized protein OS=Trypanosoma cruzi marinkellei GN=MOQ_005728 PE=4 SV=1
506	1	Tcruzi	tr|K4E5S9|K4E5S9_TRYCR	61	58283	1	1	1	1	0.05	Importin subunit alpha OS=Trypanosoma cruzi GN=TCSYLVIO_003173 PE=3 SV=1
601	1	Tcruzi	tr|K4E1V5|K4E1V5_TRYCR	48	57293	1	1	1	1	0.05	Protein kinase, putative OS=Trypanosoma cruzi GN=TCSYLVIO_004415 PE=4 SV=1
437	1	Tcruzi	tr|K2MTD7|K2MTD7_TRYCR	72	64609	1	1	1	1	0.05	Uncharacterized protein OS=Trypanosoma cruzi marinkellei GN=MOQ_001284 PE=4 SV=1
651	1	Tcruzi	tr|K4E077|K4E077_TRYCR	42	61801	1	1	1	1	0.05	Uncharacterized protein OS=Trypanosoma cruzi GN=TCSYLVIO_004911 PE=4 SV=1
491	1	Tcruzi	tr|Q4CQJ8|Q4CQJ8_TRYCC	63	58151	1	1	1	1	0.05	Uncharacterized protein OS=Trypanosoma cruzi (strain CL Brener) GN=Tc00.1047053507251.10 PE=4 SV=1
584	1	Tcruzi	tr|Q1ZY26|Q1ZY26_TRYCR	50	66134	1	1	1	1	0.05	Antigenic lectin-2 OS=Trypanosoma cruzi PE=4 SV=1
425	1	Tcruzi	tr|V5DQS1|V5DQS1_TRYCR	75	115204	2	2	2	2	0.05	Ubiquitin fusion degradation protein 2 OS=Trypanosoma cruzi Dm28c GN=TCDM_01500 PE=4 SV=1
703	1	Tcruzi	tr|K2MKK6|K2MKK6_TRYCR	38	59332	1	1	1	1	0.05	Proteasome regulatory non-ATPase subunit 6, putative OS=Trypanosoma cruzi marinkellei GN=MOQ_010059 PE=4 SV=1
525	1	Tcruzi	tr|K2NR68|K2NR68_TRYCR	58	59274	1	1	1	1	0.05	Uncharacterized protein OS=Trypanosoma cruzi marinkellei GN=MOQ_004731 PE=4 SV=1
603	1	Tcruzi	tr|Q4CXB2|Q4CXB2_TRYCC	48	58773	1	1	1	1	0.05	Uncharacterized protein OS=Trypanosoma cruzi (strain CL Brener) GN=Tc00.1047053503527.10 PE=4 SV=1
468	1	Tcruzi	tr|K4EEE5|K4EEE5_TRYCR	67	59355	1	1	1	1	0.05	Oxidoreductase, putative OS=Trypanosoma cruzi GN=TCSYLVIO_000010 PE=4 SV=1
738	1	Tcruzi	tr|V5BTI8|V5BTI8_TRYCR	35	63915	1	1	1	1	0.05	Uncharacterized protein OS=Trypanosoma cruzi Dm28c GN=TCDM_00222 PE=4 SV=1
521	1	Tcruzi	tr|K4E2W9|K4E2W9_TRYCR	58	67836	1	1	1	1	0.05	Uncharacterized protein OS=Trypanosoma cruzi GN=TCSYLVIO_004203 PE=4 SV=1
570	1	Tcruzi	tr|K4DW88|K4DW88_TRYCR	51	67461	1	1	1	1	0.05	Uncharacterized protein OS=Trypanosoma cruzi GN=TCSYLVIO_006371 PE=4 SV=1
456	1	Tcruzi	tr|K2NMH6|K2NMH6_TRYCR	68	67908	1	1	1	1	0.05	Uncharacterized protein OS=Trypanosoma cruzi marinkellei GN=MOQ_000772 PE=4 SV=1
745	1	Tcruzi	tr|K4DZL7|K4DZL7_TRYCR	34	67553	1	1	1	1	0.05	Uncharacterized protein OS=Trypanosoma cruzi GN=TCSYLVIO_005142 PE=4 SV=1
544	1	Tcruzi	tr|K4DSN6|K4DSN6_TRYCR	55	63447	1	1	1	1	0.05	Uncharacterized protein OS=Trypanosoma cruzi GN=TCSYLVIO_007716 PE=4 SV=1
637	1	Tcruzi	tr|K4DJQ7|K4DJQ7_TRYCR	43	64641	1	1	1	1	0.05	Protein kinase, putative OS=Trypanosoma cruzi GN=TCSYLVIO_010611 PE=3 SV=1
513	1	Tcruzi	tr|K2MPA6|K2MPA6_TRYCR	60	57931	1	1	1	1	0.05	Uncharacterized protein OS=Trypanosoma cruzi marinkellei GN=MOQ_008793 PE=4 SV=1
547	1	Tcruzi	tr|K4DM26|K4DM26_TRYCR	54	57977	1	1	1	1	0.05	Acyl-CoA dehydrogenase, mitochondrial, putative OS=Trypanosoma cruzi GN=TCSYLVIO_009776 PE=4 SV=1
545	1	Tcruzi	tr|K2NFY0|K2NFY0_TRYCR	55	66081	1	1	1	1	0.05	Uncharacterized protein OS=Trypanosoma cruzi marinkellei GN=MOQ_001579 PE=4 SV=1
623	1	Tcruzi	tr|K4E2I6|K4E2I6_TRYCR	45	64651	1	1	1	1	0.05	Importin beta-1 subunit, putative OS=Trypanosoma cruzi GN=TCSYLVIO_004543 PE=4 SV=1
553	1	Tcruzi	tr|K4DJJ0|K4DJJ0_TRYCR	53	68488	1	1	1	1	0.05	U-box domain protein, putative OS=Trypanosoma cruzi GN=TCSYLVIO_010665 PE=4 SV=1
630	1	Tcruzi	tr|K4E2R8|K4E2R8_TRYCR	44	59590	1	1	1	1	0.05	Succinate dehydrogenase flavoprotein subunit OS=Trypanosoma cruzi GN=TCSYLVIO_004263 PE=4 SV=1
549	1	Tcruzi	tr|K2N422|K2N422_TRYCR	54	57848	1	1	1	1	0.05	Uncharacterized protein OS=Trypanosoma cruzi marinkellei GN=MOQ_003507 PE=4 SV=1
629	1	Tcruzi	tr|K4DSV2|K4DSV2_TRYCR	44	64067	1	1	1	1	0.05	Uncharacterized protein OS=Trypanosoma cruzi GN=TCSYLVIO_007565 PE=4 SV=1
625	1	Tcruzi	tr|K2NCV2|K2NCV2_TRYCR	45	62708	1	1	1	1	0.05	Uncharacterized protein OS=Trypanosoma cruzi marinkellei GN=MOQ_003449 PE=4 SV=1
178	1	Tcruzi	tr|Q4DY15|Q4DY15_TRYCC	183	290042	4	4	4	4	0.04	Uncharacterized protein OS=Trypanosoma cruzi (strain CL Brener) GN=Tc00.1047053506357.130 PE=4 SV=1
296	1	Tcruzi	tr|K2NF91|K2NF91_TRYCR	115	89083	1	1	1	1	0.04	Uncharacterized protein OS=Trypanosoma cruzi marinkellei GN=MOQ_008628 PE=4 SV=1
370	1	Tcruzi	tr|K2MVI6|K2MVI6_TRYCR	85	75358	1	1	1	1	0.04	ABC transporter, putative OS=Trypanosoma cruzi marinkellei GN=MOQ_006497 PE=4 SV=1
330	1	Tcruzi	tr|K4DU60|K4DU60_TRYCR	99	174792	2	2	2	2	0.04	Uncharacterized protein OS=Trypanosoma cruzi GN=TCSYLVIO_007091 PE=4 SV=1
360	1	Tcruzi	tr|K4DW79|K4DW79_TRYCR	88	163917	2	2	2	2	0.04	Monooxygenase, putative OS=Trypanosoma cruzi GN=TCSYLVIO_006384 PE=4 SV=1
327	1	Tcruzi	tr|K4DMK8|K4DMK8_TRYCR	100	240840	3	3	3	3	0.04	Uncharacterized protein OS=Trypanosoma cruzi GN=TCSYLVIO_009728 PE=4 SV=1
676	1	Tcruzi	tr|K2MWS1|K2MWS1_TRYCR	40	72146	1	1	1	1	0.04	Uncharacterized protein OS=Trypanosoma cruzi marinkellei GN=MOQ_009467 PE=4 SV=1
341	1	Tcruzi	tr|V5AXL0|V5AXL0_TRYCR	93	84010	1	1	1	1	0.04	Uncharacterized protein OS=Trypanosoma cruzi Dm28c GN=TCDM_06051 PE=4 SV=1
489	1	Tcruzi	tr|K4EDR4|K4EDR4_TRYCR	63	80352	1	1	1	1	0.04	Uncharacterized protein OS=Trypanosoma cruzi GN=TCSYLVIO_000059 PE=4 SV=1
323	1	Tcruzi	tr|Q4DQS9|Q4DQS9_TRYCC	102	144255	2	2	2	2	0.04	Uncharacterized protein (Fragment) OS=Trypanosoma cruzi (strain CL Brener) GN=Tc00.1047053511821.179 PE=4 SV=1
587	1	Tcruzi	tr|K4E5U7|K4E5U7_TRYCR	50	70842	1	1	1	1	0.04	Lanosterol 14-alpha-demethylase, putative OS=Trypanosoma cruzi GN=TCSYLVIO_003383 PE=3 SV=1
325	1	Tcruzi	tr|K2MS01|K2MS01_TRYCR	102	170399	2	2	2	2	0.04	Calpain-like cysteine peptidase OS=Trypanosoma cruzi marinkellei GN=MOQ_006349 PE=4 SV=1
400	1	Tcruzi	tr|K4E208|K4E208_TRYCR	79	158683	2	2	2	2	0.04	Uncharacterized protein OS=Trypanosoma cruzi GN=TCSYLVIO_004278 PE=4 SV=1
663	1	Tcruzi	tr|K4DPC8|K4DPC8_TRYCR	41	82869	1	1	1	1	0.04	Uncharacterized protein OS=Trypanosoma cruzi GN=TCSYLVIO_008927 PE=4 SV=1
447	1	Tcruzi	tr|K4E9I3|K4E9I3_TRYCR	69	74746	1	1	1	1	0.04	Uncharacterized protein OS=Trypanosoma cruzi GN=TCSYLVIO_001608 PE=4 SV=1
565	1	Tcruzi	tr|K2NE71|K2NE71_TRYCR	52	75229	1	1	1	1	0.04	ATP-dependent zinc metallopeptidase, putative,metallo-peptidase, clan MA(E), family M41, putative OS=Trypanosoma cruzi marinkellei GN=MOQ_002899 PE=4 SV=1
372	2	Tcruzi	tr|K4E1I9|K4E1I9_TRYCR	72	151476	2	2	2	2	0.04	Uncharacterized protein OS=Trypanosoma cruzi GN=TCSYLVIO_004681 PE=4 SV=1
722	1	Tcruzi	tr|K4DP61|K4DP61_TRYCR	36	87929	1	1	1	1	0.04	Uncharacterized protein OS=Trypanosoma cruzi GN=TCSYLVIO_009125 PE=4 SV=1
519	1	Tcruzi	tr|K4E9Q5|K4E9Q5_TRYCR	59	80614	1	1	1	1	0.04	Uncharacterized protein OS=Trypanosoma cruzi GN=TCSYLVIO_001948 PE=4 SV=1
611	1	Tcruzi	tr|K4DV89|K4DV89_TRYCR	47	73123	1	1	1	1	0.04	Uncharacterized protein OS=Trypanosoma cruzi GN=TCSYLVIO_006803 PE=4 SV=1
439	1	Tcruzi	tr|V5BEF6|V5BEF6_TRYCR	71	72770	1	1	1	1	0.04	Uncharacterized protein OS=Trypanosoma cruzi Dm28c GN=TCDM_05357 PE=4 SV=1
678	1	Tcruzi	tr|K4E5J3|K4E5J3_TRYCR	40	89139	1	1	1	1	0.04	Calpain-like cysteine peptidase, putative,cysteine peptidase, Clan CA, family C2, putative OS=Trypanosoma cruzi GN=TCSYLVIO_002990 PE=4 SV=1
452	1	Tcruzi	tr|K4EA81|K4EA81_TRYCR	68	82699	1	1	1	1	0.04	Uncharacterized protein OS=Trypanosoma cruzi GN=TCSYLVIO_001307 PE=4 SV=1
573	1	Tcruzi	tr|K2NIC3|K2NIC3_TRYCR	51	79930	1	1	1	1	0.04	Translation initiation factor, putative OS=Trypanosoma cruzi marinkellei GN=MOQ_007588 PE=4 SV=1
365	1	Tcruzi	tr|V5BQ77|V5BQ77_TRYCR	87	89110	1	1	1	1	0.04	Uncharacterized protein OS=Trypanosoma cruzi Dm28c GN=TCDM_02895 PE=4 SV=1
710	1	Tcruzi	tr|K2NX47|K2NX47_TRYCR	37	73441	1	1	1	1	0.04	Transketolase OS=Trypanosoma cruzi marinkellei GN=MOQ_000163 PE=3 SV=1
531	1	Tcruzi	tr|K4DYB4|K4DYB4_TRYCR	57	84673	1	1	1	1	0.04	Heat shock protein, putative OS=Trypanosoma cruzi GN=TCSYLVIO_005578 PE=3 SV=1
613	1	Tcruzi	tr|K2NL86|K2NL86_TRYCR	47	78248	1	1	1	1	0.04	Uncharacterized protein OS=Trypanosoma cruzi marinkellei GN=MOQ_006571 PE=3 SV=1
430	1	Tcruzi	tr|K4DUR9|K4DUR9_TRYCR	73	166697	2	2	2	2	0.04	Protein kinase, putative,serine/threonine protein kinase, putative OS=Trypanosoma cruzi GN=TCSYLVIO_006868 PE=4 SV=1
660	1	Tcruzi	tr|K4DIR8|K4DIR8_TRYCR	42	70566	1	1	1	1	0.04	Folate/pteridine transporter, putative OS=Trypanosoma cruzi GN=TCSYLVIO_010951 PE=4 SV=1
449	1	Tcruzi	tr|V5BF06|V5BF06_TRYCR	68	80769	1	1	1	1	0.04	Uncharacterized protein OS=Trypanosoma cruzi Dm28c GN=TCDM_07300 PE=4 SV=1
560	1	Tcruzi	tr|K4DIS9|K4DIS9_TRYCR	53	71892	1	1	1	1	0.04	Nucleoside phosphatase, putative,guanosine diphosphatase, putative OS=Trypanosoma cruzi GN=TCSYLVIO_010935 PE=4 SV=1
366	1	Tcruzi	tr|K4DZ02|K4DZ02_TRYCR	86	148757	2	2	2	2	0.04	Uncharacterized protein OS=Trypanosoma cruzi GN=TCSYLVIO_005559 PE=4 SV=1
741	1	Tcruzi	tr|Q4D029|Q4D029_TRYCC	35	69594	1	1	1	1	0.04	Uncharacterized protein OS=Trypanosoma cruzi (strain CL Brener) GN=Tc00.1047053506239.40 PE=4 SV=1
515	1	Tcruzi	tr|K4ECJ1|K4ECJ1_TRYCR	59	85126	1	1	1	1	0.04	Uncharacterized protein OS=Trypanosoma cruzi GN=TCSYLVIO_000504 PE=4 SV=1
639	1	Tcruzi	tr|K2NSG8|K2NSG8_TRYCR	43	77925	1	1	1	1	0.04	Thimet oligopeptidase, putative,metallo-peptidase, clan MA(E), family M3, putative OS=Trypanosoma cruzi marinkellei GN=MOQ_004241 PE=3 SV=1
453	1	Tcruzi	tr|K2MTF2|K2MTF2_TRYCR	68	78967	1	1	1	1	0.04	ABC transporter, putative OS=Trypanosoma cruzi marinkellei GN=MOQ_005823 PE=3 SV=1
688	1	Tcruzi	tr|K4DSH3|K4DSH3_TRYCR	39	73301	1	1	1	1	0.04	Syntaxin binding protein, putative OS=Trypanosoma cruzi GN=TCSYLVIO_007673 PE=4 SV=1
588	1	Tcruzi	tr|K4E6G5|K4E6G5_TRYCR	50	70828	1	1	1	1	0.04	Uncharacterized protein OS=Trypanosoma cruzi GN=TCSYLVIO_003146 PE=4 SV=1
720	1	Tcruzi	tr|K4DU19|K4DU19_TRYCR	37	79051	1	1	1	1	0.04	Amino acid transporter, putative,amino acid permease, putative OS=Trypanosoma cruzi GN=TCSYLVIO_007386 PE=4 SV=1
599	1	Tcruzi	tr|K2LW68|K2LW68_TRYCR	48	75689	1	1	1	1	0.04	Acetyl-coenzyme A synthetase OS=Trypanosoma cruzi marinkellei GN=MOQ_009321 PE=3 SV=1
673	1	Tcruzi	tr|K4DUN8|K4DUN8_TRYCR	41	83207	1	1	1	1	0.04	Calpain cysteine peptidase, putative,cysteine peptidase, Clan CA, family C2, putative OS=Trypanosoma cruzi GN=TCSYLVIO_007344 PE=4 SV=1
566	1	Tcruzi	tr|V5AYJ7|V5AYJ7_TRYCR	52	69948	1	1	1	1	0.04	Uncharacterized protein OS=Trypanosoma cruzi Dm28c GN=TCDM_05547 PE=4 SV=1
723	1	Tcruzi	tr|Q4DC15|Q4DC15_TRYCC	36	75061	1	1	1	1	0.04	Trans-sialidase, putative OS=Trypanosoma cruzi (strain CL Brener) GN=Tc00.1047053510005.20 PE=4 SV=1
635	1	Tcruzi	tr|K2P992|K2P992_TRYCR	44	78959	1	1	1	1	0.04	Fatty acyl CoA synthetase 2, putative OS=Trypanosoma cruzi marinkellei GN=MOQ_002148 PE=4 SV=1
680	1	Tcruzi	tr|K4E0C6|K4E0C6_TRYCR	40	77764	1	1	1	1	0.04	Uncharacterized protein OS=Trypanosoma cruzi GN=TCSYLVIO_005329 PE=4 SV=1
585	1	Tcruzi	tr|K4DY14|K4DY14_TRYCR	50	84542	1	1	1	1	0.04	Uncharacterized protein OS=Trypanosoma cruzi GN=TCSYLVIO_005931 PE=4 SV=1
677	1	Tcruzi	tr|K4DW57|K4DW57_TRYCR	40	76266	1	1	1	1	0.04	Uncharacterized protein OS=Trypanosoma cruzi GN=TCSYLVIO_006367 PE=4 SV=1
606	1	Tcruzi	tr|K4E7R5|K4E7R5_TRYCR	48	85804	1	1	1	1	0.04	Dipeptidyl-peptidase, putative OS=Trypanosoma cruzi GN=TCSYLVIO_002659 PE=4 SV=1
679	1	Tcruzi	tr|V5AWM0|V5AWM0_TRYCR	40	87334	1	1	1	1	0.04	Uncharacterized protein OS=Trypanosoma cruzi Dm28c GN=TCDM_06481 PE=4 SV=1
600	1	Tcruzi	tr|K2N2A2|K2N2A2_TRYCR	48	71871	1	1	1	1	0.04	Uncharacterized protein OS=Trypanosoma cruzi marinkellei GN=MOQ_007576 PE=4 SV=1
157	1	Tcruzi	tr|K4DTX9|K4DTX9_TRYCR	207	386283	4	4	4	4	0.03	Uncharacterized protein OS=Trypanosoma cruzi GN=TCSYLVIO_007146 PE=4 SV=1
272	1	Tcruzi	tr|K4DTS2|K4DTS2_TRYCR	127	320717	3	3	3	3	0.03	Phosphatidylinositol 3-kinase, putative OS=Trypanosoma cruzi GN=TCSYLVIO_007334 PE=4 SV=1
421	1	Tcruzi	tr|K4DKE0|K4DKE0_TRYCR	75	100199	1	1	1	1	0.03	Immunodominant antigen, putative,tc40 antigen-like, putative OS=Trypanosoma cruzi GN=TCSYLVIO_010480 PE=4 SV=1
334	1	Tcruzi	tr|K2NJX1|K2NJX1_TRYCR	99	102390	1	1	1	1	0.03	Uncharacterized protein OS=Trypanosoma cruzi marinkellei GN=MOQ_000042 PE=4 SV=1
384	1	Tcruzi	tr|K4DIQ8|K4DIQ8_TRYCR	82	95557	1	1	1	1	0.03	Uncharacterized protein OS=Trypanosoma cruzi GN=TCSYLVIO_010956 PE=4 SV=1
744	1	Tcruzi	tr|K4DZE4|K4DZE4_TRYCR	34	113246	1	1	1	1	0.03	Uncharacterized protein OS=Trypanosoma cruzi GN=TCSYLVIO_005437 PE=4 SV=1
532	1	Tcruzi	tr|K4EEE6|K4EEE6_TRYCR	57	109301	1	1	1	1	0.03	Uncharacterized protein OS=Trypanosoma cruzi GN=TCSYLVIO_000008 PE=4 SV=1
559	1	Tcruzi	tr|K2NEF3|K2NEF3_TRYCR	53	101579	1	1	1	1	0.03	Beta prime cop protein, putative OS=Trypanosoma cruzi marinkellei GN=MOQ_002782 PE=4 SV=1
441	1	Tcruzi	tr|K4E3R2|K4E3R2_TRYCR	70	123275	2	2	1	1	0.03	Phospholipid-translocating ATPase OS=Trypanosoma cruzi GN=TCSYLVIO_003792 PE=4 SV=1
657	1	Tcruzi	tr|K2NHB5|K2NHB5_TRYCR	42	117098	1	1	1	1	0.03	Uncharacterized protein OS=Trypanosoma cruzi marinkellei GN=MOQ_001007 PE=4 SV=1
472	1	Tcruzi	tr|K4DU20|K4DU20_TRYCR	66	89905	1	1	1	1	0.03	Uncharacterized protein OS=Trypanosoma cruzi GN=TCSYLVIO_007561 PE=4 SV=1
593	1	Tcruzi	tr|K4DWT0|K4DWT0_TRYCR	49	118542	1	1	1	1	0.03	Uncharacterized protein OS=Trypanosoma cruzi GN=TCSYLVIO_006119 PE=4 SV=1
358	1	Tcruzi	tr|K4E2A8|K4E2A8_TRYCR	88	183698	2	2	2	2	0.03	Uncharacterized protein OS=Trypanosoma cruzi GN=TCSYLVIO_004195 PE=4 SV=1
705	1	Tcruzi	tr|K2PDH8|K2PDH8_TRYCR	38	89319	1	1	1	1	0.03	Uncharacterized protein OS=Trypanosoma cruzi marinkellei GN=MOQ_000773 PE=4 SV=1
466	1	Tcruzi	tr|K4DQZ2|K4DQZ2_TRYCR	67	202372	2	2	2	2	0.03	Uncharacterized protein OS=Trypanosoma cruzi GN=TCSYLVIO_008327 PE=4 SV=1
633	1	Tcruzi	tr|K4EBK7|K4EBK7_TRYCR	44	100383	1	1	1	1	0.03	Uncharacterized protein OS=Trypanosoma cruzi GN=TCSYLVIO_000883 PE=4 SV=1
438	1	Tcruzi	tr|K4EBF6|K4EBF6_TRYCR	71	96328	1	1	1	1	0.03	Uncharacterized protein OS=Trypanosoma cruzi GN=TCSYLVIO_001038 PE=4 SV=1
666	1	Tcruzi	tr|K2PF80|K2PF80_TRYCR	41	96921	1	1	1	1	0.03	Uncharacterized protein OS=Trypanosoma cruzi marinkellei GN=MOQ_000180 PE=4 SV=1
473	1	Tcruzi	tr|K2PAQ0|K2PAQ0_TRYCR	66	94118	1	1	1	1	0.03	Uncharacterized protein OS=Trypanosoma cruzi marinkellei GN=MOQ_001668 PE=4 SV=1
575	1	Tcruzi	tr|K4E4G6|K4E4G6_TRYCR	50	94740	1	1	1	1	0.03	Uncharacterized protein OS=Trypanosoma cruzi GN=TCSYLVIO_003395 PE=4 SV=1
382	1	Tcruzi	tr|K2MQW4|K2MQW4_TRYCR	82	114299	1	1	1	1	0.03	Uncharacterized protein OS=Trypanosoma cruzi marinkellei GN=MOQ_002151 PE=4 SV=1
711	1	Tcruzi	tr|K4DYR9|K4DYR9_TRYCR	37	103636	1	1	1	1	0.03	Copper-transporting ATPase-like protein, putative OS=Trypanosoma cruzi GN=TCSYLVIO_005456 PE=3 SV=1
455	1	Tcruzi	tr|K4DVT1|K4DVT1_TRYCR	68	187092	2	2	2	2	0.03	Uncharacterized protein OS=Trypanosoma cruzi GN=TCSYLVIO_006938 PE=4 SV=1
618	1	Tcruzi	tr|K4EC06|K4EC06_TRYCR	46	91331	1	1	1	1	0.03	Uncharacterized protein OS=Trypanosoma cruzi GN=TCSYLVIO_000899 PE=4 SV=1
372	1	Tcruzi	tr|K2N040|K2N040_TRYCR	85	182117	2	2	2	2	0.03	Uncharacterized protein OS=Trypanosoma cruzi marinkellei GN=MOQ_003469 PE=4 SV=1
690	1	Tcruzi	tr|K4DWI7|K4DWI7_TRYCR	39	105023	1	1	1	1	0.03	Vacuolar protein sorting complex subunit, putative OS=Trypanosoma cruzi GN=TCSYLVIO_006258 PE=4 SV=1
496	1	Tcruzi	tr|K2ND71|K2ND71_TRYCR	62	93337	1	1	1	1	0.03	Uncharacterized protein OS=Trypanosoma cruzi marinkellei GN=MOQ_003287 PE=4 SV=1
634	1	Tcruzi	tr|K2MS93|K2MS93_TRYCR	44	102284	1	1	1	1	0.03	Uncharacterized protein OS=Trypanosoma cruzi marinkellei GN=MOQ_001669 PE=4 SV=1
492	1	Tcruzi	tr|K4DUG5|K4DUG5_TRYCR	63	113970	1	1	1	1	0.03	Glutamate dehydrogenase, putative OS=Trypanosoma cruzi GN=TCSYLVIO_007064 PE=4 SV=1
681	1	Tcruzi	tr|K2N7T0|K2N7T0_TRYCR	40	103559	1	1	1	1	0.03	Uncharacterized protein OS=Trypanosoma cruzi marinkellei GN=MOQ_005376 PE=3 SV=1
617	1	Tcruzi	tr|K4DNQ2|K4DNQ2_TRYCR	46	185154	2	2	2	2	0.03	Uncharacterized protein OS=Trypanosoma cruzi GN=TCSYLVIO_009136 PE=4 SV=1
686	1	Tcruzi	tr|K4DM10|K4DM10_TRYCR	40	118054	1	1	1	1	0.03	Uncharacterized protein OS=Trypanosoma cruzi GN=TCSYLVIO_009953 PE=4 SV=1
615	1	Tcruzi	tr|Q4E010|Q4E010_TRYCC	46	123356	1	1	1	1	0.03	Uncharacterized protein OS=Trypanosoma cruzi (strain CL Brener) GN=Tc00.1047053507063.280 PE=4 SV=1
691	1	Tcruzi	tr|K2MVY6|K2MVY6_TRYCR	39	94882	1	1	1	1	0.03	FG-GAP repeat protein, putative,intergrin alpha chain protein, putative OS=Trypanosoma cruzi marinkellei GN=MOQ_006306 PE=4 SV=1
363	1	Tcruzi	tr|K4EDJ8|K4EDJ8_TRYCR	87	137262	1	1	1	1	0.02	Na/H antiporter-like protein, putative OS=Trypanosoma cruzi GN=TCSYLVIO_000131 PE=4 SV=1
508	1	Tcruzi	tr|K4DJQ8|K4DJQ8_TRYCR	61	251044	2	2	2	2	0.02	Heat shock protein HslVU, ATPase subunit HslU, putative OS=Trypanosoma cruzi GN=TCSYLVIO_010598 PE=4 SV=1
550	1	Tcruzi	tr|K4E642|K4E642_TRYCR	54	181941	1	1	1	1	0.02	Multidrug resistance protein E, putative OS=Trypanosoma cruzi GN=TCSYLVIO_002926 PE=3 SV=1
481	1	Tcruzi	tr|K4E1I0|K4E1I0_TRYCR	65	182365	1	1	1	1	0.02	Uncharacterized protein OS=Trypanosoma cruzi GN=TCSYLVIO_004688 PE=4 SV=1
729	1	Tcruzi	tr|K2NPI8|K2NPI8_TRYCR	36	131956	1	1	1	1	0.02	tRNA exportin, putative OS=Trypanosoma cruzi marinkellei GN=MOQ_000004 PE=4 SV=1
533	1	Tcruzi	tr|K2M9C4|K2M9C4_TRYCR	57	140850	1	1	1	1	0.02	Helicase, putative OS=Trypanosoma cruzi marinkellei GN=MOQ_004537 PE=4 SV=1
645	1	Tcruzi	tr|K4DNW4|K4DNW4_TRYCR	42	137487	1	1	1	1	0.02	Uncharacterized protein OS=Trypanosoma cruzi GN=TCSYLVIO_009144 PE=4 SV=1
490	1	Tcruzi	tr|K4DM63|K4DM63_TRYCR	63	186562	1	1	1	1	0.02	Uncharacterized protein OS=Trypanosoma cruzi GN=TCSYLVIO_009744 PE=4 SV=1
653	1	Tcruzi	tr|K2MPN3|K2MPN3_TRYCR	42	134305	1	1	1	1	0.02	Glycosyl hydrolase, putative OS=Trypanosoma cruzi marinkellei GN=MOQ_007187 PE=4 SV=1
647	1	Tcruzi	tr|K2NSD7|K2NSD7_TRYCR	42	187246	1	1	1	1	0.02	Uncharacterized protein OS=Trypanosoma cruzi marinkellei GN=MOQ_004260 PE=4 SV=1
736	1	Tcruzi	tr|K2MUE4|K2MUE4_TRYCR	35	151919	1	1	1	1	0.02	Uncharacterized protein OS=Trypanosoma cruzi marinkellei GN=MOQ_005515 PE=4 SV=1
654	1	Tcruzi	tr|K4DLF4|K4DLF4_TRYCR	42	150883	1	1	1	1	0.02	Uncharacterized protein OS=Trypanosoma cruzi GN=TCSYLVIO_009999 PE=4 SV=1
675	1	Tcruzi	tr|K2N152|K2N152_TRYCR	40	136539	1	1	1	1	0.02	Ubiquitin-activating enzyme e1, putative OS=Trypanosoma cruzi marinkellei GN=MOQ_004466 PE=4 SV=1
682	1	Tcruzi	tr|K4DYX8|K4DYX8_TRYCR	40	132452	1	1	1	1	0.02	Uncharacterized protein OS=Trypanosoma cruzi GN=TCSYLVIO_005385 PE=4 SV=1
687	1	Tcruzi	tr|Q4DYJ9|Q4DYJ9_TRYCC	39	162007	1	1	1	1	0.02	Uncharacterized protein OS=Trypanosoma cruzi (strain CL Brener) GN=Tc00.1047053506211.190 PE=4 SV=1
689	1	Tcruzi	tr|K4DRI9|K4DRI9_TRYCR	39	198606	1	1	1	1	0.02	Uncharacterized protein OS=Trypanosoma cruzi GN=TCSYLVIO_008264 PE=4 SV=1
419	1	Tcruzi	tr|K4E7L8|K4E7L8_TRYCR	76	313957	1	1	1	1	0.01	Uncharacterized protein OS=Trypanosoma cruzi GN=TCSYLVIO_002724 PE=4 SV=1
501	1	Tcruzi	tr|K2MZY4|K2MZY4_TRYCR	62	460434	1	1	1	1	0.01	Ubiquitin-protein ligase-like, putative OS=Trypanosoma cruzi marinkellei GN=MOQ_008325 PE=4 SV=1
567	1	Tcruzi	tr|K2NEY2|K2NEY2_TRYCR	52	253647	1	1	1	1	0.01	Endosomal trafficking protein RME-8, putative OS=Trypanosoma cruzi marinkellei GN=MOQ_001973 PE=4 SV=1
528	1	Tcruzi	tr|K2M0Q8|K2M0Q8_TRYCR	57	315154	1	1	1	1	0.01	Uncharacterized protein OS=Trypanosoma cruzi marinkellei GN=MOQ_007735 PE=4 SV=1
622	1	Tcruzi	tr|K4E720|K4E720_TRYCR	45	535501	1	1	1	1	0.01	Uncharacterized protein OS=Trypanosoma cruzi GN=TCSYLVIO_002937 PE=4 SV=1
709	1	Tcruzi	tr|K2MEB2|K2MEB2_TRYCR	37	215624	1	1	1	1	0.01	Uncharacterized protein OS=Trypanosoma cruzi marinkellei GN=MOQ_002569 PE=4 SV=1
674	1	Tcruzi	tr|K4DWN9|K4DWN9_TRYCR	41	215230	1	1	1	1	0.01	Mucin TcMUCII, putative OS=Trypanosoma cruzi GN=TCSYLVIO_006212 PE=4 SV=1

## Sheet: WT - TcCLC 1
Family	M	DB	Accession	Score	Mass	Matches	Pep(sig)	Sequences	Seq(sig)	↓emPAI	Description
3	1	Tcruzi	tr|K4DWZ8|K4DWZ8_TRYCR	2771	34040	83	83	31	31	222.99	Uncharacterized protein OS=Trypanosoma cruzi GN=TCSYLVIO_006321 PE=4 SV=1
3	3	Tcruzi	tr|V5BGQ4|V5BGQ4_TRYCR	2248	30872	70	70	27	27	160.06	Uncharacterized protein OS=Trypanosoma cruzi Dm28c GN=TCDM_08541 PE=4 SV=1
2	1	Tcruzi	tr|Q8STF3|Q8STF3_TRYCR	2927	50352	93	93	26	26	56.43	Beta tubulin 1.9 OS=Trypanosoma cruzi PE=2 SV=1
1	1	Tcruzi	tr|Q4CLA1|Q4CLA1_TRYCC	3327	50395	94	94	26	26	25.17	Alpha tubulin, putative OS=Trypanosoma cruzi (strain CL Brener) GN=Tc00.1047053411235.9 PE=3 SV=1
5	1	Tcruzi	tr|K2NC28|K2NC28_TRYCR	1800	59630	54	54	36	36	13.36	Chaperonin HSP60, mitochondrial, putative OS=Trypanosoma cruzi marinkellei GN=MOQ_003716 PE=3 SV=1
6	1	Tcruzi	tr|K2N6K2|K2N6K2_TRYCR	1328	52926	44	44	25	25	10.23	Chaperone DNAJ protein, putative (Fragment) OS=Trypanosoma cruzi marinkellei GN=MOQ_005901 PE=3 SV=1
3	2	Tcruzi	tr|Q4CPQ7|Q4CPQ7_TRYCC	2502	80083	76	76	36	36	10.17	Uncharacterized protein (Fragment) OS=Trypanosoma cruzi (strain CL Brener) GN=Tc00.1047053510977.9 PE=4 SV=1
40	1	Tcruzi	tr|K2LZ01|K2LZ01_TRYCR	602	28598	18	18	14	14	5.63	40S ribosomal protein S2, putative (Fragment) OS=Trypanosoma cruzi marinkellei GN=MOQ_008343 PE=3 SV=1
3	4	Tcruzi	tr|K4DXI4|K4DXI4_TRYCR	583	31277	21	21	14	14	5.24	Uncharacterized protein OS=Trypanosoma cruzi GN=TCSYLVIO_006322 PE=4 SV=1
26	1	Tcruzi	tr|K4DPH9|K4DPH9_TRYCR	726	37352	23	23	16	16	4.94	Uncharacterized protein OS=Trypanosoma cruzi GN=TCSYLVIO_009054 PE=4 SV=1
21	1	Tcruzi	tr|K4DIQ7|K4DIQ7_TRYCR	823	38042	20	20	14	14	3.91	Uncharacterized protein OS=Trypanosoma cruzi GN=TCSYLVIO_010963 PE=4 SV=1
78	1	Tcruzi	tr|Q4D5P4|Q4D5P4_TRYCC	395	30970	16	16	13	13	3.75	40S ribosomal protein S4 OS=Trypanosoma cruzi (strain CL Brener) GN=Tc00.1047053509683.117 PE=3 SV=1
4	1	Tcruzi	tr|K4DXI1|K4DXI1_TRYCR	2509	137651	75	75	52	52	3.68	Uncharacterized protein OS=Trypanosoma cruzi GN=TCSYLVIO_006326 PE=4 SV=1
13	3	Tcruzi	tr|K4DPP5|K4DPP5_TRYCR	553	31944	16	16	14	14	3.53	NUP-1 protein, putative (Fragment) OS=Trypanosoma cruzi GN=TCSYLVIO_008806 PE=4 SV=1
4	3	Tcruzi	tr|V5BGP9|V5BGP9_TRYCR	1109	67782	36	36	26	26	3.43	Uncharacterized protein OS=Trypanosoma cruzi Dm28c GN=TCDM_08534 PE=4 SV=1
103	1	Tcruzi	tr|K4DU81|K4DU81_TRYCR	324	24299	12	12	8	8	3.38	40S ribosomal protein S3, putative OS=Trypanosoma cruzi GN=TCSYLVIO_000304 PE=3 SV=1
65	1	Tcruzi	tr|K4DY43|K4DY43_TRYCR	436	27159	13	13	9	9	3.21	Gim5A protein, putative,glycosomal membrane protein, putative OS=Trypanosoma cruzi GN=TCSYLVIO_005782 PE=4 SV=1
228	1	Tcruzi	tr|B9V412|B9V412_TRYCR	163	7914	4	4	3	3	3.14	Antigen (Fragment) OS=Trypanosoma cruzi GN=RP1 PE=4 SV=1
85	1	Tcruzi	tr|K4ECN2|K4ECN2_TRYCR	373	30186	14	14	9	9	3.05	Voltage-dependent anion-selective channel, putative OS=Trypanosoma cruzi GN=TCSYLVIO_000886 PE=4 SV=1
148	1	Tcruzi	tr|Q4E4R0|Q4E4R0_TRYCC	239	15021	7	7	5	5	2.94	60S ribosomal protein L23, putative OS=Trypanosoma cruzi (strain CL Brener) GN=Tc00.1047053508461.490 PE=3 SV=1
18	1	Tcruzi	tr|V5BL37|V5BL37_TRYCR	879	58414	27	26	23	22	2.9	Chaperonin containing t-complex protein OS=Trypanosoma cruzi Dm28c GN=TCDM_04540 PE=3 SV=1
20	1	Tcruzi	tr|V5BTT3|V5BTT3_TRYCR	863	81081	35	34	32	31	2.62	Uncharacterized protein OS=Trypanosoma cruzi Dm28c GN=TCDM_01579 PE=4 SV=1
33	1	Tcruzi	tr|V5BF44|V5BF44_TRYCR	634	47399	21	21	13	13	2.61	Heterogeneous nuclear ribonucleoprotein H/F OS=Trypanosoma cruzi Dm28c GN=TCDM_07178 PE=4 SV=1
8	1	Tcruzi	tr|K4DUS5|K4DUS5_TRYCR	1111	71820	31	31	21	21	2.3	Uncharacterized protein OS=Trypanosoma cruzi GN=TCSYLVIO_007300 PE=4 SV=1
25	1	Tcruzi	tr|K4E470|K4E470_TRYCR	739	59373	24	24	17	17	2.26	Chaperonin alpha subunit, putative OS=Trypanosoma cruzi GN=TCSYLVIO_003488 PE=3 SV=1
162	1	Tcruzi	tr|Q4CRH9|Q4CRH9_TRYCC	226	20173	8	8	7	7	2.25	40S ribosomal protein S11, putative OS=Trypanosoma cruzi (strain CL Brener) GN=Tc00.1047053511139.20 PE=3 SV=1
201	1	Tcruzi	tr|Q4DED2|Q4DED2_TRYCC	187	18229	7	7	6	6	2.12	Ribosomal protein L21E (60S), putative OS=Trypanosoma cruzi (strain CL Brener) GN=Tc00.1047053506405.149 PE=4 SV=1
17	1	Tcruzi	tr|K4DX70|K4DX70_TRYCR	906	69054	28	28	19	19	2.03	ATP-dependent RNA helicase, putative OS=Trypanosoma cruzi GN=TCSYLVIO_006093 PE=3 SV=1
7	1	Tcruzi	tr|K4E6E7|K4E6E7_TRYCR	1287	85938	32	32	19	19	2.02	Vacuolar-type proton translocating pyrophosphatase 1 OS=Trypanosoma cruzi GN=TCSYLVIO_002936 PE=3 SV=1
8	2	Tcruzi	tr|Q4DIB1|Q4DIB1_TRYCC	1013	70961	27	27	17	17	1.94	Uncharacterized protein OS=Trypanosoma cruzi (strain CL Brener) GN=Tc00.1047053506479.10 PE=4 SV=1
120	1	Tcruzi	tr|K2N128|K2N128_TRYCR	282	28770	10	10	8	8	1.85	60S ribosomal protein L2, putative OS=Trypanosoma cruzi marinkellei GN=MOQ_007971 PE=4 SV=1
24	1	Tcruzi	tr|Q26937|Q26937_TRYCR	722	74519	25	25	20	20	1.8	Heat shock protein 70 OS=Trypanosoma cruzi GN=Hsp70 PE=2 SV=1
100	1	Tcruzi	tr|K2MAY9|K2MAY9_TRYCR	338	30043	10	10	8	8	1.72	40S ribosomal protein S3a OS=Trypanosoma cruzi marinkellei GN=MOQ_003831 PE=3 SV=1
232	2	Tcruzi	tr|Q4E0N6|Q4E0N6_TRYCC	147	14879	5	5	4	4	1.68	40S ribosomal protein S15a, putative OS=Trypanosoma cruzi (strain CL Brener) GN=Tc00.1047053506297.330 PE=3 SV=1
144	1	Tcruzi	tr|K4DKF0|K4DKF0_TRYCR	247	24376	8	8	6	6	1.67	Vesicle-associated membrane protein, putative OS=Trypanosoma cruzi GN=TCSYLVIO_010526 PE=4 SV=1
141	1	Tcruzi	tr|K4DWD6|K4DWD6_TRYCR	252	24724	8	8	8	8	1.63	GTP-binding nuclear protein rtb2, putative OS=Trypanosoma cruzi GN=TCSYLVIO_006267 PE=4 SV=1
3	5	Tcruzi	tr|K2MM57|K2MM57_TRYCR	561	60170	23	23	10	10	1.62	Uncharacterized protein OS=Trypanosoma cruzi marinkellei GN=MOQ_009540 PE=4 SV=1
52	1	Tcruzi	tr|K4DV53|K4DV53_TRYCR	509	57521	18	18	14	14	1.6	Uncharacterized protein OS=Trypanosoma cruzi GN=TCSYLVIO_006840 PE=4 SV=1
39	1	Tcruzi	tr|K2N6T1|K2N6T1_TRYCR	605	68295	21	21	17	17	1.56	V-type ATPase, A subunit, putative OS=Trypanosoma cruzi marinkellei GN=MOQ_002507 PE=3 SV=1
48	1	Tcruzi	tr|Q4D5C2|Q4D5C2_TRYCC	529	45427	14	14	12	12	1.55	Glutamate dehydrogenase OS=Trypanosoma cruzi (strain CL Brener) GN=Tc00.1047053508111.30 PE=3 SV=1
31	1	Tcruzi	tr|K4E768|K4E768_TRYCR	670	55847	18	18	15	15	1.53	Vacuolar ATP synthase subunit b, putative OS=Trypanosoma cruzi GN=TCSYLVIO_002668 PE=3 SV=1
28	1	Tcruzi	tr|K2M741|K2M741_TRYCR	702	55972	17	17	15	15	1.53	ATP synthase subunit beta OS=Trypanosoma cruzi marinkellei GN=MOQ_005364 PE=3 SV=1
69	2	Tcruzi	tr|K4E886|K4E886_TRYCR	280	29416	9	9	7	7	1.51	Uncharacterized protein (Fragment) OS=Trypanosoma cruzi GN=TCSYLVIO_002475 PE=4 SV=1
11	1	Tcruzi	tr|K4DTI6|K4DTI6_TRYCR	1128	100294	32	31	23	22	1.51	Uncharacterized protein OS=Trypanosoma cruzi GN=TCSYLVIO_007302 PE=4 SV=1
41	1	Tcruzi	tr|V5C1A8|V5C1A8_TRYCR	576	52994	17	17	11	11	1.51	Uncharacterized protein OS=Trypanosoma cruzi Dm28c GN=TCDM_00673 PE=4 SV=1
71	1	Tcruzi	tr|K4E9B6|K4E9B6_TRYCR	415	43479	13	13	11	11	1.48	Glutamine synthetase, putative OS=Trypanosoma cruzi GN=TCSYLVIO_001811 PE=3 SV=1
114	1	Tcruzi	tr|K4E8Y0|K4E8Y0_TRYCR	298	23228	8	8	6	6	1.46	I/6 autoantigen, putative OS=Trypanosoma cruzi GN=TCSYLVIO_001806 PE=4 SV=1
11	2	Tcruzi	tr|V5DS07|V5DS07_TRYCR	814	72782	23	22	15	14	1.42	Uncharacterized protein OS=Trypanosoma cruzi Dm28c GN=TCDM_00984 PE=4 SV=1
330	1	Tcruzi	tr|Q4D6H7|Q4D6H7_TRYCC	108	13275	4	4	4	4	1.4	Ribosomal protein S20, putative OS=Trypanosoma cruzi (strain CL Brener) GN=Tc00.1047053508475.10 PE=3 SV=1
16	1	Tcruzi	tr|V5BRI7|V5BRI7_TRYCR	907	115629	33	33	29	29	1.4	Uncharacterized protein OS=Trypanosoma cruzi Dm28c GN=TCDM_02504 PE=4 SV=1
54	1	Tcruzi	tr|K4DZT6|K4DZT6_TRYCR	500	59555	17	17	16	16	1.39	T-complex protein 1 subunit alpha OS=Trypanosoma cruzi GN=TCSYLVIO_005312 PE=3 SV=1
208	1	Tcruzi	tr|K2NLQ2|K2NLQ2_TRYCR	181	27931	8	8	6	6	1.36	60S ribosomal protein L7, putative OS=Trypanosoma cruzi marinkellei GN=MOQ_001105 PE=3 SV=1
105	1	Tcruzi	tr|K4DYU0|K4DYU0_TRYCR	323	35207	10	10	10	10	1.36	60S acidic ribosomal protein P0 OS=Trypanosoma cruzi GN=TCSYLVIO_005515 PE=3 SV=1
74	1	Tcruzi	tr|K4DT61|K4DT61_TRYCR	413	40868	12	12	10	10	1.26	Sterol 24-c-methyltransferase, putative OS=Trypanosoma cruzi GN=TCSYLVIO_007533 PE=4 SV=1
55	1	Tcruzi	tr|Q4CVX7|Q4CVX7_TRYCC	498	41120	13	13	10	10	1.25	Uncharacterized protein OS=Trypanosoma cruzi (strain CL Brener) GN=Tc00.1047053511729.60 PE=4 SV=1
60	1	Tcruzi	tr|K4E806|K4E806_TRYCR	462	41406	11	11	10	10	1.24	Vacuolar ATP synthase, putative OS=Trypanosoma cruzi GN=TCSYLVIO_002101 PE=4 SV=1
60	2	Tcruzi	tr|V5ARU6|V5ARU6_TRYCR	422	41445	11	11	10	10	1.24	Vacuolar ATP synthase OS=Trypanosoma cruzi Dm28c GN=TCDM_08665 PE=4 SV=1
192	1	Tcruzi	tr|K4DM88|K4DM88_TRYCR	192	22601	7	7	6	6	1.21	Small GTP-binding protein Rab11, putative,Rab11 GTPase, putative OS=Trypanosoma cruzi GN=TCSYLVIO_009719 PE=3 SV=1
147	1	Tcruzi	tr|K4DX91|K4DX91_TRYCR	244	35175	9	9	8	8	1.17	ADP,ATP carrier protein 1, mitochondrial, putative,ADP/ATP translocase 1, putative OS=Trypanosoma cruzi GN=TCSYLVIO_006070 PE=3 SV=1
13	4	Tcruzi	tr|K2MKB2|K2MKB2_TRYCR	235	27063	7	7	6	6	1.17	NUP-1 protein, putative (Fragment) OS=Trypanosoma cruzi marinkellei GN=MOQ_008686 PE=4 SV=1
29	1	Tcruzi	tr|K4DTH5|K4DTH5_TRYCR	695	79001	21	21	15	15	1.17	Calpain-like cysteine peptidase, putative,cysteine peptidase, Clan CA, family C2, putative OS=Trypanosoma cruzi GN=TCSYLVIO_007343 PE=4 SV=1
10	1	Tcruzi	tr|V5B873|V5B873_TRYCR	1164	123041	31	31	27	27	1.17	Calcium-transporting ATPase OS=Trypanosoma cruzi Dm28c GN=TCDM_01713 PE=3 SV=1
22	1	Tcruzi	tr|V5BCK1|V5BCK1_TRYCR	797	96031	25	25	19	19	1.15	Nucleoporin interacting component (NUP93) OS=Trypanosoma cruzi Dm28c GN=TCDM_08273 PE=4 SV=1
47	1	Tcruzi	tr|V5AS97|V5AS97_TRYCR	559	68887	17	17	14	14	1.13	Uncharacterized protein OS=Trypanosoma cruzi Dm28c GN=TCDM_08432 PE=4 SV=1
50	1	Tcruzi	tr|K4DLS7|K4DLS7_TRYCR	515	69131	17	17	15	15	1.12	Golgi/lysosome glycoprotein, putative OS=Trypanosoma cruzi GN=TCSYLVIO_009817 PE=4 SV=1
15	1	Tcruzi	tr|K4DJX8|K4DJX8_TRYCR	941	110855	27	27	22	22	1.11	Calcium-transporting ATPase OS=Trypanosoma cruzi GN=TCSYLVIO_010545 PE=3 SV=1
224	1	Tcruzi	tr|K2NSZ1|K2NSZ1_TRYCR	165	24909	6	6	4	4	1.06	RNA-binding protein 6, putative OS=Trypanosoma cruzi marinkellei GN=MOQ_004095 PE=4 SV=1
15	2	Tcruzi	tr|V5BLM1|V5BLM1_TRYCR	894	110606	26	26	22	22	1.06	Calcium-transporting ATPase OS=Trypanosoma cruzi Dm28c GN=TCDM_06126 PE=3 SV=1
58	1	Tcruzi	tr|Q4E4E7|Q4E4E7_TRYCC	469	46694	12	12	10	10	1.05	Tyrosine aminotransferase OS=Trypanosoma cruzi (strain CL Brener) GN=Tc00.1047053510187.30 PE=3 SV=1
4	2	Tcruzi	tr|Q4DD65|Q4DD65_TRYCC	1777	201667	51	51	34	34	1.05	Uncharacterized protein OS=Trypanosoma cruzi (strain CL Brener) GN=Tc00.1047053503975.100 PE=4 SV=1
179	1	Tcruzi	tr|K4DNM0|K4DNM0_TRYCR	203	25302	6	6	5	5	1.04	ATP synthase, putative OS=Trypanosoma cruzi GN=TCSYLVIO_009199 PE=4 SV=1
32	1	Tcruzi	tr|K4DJZ2|K4DJZ2_TRYCR	667	91424	22	21	21	20	1.02	Uncharacterized protein OS=Trypanosoma cruzi GN=TCSYLVIO_010636 PE=4 SV=1
159	1	Tcruzi	tr|K4E4P8|K4E4P8_TRYCR	230	26024	6	6	5	5	1	60S ribosomal protein L9, putative OS=Trypanosoma cruzi GN=TCSYLVIO_003366 PE=4 SV=1
47	2	Tcruzi	tr|K4DT02|K4DT02_TRYCR	539	66024	16	16	13	13	1	Uncharacterized protein OS=Trypanosoma cruzi GN=TCSYLVIO_007513 PE=4 SV=1
27	1	Tcruzi	tr|Q9GN79|Q9GN79_TRYCR	720	101605	23	23	21	21	1	Pyruvate phosphate dikinase 1 OS=Trypanosoma cruzi GN=ppdk2 PE=4 SV=1
81	1	Tcruzi	tr|K4E0C9|K4E0C9_TRYCR	386	67193	15	15	13	13	0.98	Uncharacterized protein OS=Trypanosoma cruzi GN=TCSYLVIO_005324 PE=4 SV=1
35	1	Tcruzi	tr|K4E4W4|K4E4W4_TRYCR	632	71455	16	16	14	14	0.98	Heat shock 70 kDa protein, mitochondrial, putative OS=Trypanosoma cruzi GN=TCSYLVIO_003281 PE=3 SV=1
232	1	Tcruzi	tr|Q4CP93|Q4CP93_TRYCC	154	17729	4	4	4	4	0.95	40S ribosomal protein S15a, putative OS=Trypanosoma cruzi (strain CL Brener) GN=Tc00.1047053509381.20 PE=3 SV=1
80	1	Tcruzi	tr|V5DHJ5|V5DHJ5_TRYCR	387	59931	13	13	13	13	0.94	Chaperonin containing t-complex protein OS=Trypanosoma cruzi Dm28c GN=TCDM_04420 PE=3 SV=1
67	2	Tcruzi	tr|V5DBY4|V5DBY4_TRYCR	430	51051	11	11	11	11	0.93	Thiol-dependent reductase 1 OS=Trypanosoma cruzi Dm28c GN=TCDM_06784 PE=4 SV=1
107	1	Tcruzi	tr|K4EAK2|K4EAK2_TRYCR	313	55459	12	12	12	12	0.93	Uncharacterized protein OS=Trypanosoma cruzi GN=TCSYLVIO_001260 PE=4 SV=1
67	1	Tcruzi	tr|A0A076LCJ0|A0A076LCJ0_TRYCR	431	51086	11	11	11	11	0.93	Thiol-transferase Tc52 OS=Trypanosoma cruzi PE=4 SV=1
121	1	Tcruzi	tr|K4E4M6|K4E4M6_TRYCR	277	41786	9	9	9	9	0.92	Uncharacterized protein OS=Trypanosoma cruzi GN=TCSYLVIO_003340 PE=4 SV=1
88	1	Tcruzi	tr|K4DNX3|K4DNX3_TRYCR	371	37172	9	9	7	7	0.92	Uncharacterized protein OS=Trypanosoma cruzi GN=TCSYLVIO_009228 PE=4 SV=1
24	2	Tcruzi	tr|K4E7J7|K4E7J7_TRYCR	431	71051	15	15	11	11	0.91	Glucose-regulated protein 78, putative OS=Trypanosoma cruzi GN=TCSYLVIO_002291 PE=3 SV=1
363	1	Tcruzi	tr|K2LV89|K2LV89_TRYCR	100	13619	3	3	3	3	0.9	Golgi apparatus membrane protein TVP23 homolog OS=Trypanosoma cruzi marinkellei GN=MOQ_009673 PE=3 SV=1
142	1	Tcruzi	tr|Q4CUH2|Q4CUH2_TRYCC	250	37595	8	8	7	7	0.9	Uncharacterized protein OS=Trypanosoma cruzi (strain CL Brener) GN=Tc00.1047053503833.50 PE=4 SV=1
424	1	Tcruzi	tr|Q7M3R8|Q7M3R8_TRYCR	79	4037	1	1	1	1	0.9	Repetitive protein antigen 1 (Fragment) OS=Trypanosoma cruzi PE=4 SV=1
109	1	Tcruzi	tr|V5BXH3|V5BXH3_TRYCR	311	56990	12	12	12	12	0.9	Uncharacterized protein OS=Trypanosoma cruzi Dm28c GN=TCDM_01993 PE=4 SV=1
154	1	Tcruzi	tr|Q2TIL2|Q2TIL2_TRYCR	233	42496	9	9	8	8	0.9	Dehydrogenase OS=Trypanosoma cruzi PE=4 SV=1
149	1	Tcruzi	tr|K4DU23|K4DU23_TRYCR	238	32848	7	7	6	6	0.9	Uncharacterized protein OS=Trypanosoma cruzi GN=TCSYLVIO_007127 PE=4 SV=1
204	1	Tcruzi	tr|K4EBD4|K4EBD4_TRYCR	186	28333	6	6	6	6	0.89	40S ribosomal protein S6 OS=Trypanosoma cruzi GN=TCSYLVIO_001068 PE=3 SV=1
35	2	Tcruzi	tr|Q4DXG9|Q4DXG9_TRYCC	160	18639	4	4	4	4	0.89	Heat shock 70 kDa protein, mitochondrial, putative (Fragment) OS=Trypanosoma cruzi (strain CL Brener) GN=Tc00.1047053506941.280 PE=4 SV=1
51	1	Tcruzi	tr|K4E6L8|K4E6L8_TRYCR	513	76785	16	16	14	14	0.89	Uncharacterized protein OS=Trypanosoma cruzi GN=TCSYLVIO_002656 PE=4 SV=1
13	2	Tcruzi	tr|V5BE13|V5BE13_TRYCR	698	116887	26	26	24	24	0.88	NUP-1 protein OS=Trypanosoma cruzi Dm28c GN=TCDM_05455 PE=4 SV=1
169	1	Tcruzi	tr|K4EDG3|K4EDG3_TRYCR	214	24022	5	5	4	4	0.87	Small GTP-binding protein Rab11, putative,Rab11 GTPase, putative OS=Trypanosoma cruzi GN=TCSYLVIO_000260 PE=3 SV=1
137	1	Tcruzi	tr|K4DLR6|K4DLR6_TRYCR	255	43621	9	9	8	8	0.87	Uncharacterized protein OS=Trypanosoma cruzi GN=TCSYLVIO_010018 PE=4 SV=1
34	1	Tcruzi	tr|K4EDC9|K4EDC9_TRYCR	633	88397	19	19	14	14	0.87	V-type proton ATPase subunit a OS=Trypanosoma cruzi GN=TCSYLVIO_000218 PE=3 SV=1
411	1	Tcruzi	tr|Q4D6N9|Q4D6N9_TRYCC	82	19064	4	4	4	4	0.86	Ribosomal protein S19, putative OS=Trypanosoma cruzi (strain CL Brener) GN=Tc00.1047053504013.100 PE=4 SV=1
9	1	Tcruzi	tr|Q3ZMB7|Q3ZMB7_TRYCR	1186	193932	40	40	36	36	0.86	Clathrin heavy chain OS=Trypanosoma cruzi GN=claH PE=3 SV=1
157	1	Tcruzi	tr|K2M6L0|K2M6L0_TRYCR	231	49554	11	11	9	9	0.85	Elongation factor 1-alpha OS=Trypanosoma cruzi marinkellei GN=MOQ_005609 PE=3 SV=1
145	1	Tcruzi	tr|K4EDD2|K4EDD2_TRYCR	246	34333	7	7	7	7	0.85	Uncharacterized protein OS=Trypanosoma cruzi GN=TCSYLVIO_000210 PE=4 SV=1
12	1	Tcruzi	tr|V5BB96|V5BB96_TRYCR	1096	171147	36	36	32	32	0.84	Myosin heavy chain OS=Trypanosoma cruzi Dm28c GN=TCDM_08875 PE=4 SV=1
75	1	Tcruzi	tr|K4EAL9|K4EAL9_TRYCR	410	55368	12	12	10	10	0.83	Lanosterol 14-alpha-demethylase, putative OS=Trypanosoma cruzi GN=TCSYLVIO_001625 PE=3 SV=1
175	1	Tcruzi	tr|K4DSM8|K4DSM8_TRYCR	207	35536	7	7	7	7	0.82	Uncharacterized protein OS=Trypanosoma cruzi GN=TCSYLVIO_007618 PE=4 SV=1
49	1	Tcruzi	tr|Q26924|Q26924_TRYCR	517	71659	14	14	12	12	0.82	Heat shock protein OS=Trypanosoma cruzi GN=grp78 PE=2 SV=1
89	1	Tcruzi	tr|V5BEP6|V5BEP6_TRYCR	362	77607	15	15	15	15	0.81	Uncharacterized protein OS=Trypanosoma cruzi Dm28c GN=TCDM_05237 PE=4 SV=1
299	1	Tcruzi	sp|P14795|RL40_TRYCR	119	14934	3	3	2	2	0.8	Ubiquitin-60S ribosomal protein L40 OS=Trypanosoma cruzi GN=FUS1 PE=2 SV=2
255	1	Tcruzi	tr|K4E2A2|K4E2A2_TRYCR	141	25392	5	5	5	5	0.8	60S ribosomal protein L13 OS=Trypanosoma cruzi GN=TCSYLVIO_004413 PE=3 SV=1
417	1	Tcruzi	tr|Q4DN73|Q4DN73_TRYCC	80	9900	2	2	2	2	0.78	40S ribosomal protein S27, putative OS=Trypanosoma cruzi (strain CL Brener) GN=Tc00.1047053506963.14 PE=3 SV=1
107	2	Tcruzi	tr|V5DMI4|V5DMI4_TRYCR	207	31283	7	7	6	6	0.78	Uncharacterized protein OS=Trypanosoma cruzi Dm28c GN=TCDM_02543 PE=4 SV=1
108	1	Tcruzi	tr|K4DU98|K4DU98_TRYCR	312	48001	9	9	9	9	0.77	Nucleolar protein, putative OS=Trypanosoma cruzi GN=TCSYLVIO_007036 PE=4 SV=1
57	1	Tcruzi	tr|K2MZU9|K2MZU9_TRYCR	484	81136	15	15	14	14	0.76	Heat shock protein 85, putative OS=Trypanosoma cruzi marinkellei GN=MOQ_003581 PE=3 SV=1
441	1	Tcruzi	tr|Q4DW38|Q4DW38_TRYCC	75	15715	3	3	3	3	0.75	40S ribosomal protein S24 OS=Trypanosoma cruzi (strain CL Brener) GN=Tc00.1047053507681.150 PE=3 SV=1
167	1	Tcruzi	tr|Q4E0Q3|Q4E0Q3_TRYCC	218	21353	5	5	3	3	0.75	40S ribosomal protein S5, putative OS=Trypanosoma cruzi (strain CL Brener) GN=Tc00.1047053506297.150 PE=3 SV=1
8	3	Tcruzi	tr|K2MT07|K2MT07_TRYCR	478	71749	13	13	11	11	0.74	Uncharacterized protein OS=Trypanosoma cruzi marinkellei GN=MOQ_006015 PE=4 SV=1
587	1	Tcruzi	tr|Q4DAV9|Q4DAV9_TRYCC	52	10380	2	2	2	2	0.73	60S ribosomal protein L37a, putative OS=Trypanosoma cruzi (strain CL Brener) GN=Tc00.1047053504069.56 PE=3 SV=1
42	1	Tcruzi	tr|V5DFB1|V5DFB1_TRYCR	571	90038	16	16	13	13	0.73	Uncharacterized protein OS=Trypanosoma cruzi Dm28c GN=TCDM_05334 PE=4 SV=1
384	1	Tcruzi	tr|Q4E4N7|Q4E4N7_TRYCC	92	10437	2	2	2	2	0.73	Dynein light chain, putative OS=Trypanosoma cruzi (strain CL Brener) GN=Tc00.1047053506925.104 PE=4 SV=1
44	1	Tcruzi	tr|V5ASI1|V5ASI1_TRYCR	569	83793	16	15	16	15	0.73	Structural maintenance of chromosome (SMC) family protein OS=Trypanosoma cruzi Dm28c GN=TCDM_08308 PE=4 SV=1
409	1	Tcruzi	tr|Q4E4Q8|Q4E4Q8_TRYCC	83	16357	3	3	3	3	0.72	60S ribosomal protein L27A/L29, putative OS=Trypanosoma cruzi (strain CL Brener) GN=Tc00.1047053508461.500 PE=3 SV=1
216	1	Tcruzi	tr|K4DV40|K4DV40_TRYCR	173	33552	6	6	5	5	0.72	60S ribosomal protein L10, putative OS=Trypanosoma cruzi GN=TCSYLVIO_007173 PE=4 SV=1
128	1	Tcruzi	tr|K4E4Y3|K4E4Y3_TRYCR	268	39216	7	7	7	7	0.72	Poly(A) export protein, putative OS=Trypanosoma cruzi GN=TCSYLVIO_003454 PE=4 SV=1
403	1	Tcruzi	tr|Q4D4S1|Q4D4S1_TRYCC	85	22291	4	4	3	3	0.71	40S ribosomal protein S9, putative OS=Trypanosoma cruzi (strain CL Brener) GN=Tc00.1047053504163.30 PE=3 SV=1
170	1	Tcruzi	tr|K4E1P3|K4E1P3_TRYCR	212	33659	6	6	6	6	0.71	Malate dehydrogenase OS=Trypanosoma cruzi GN=TCSYLVIO_004390 PE=3 SV=1
76	1	Tcruzi	tr|K4DSV9|K4DSV9_TRYCR	409	68129	12	12	11	11	0.71	Multidrug resistance-associated protein, putative (Fragment) OS=Trypanosoma cruzi GN=TCSYLVIO_007542 PE=3 SV=1
569	1	Tcruzi	tr|Q4D3A7|Q4D3A7_TRYCC	54	10876	2	2	2	2	0.7	Kinetoplastid membrane protein KMP-11 OS=Trypanosoma cruzi (strain CL Brener) GN=Tc00.1047053508413.68 PE=4 SV=1
205	1	Tcruzi	tr|V5BI62|V5BI62_TRYCR	184	28452	5	5	5	5	0.7	Ubiquinone biosynthesis protein COQ4 homolog, mitochondrial OS=Trypanosoma cruzi Dm28c GN=TCDM_14232 PE=3 SV=1
123	1	Tcruzi	tr|V5AVM2|V5AVM2_TRYCR	276	69524	12	12	11	11	0.7	Ubiquitin-like protein OS=Trypanosoma cruzi Dm28c GN=TCDM_06868 PE=4 SV=1
66	1	Tcruzi	tr|K4DLB7|K4DLB7_TRYCR	435	92409	16	16	12	12	0.7	Pumilio protein, putative OS=Trypanosoma cruzi GN=TCSYLVIO_010050 PE=4 SV=1
294	1	Tcruzi	tr|Q4CM56|Q4CM56_TRYCC	121	22774	4	4	4	4	0.69	Tryparedoxin peroxidase, putative OS=Trypanosoma cruzi (strain CL Brener) GN=Tc00.1047053507259.10 PE=4 SV=1
83	1	Tcruzi	tr|K2MXP0|K2MXP0_TRYCR	381	52537	9	9	8	8	0.69	Hexokinase, putative OS=Trypanosoma cruzi marinkellei GN=MOQ_005616 PE=3 SV=1
168	1	Tcruzi	tr|K4E084|K4E084_TRYCR	216	28660	5	5	5	5	0.69	COP-coated vesicle membrane protein OS=Trypanosoma cruzi GN=TCSYLVIO_004996 PE=4 SV=1
161	1	Tcruzi	tr|V5BKV6|V5BKV6_TRYCR	228	52422	9	9	8	8	0.69	Carbonic anhydrase-like protein OS=Trypanosoma cruzi Dm28c GN=TCDM_04595 PE=4 SV=1
53	1	Tcruzi	tr|K4DZI3|K4DZI3_TRYCR	506	88278	15	15	11	11	0.68	Uncharacterized protein OS=Trypanosoma cruzi GN=TCSYLVIO_005610 PE=4 SV=1
444	1	Tcruzi	tr|Q4DEL1|Q4DEL1_TRYCC	75	11163	2	2	2	2	0.67	Histone H4 OS=Trypanosoma cruzi (strain CL Brener) GN=Tc00.1047053507941.150 PE=3 SV=1
269	1	Tcruzi	tr|Q4E093|Q4E093_TRYCC	135	17650	3	3	3	3	0.65	40S ribosomal protein S18, putative OS=Trypanosoma cruzi (strain CL Brener) GN=Tc00.1047053506679.100 PE=3 SV=1
112	1	Tcruzi	tr|K4DRP0|K4DRP0_TRYCR	303	42431	8	8	7	7	0.65	dTDP-glucose 4,6-dehydratase, putative (Fragment) OS=Trypanosoma cruzi GN=TCSYLVIO_008086 PE=4 SV=1
187	1	Tcruzi	tr|K4E2W4|K4E2W4_TRYCR	197	36236	6	6	5	5	0.65	Uncharacterized protein OS=Trypanosoma cruzi GN=TCSYLVIO_003959 PE=4 SV=1
140	1	Tcruzi	tr|K4DWK0|K4DWK0_TRYCR	252	42477	8	8	6	6	0.65	Alcohol dehydrogenase, putative OS=Trypanosoma cruzi GN=TCSYLVIO_006201 PE=4 SV=1
181	1	Tcruzi	tr|K4E4R7|K4E4R7_TRYCR	202	36364	6	6	5	5	0.65	Homoserine kinase, putative OS=Trypanosoma cruzi GN=TCSYLVIO_003339 PE=3 SV=1
14	1	Tcruzi	tr|K4DWY2|K4DWY2_TRYCR	1065	162689	26	26	24	24	0.64	Uncharacterized protein OS=Trypanosoma cruzi GN=TCSYLVIO_006107 PE=4 SV=1
197	1	Tcruzi	tr|K4DQH2|K4DQH2_TRYCR	191	43196	7	7	7	7	0.64	Actin, putative (Fragment) OS=Trypanosoma cruzi GN=TCSYLVIO_008645 PE=3 SV=1
96	1	Tcruzi	tr|K2N1D5|K2N1D5_TRYCR	341	61656	10	10	10	10	0.64	Poly(A)-binding protein, putative,polyadenylate-binding protein, putative OS=Trypanosoma cruzi marinkellei GN=MOQ_004370 PE=4 SV=1
589	1	Tcruzi	tr|Q4D8K3|Q4D8K3_TRYCC	52	11784	2	2	2	2	0.63	60S ribosomal protein L30, putative OS=Trypanosoma cruzi (strain CL Brener) GN=Tc00.1047053503453.40 PE=4 SV=1
288	1	Tcruzi	tr|V5DG60|V5DG60_TRYCR	124	24871	4	4	4	4	0.62	Uncharacterized protein OS=Trypanosoma cruzi Dm28c GN=TCDM_04901 PE=4 SV=1
46	1	Tcruzi	tr|K4DM24|K4DM24_TRYCR	560	95044	16	16	14	14	0.62	Elongation factor 2, putative OS=Trypanosoma cruzi GN=TCSYLVIO_009936 PE=4 SV=1
63	1	Tcruzi	tr|V5AUX6|V5AUX6_TRYCR	443	95374	15	15	15	15	0.62	Major vault protein OS=Trypanosoma cruzi Dm28c GN=TCDM_07264 PE=4 SV=1
122	1	Tcruzi	tr|K4E3A4|K4E3A4_TRYCR	276	63020	10	10	9	9	0.62	Sarcoplasmic reticulum glycoprotein, putative OS=Trypanosoma cruzi GN=TCSYLVIO_003872 PE=4 SV=1
195	1	Tcruzi	tr|K4DX96|K4DX96_TRYCR	191	31489	5	5	5	5	0.61	RNA-binding protein, putative OS=Trypanosoma cruzi GN=TCSYLVIO_006061 PE=4 SV=1
365	1	Tcruzi	tr|Q4CTD7|Q4CTD7_TRYCC	99	12339	2	2	2	2	0.6	Histone H2B OS=Trypanosoma cruzi (strain CL Brener) GN=Tc00.1047053511635.20 PE=3 SV=1
62	1	Tcruzi	tr|K4EAK1|K4EAK1_TRYCR	456	85028	13	13	10	10	0.6	Uncharacterized protein OS=Trypanosoma cruzi GN=TCSYLVIO_001341 PE=4 SV=1
396	1	Tcruzi	tr|Q4CRX5|Q4CRX5_TRYCC	88	19330	3	3	3	3	0.59	60S ribosomal protein L17, putative OS=Trypanosoma cruzi (strain CL Brener) GN=Tc00.1047053503449.10 PE=3 SV=1
160	1	Tcruzi	tr|K4E1S1|K4E1S1_TRYCR	229	39136	6	6	6	6	0.59	Uncharacterized protein OS=Trypanosoma cruzi GN=TCSYLVIO_004448 PE=4 SV=1
68	2	Tcruzi	tr|K4DVW8|K4DVW8_TRYCR	419	92549	14	14	13	13	0.59	Uncharacterized protein OS=Trypanosoma cruzi GN=TCSYLVIO_006476 PE=4 SV=1
68	1	Tcruzi	tr|V5BIC5|V5BIC5_TRYCR	428	92535	14	14	13	13	0.59	Uncharacterized protein OS=Trypanosoma cruzi Dm28c GN=TCDM_03752 PE=4 SV=1
211	1	Tcruzi	tr|K4DWR5|K4DWR5_TRYCR	178	39799	6	6	6	6	0.58	Uncharacterized protein OS=Trypanosoma cruzi GN=TCSYLVIO_006250 PE=4 SV=1
77	1	Tcruzi	tr|K4EB18|K4EB18_TRYCR	396	87680	13	13	13	13	0.58	Uncharacterized protein OS=Trypanosoma cruzi GN=TCSYLVIO_001464 PE=4 SV=1
99	1	Tcruzi	tr|K4DUU7|K4DUU7_TRYCR	338	60313	9	9	8	8	0.58	Uncharacterized protein OS=Trypanosoma cruzi GN=TCSYLVIO_006937 PE=4 SV=1
153	1	Tcruzi	tr|V5DF68|V5DF68_TRYCR	234	32836	5	5	4	4	0.58	Elongation of fatty acids protein OS=Trypanosoma cruzi Dm28c GN=TCDM_05389 PE=3 SV=1
86	1	Tcruzi	tr|K4DWI9|K4DWI9_TRYCR	372	73314	12	12	11	11	0.58	Uncharacterized protein OS=Trypanosoma cruzi GN=TCSYLVIO_006342 PE=4 SV=1
153	2	Tcruzi	tr|K4DKF5|K4DKF5_TRYCR	221	32908	5	5	4	4	0.58	Elongation of fatty acids protein OS=Trypanosoma cruzi GN=TCSYLVIO_010463 PE=3 SV=1
206	1	Tcruzi	tr|K2M2H1|K2M2H1_TRYCR	181	40141	6	6	6	6	0.57	Peroxisomal targeting signal type 2 receptor, putative OS=Trypanosoma cruzi marinkellei GN=MOQ_003056 PE=4 SV=1
30	1	Tcruzi	tr|K4EAR7|K4EAR7_TRYCR	672	129970	19	19	16	16	0.57	Uncharacterized protein OS=Trypanosoma cruzi GN=TCSYLVIO_001180 PE=4 SV=1
126	1	Tcruzi	tr|K4E5S5|K4E5S5_TRYCR	274	33530	5	5	4	4	0.57	Pyridoxal kinase, putative OS=Trypanosoma cruzi GN=TCSYLVIO_003182 PE=4 SV=1
124	1	Tcruzi	tr|K4E1A8|K4E1A8_TRYCR	276	46901	7	7	6	6	0.57	Enolase OS=Trypanosoma cruzi GN=TCSYLVIO_004545 PE=3 SV=1
102	1	Tcruzi	tr|V5BS65|V5BS65_TRYCR	329	62110	9	9	7	7	0.56	Uncharacterized protein OS=Trypanosoma cruzi Dm28c GN=TCDM_00446 PE=4 SV=1
92	1	Tcruzi	tr|K4E6J4|K4E6J4_TRYCR	351	54719	8	8	8	8	0.56	Membrane-bound acid phosphatase, putative OS=Trypanosoma cruzi GN=TCSYLVIO_002673 PE=4 SV=1
231	1	Tcruzi	tr|K4DWV6|K4DWV6_TRYCR	155	41690	6	6	6	6	0.55	Protein transport protein Sec13, putative OS=Trypanosoma cruzi GN=TCSYLVIO_006131 PE=4 SV=1
73	1	Tcruzi	tr|V5DE45|V5DE45_TRYCR	415	84667	13	13	11	11	0.54	Uncharacterized protein OS=Trypanosoma cruzi Dm28c GN=TCDM_05868 PE=4 SV=1
125	1	Tcruzi	tr|K4EBV2|K4EBV2_TRYCR	274	56460	8	8	7	7	0.54	Glycerate kinase, putative OS=Trypanosoma cruzi GN=TCSYLVIO_000880 PE=4 SV=1
165	1	Tcruzi	tr|K4EAI2|K4EAI2_TRYCR	221	49838	7	7	7	7	0.53	Fatty acid desaturase, putative OS=Trypanosoma cruzi GN=TCSYLVIO_001287 PE=3 SV=1
56	1	Tcruzi	tr|V5DP62|V5DP62_TRYCR	497	131119	18	18	16	16	0.53	Nucleoporin OS=Trypanosoma cruzi Dm28c GN=TCDM_01956 PE=4 SV=1
214	1	Tcruzi	tr|Q4CXR9|Q4CXR9_TRYCC	176	42665	6	6	5	5	0.53	Cystathionine beta-synthase OS=Trypanosoma cruzi (strain CL Brener) GN=Tc00.1047053506905.50 PE=4 SV=1
37	1	Tcruzi	tr|K4E164|K4E164_TRYCR	627	147894	21	21	19	19	0.52	Nucleoporin, putative OS=Trypanosoma cruzi GN=TCSYLVIO_004586 PE=4 SV=1
249	1	Tcruzi	tr|K4EB60|K4EB60_TRYCR	145	36460	5	5	5	5	0.52	Heat shock protein DNAJ, putative OS=Trypanosoma cruzi GN=TCSYLVIO_001144 PE=4 SV=1
383	1	Tcruzi	tr|Q4D0Y0|Q4D0Y0_TRYCC	93	21575	3	3	3	3	0.51	60S ribosomal subunit protein L31, putative OS=Trypanosoma cruzi (strain CL Brener) GN=Tc00.1047053510663.19 PE=4 SV=1
136	1	Tcruzi	tr|K2MUU6|K2MUU6_TRYCR	256	59494	8	8	8	8	0.51	T-complex protein 1 subunit delta OS=Trypanosoma cruzi marinkellei GN=MOQ_006720 PE=3 SV=1
16	2	Tcruzi	tr|Q4CY17|Q4CY17_TRYCC	386	111775	15	15	14	14	0.51	Uncharacterized protein OS=Trypanosoma cruzi (strain CL Brener) GN=Tc00.1047053505987.20 PE=4 SV=1
127	1	Tcruzi	tr|K4E602|K4E602_TRYCR	268	51438	8	8	6	6	0.51	Metal-ion transporter, putative OS=Trypanosoma cruzi GN=TCSYLVIO_002874 PE=4 SV=1
59	1	Tcruzi	tr|V5C1V3|V5C1V3_TRYCR	467	98409	13	13	13	13	0.5	Extracellular receptor OS=Trypanosoma cruzi Dm28c GN=TCDM_00571 PE=4 SV=1
158	1	Tcruzi	tr|K4E2V0|K4E2V0_TRYCR	230	37520	6	6	4	4	0.5	Uncharacterized protein OS=Trypanosoma cruzi GN=TCSYLVIO_004434 PE=4 SV=1
69	1	Tcruzi	tr|V5B4P1|V5B4P1_TRYCR	349	75579	10	10	10	10	0.5	Uncharacterized protein OS=Trypanosoma cruzi Dm28c GN=TCDM_09784 PE=4 SV=1
311	1	Tcruzi	tr|Q4CNF4|Q4CNF4_TRYCC	114	22530	3	3	3	3	0.49	60S ribosomal protein L11, putative OS=Trypanosoma cruzi (strain CL Brener) GN=Tc00.1047053508197.10 PE=3 SV=1
93	1	Tcruzi	tr|K4E1N6|K4E1N6_TRYCR	348	84849	11	11	11	11	0.49	Protein transport protein Sec23A, putative OS=Trypanosoma cruzi GN=TCSYLVIO_004624 PE=4 SV=1
253	1	Tcruzi	tr|K4DZK9|K4DZK9_TRYCR	142	45678	6	6	6	6	0.49	Uncharacterized protein OS=Trypanosoma cruzi GN=TCSYLVIO_005575 PE=4 SV=1
150	1	Tcruzi	tr|K4DVY1|K4DVY1_TRYCR	237	68666	9	9	9	9	0.49	Uncharacterized protein OS=Trypanosoma cruzi GN=TCSYLVIO_006908 PE=4 SV=1
13	1	Tcruzi	tr|C8CHD2|C8CHD2_TRYCR	1093	284826	38	38	31	31	0.48	NUP-1 OS=Trypanosoma cruzi GN=NUP-1 PE=4 SV=1
94	1	Tcruzi	tr|Q4E4R8|Q4E4R8_TRYCC	346	62103	10	10	7	7	0.48	T-complex protein 1, eta subunit, putative OS=Trypanosoma cruzi (strain CL Brener) GN=Tc00.1047053508461.410 PE=3 SV=1
180	1	Tcruzi	tr|K4E034|K4E034_TRYCR	202	55713	7	7	7	7	0.47	Mucin-associated surface protein (MASP), putative OS=Trypanosoma cruzi GN=TCSYLVIO_004948 PE=4 SV=1
61	1	Tcruzi	tr|O15637|O15637_TRYCR	458	102930	13	13	13	13	0.47	Proton motive ATPase OS=Trypanosoma cruzi GN=TCH3 PE=3 SV=1
129	1	Tcruzi	tr|K4EEA4|K4EEA4_TRYCR	262	31068	5	5	4	4	0.47	Uncharacterized protein OS=Trypanosoma cruzi GN=TCSYLVIO_000207 PE=4 SV=1
192	2	Tcruzi	tr|K2NLG3|K2NLG3_TRYCR	90	23846	3	3	3	3	0.46	Uncharacterized protein OS=Trypanosoma cruzi marinkellei GN=MOQ_006467 PE=3 SV=1
110	1	Tcruzi	tr|V5BRL1|V5BRL1_TRYCR	306	64435	8	8	8	8	0.46	Squalene monooxygenase OS=Trypanosoma cruzi Dm28c GN=TCDM_04105 PE=4 SV=1
177	1	Tcruzi	tr|K2MDD3|K2MDD3_TRYCR	204	48449	6	6	5	5	0.46	Uncharacterized protein OS=Trypanosoma cruzi marinkellei GN=MOQ_002950 PE=4 SV=1
178	1	Tcruzi	tr|K4DXC1|K4DXC1_TRYCR	204	32189	4	4	3	3	0.46	Uncharacterized protein OS=Trypanosoma cruzi GN=TCSYLVIO_006405 PE=3 SV=1
399	1	Tcruzi	tr|Q4D1H8|Q4D1H8_TRYCC	86	15714	2	2	2	2	0.45	60S ribosomal protein L32, putative OS=Trypanosoma cruzi (strain CL Brener) GN=Tc00.1047053504069.30 PE=4 SV=1
87	1	Tcruzi	tr|V5DGF4|V5DGF4_TRYCR	372	99888	13	13	11	11	0.45	Uncharacterized protein OS=Trypanosoma cruzi Dm28c GN=TCDM_04873 PE=4 SV=1
483	1	Tcruzi	tr|Q4CQG0|Q4CQG0_TRYCC	67	16115	2	2	2	2	0.44	40S ribosomal protein S12 OS=Trypanosoma cruzi (strain CL Brener) GN=Tc00.1047053508551.20 PE=3 SV=1
64	1	Tcruzi	tr|K4DSR8|K4DSR8_TRYCR	438	83607	10	10	9	9	0.44	Uncharacterized protein (Fragment) OS=Trypanosoma cruzi GN=TCSYLVIO_007682 PE=4 SV=1
306	1	Tcruzi	tr|K2NBU4|K2NBU4_TRYCR	116	33136	4	4	4	4	0.44	Prohibitin, putative OS=Trypanosoma cruzi marinkellei GN=MOQ_003803 PE=4 SV=1
117	1	Tcruzi	tr|V5CIX2|V5CIX2_TRYCR	232	50122	6	6	5	5	0.44	Uncharacterized protein OS=Trypanosoma cruzi Dm28c GN=TCDM_13217 PE=4 SV=1
174	1	Tcruzi	tr|K4E544|K4E544_TRYCR	209	58160	7	7	7	7	0.44	Chaperonin HSP60/CNP60, putative OS=Trypanosoma cruzi GN=TCSYLVIO_003311 PE=3 SV=1
176	1	Tcruzi	tr|V5B346|V5B346_TRYCR	206	32912	4	4	2	2	0.44	Uncharacterized protein OS=Trypanosoma cruzi Dm28c GN=TCDM_03630 PE=4 SV=1
36	1	Tcruzi	tr|V5BMU9|V5BMU9_TRYCR	631	137636	17	17	15	15	0.43	Uncharacterized protein OS=Trypanosoma cruzi Dm28c GN=TCDM_02145 PE=4 SV=1
261	1	Tcruzi	tr|V5B7L0|V5B7L0_TRYCR	138	42682	5	5	4	4	0.43	Uncharacterized protein OS=Trypanosoma cruzi Dm28c GN=TCDM_01990 PE=4 SV=1
359	1	Tcruzi	tr|K4E5G2|K4E5G2_TRYCR	101	25697	3	3	3	3	0.42	Vesicle-associated membrane protein, putative OS=Trypanosoma cruzi GN=TCSYLVIO_003494 PE=4 SV=1
134	1	Tcruzi	tr|K2N0W4|K2N0W4_TRYCR	257	43701	6	6	4	4	0.42	60S ribosomal protein L4, putative OS=Trypanosoma cruzi marinkellei GN=MOQ_003083 PE=4 SV=1
123	2	Tcruzi	tr|Q4D6K0|Q4D6K0_TRYCC	189	69364	8	8	7	7	0.42	Ubiquitin-like protein, putative OS=Trypanosoma cruzi (strain CL Brener) GN=Tc00.1047053511855.20 PE=4 SV=1
227	1	Tcruzi	tr|K4E4V4|K4E4V4_TRYCR	163	34179	4	4	4	4	0.42	Uncharacterized protein OS=Trypanosoma cruzi GN=TCSYLVIO_003725 PE=4 SV=1
329	1	Tcruzi	tr|K4EE50|K4EE50_TRYCR	108	34571	4	4	4	4	0.42	Uncharacterized protein OS=Trypanosoma cruzi GN=TCSYLVIO_000041 PE=4 SV=1
196	1	Tcruzi	tr|K4E621|K4E621_TRYCR	191	60489	7	7	7	7	0.42	Uncharacterized protein OS=Trypanosoma cruzi GN=TCSYLVIO_002947 PE=4 SV=1
184	1	Tcruzi	tr|K4DS29|K4DS29_TRYCR	200	52467	6	6	5	5	0.42	Carboxypeptidase OS=Trypanosoma cruzi GN=TCSYLVIO_008272 PE=3 SV=1
520	2	Tcruzi	tr|K2MXT6|K2MXT6_TRYCR	61	26182	3	3	3	3	0.41	60S ribosomal protein L19, putative (Fragment) OS=Trypanosoma cruzi marinkellei GN=MOQ_009167 PE=3 SV=1
19	1	Tcruzi	tr|K4E3P7|K4E3P7_TRYCR	870	232724	27	27	25	25	0.41	Uncharacterized protein OS=Trypanosoma cruzi GN=TCSYLVIO_003915 PE=4 SV=1
76	2	Tcruzi	tr|K2MVZ1|K2MVZ1_TRYCR	408	89720	10	10	8	8	0.41	Multidrug resistance-associated protein, putative (Fragment) OS=Trypanosoma cruzi marinkellei GN=MOQ_006299 PE=3 SV=1
257	1	Tcruzi	tr|K2NQC5|K2NQC5_TRYCR	141	26398	3	3	3	3	0.41	Uncharacterized protein OS=Trypanosoma cruzi marinkellei GN=MOQ_005097 PE=4 SV=1
256	1	Tcruzi	tr|K4E835|K4E835_TRYCR	141	34970	4	4	4	4	0.41	Uncharacterized protein OS=Trypanosoma cruzi GN=TCSYLVIO_002536 PE=4 SV=1
451	1	Tcruzi	tr|Q4CWD6|Q4CWD6_TRYCC	73	17389	2	2	2	2	0.4	40S ribosomal protein S13, putative OS=Trypanosoma cruzi (strain CL Brener) GN=Tc00.1047053510029.70 PE=3 SV=1
38	1	Tcruzi	tr|V5DLN7|V5DLN7_TRYCR	606	156506	17	17	16	16	0.4	Uncharacterized protein OS=Trypanosoma cruzi Dm28c GN=TCDM_02918 PE=4 SV=1
360	1	Tcruzi	tr|Q4DGZ5|Q4DGZ5_TRYCC	100	17506	2	2	2	2	0.4	40S ribosomal protein S15, putative OS=Trypanosoma cruzi (strain CL Brener) GN=Tc00.1047053511809.130 PE=3 SV=1
322	1	Tcruzi	tr|K4DTE0|K4DTE0_TRYCR	110	35735	4	4	3	3	0.4	Adenosine kinase, putative OS=Trypanosoma cruzi GN=TCSYLVIO_007384 PE=4 SV=1
233	1	Tcruzi	tr|Q4DB72|Q4DB72_TRYCC	154	54113	6	6	6	6	0.4	ATP synthase, putative OS=Trypanosoma cruzi (strain CL Brener) GN=Tc00.1047053508781.20 PE=4 SV=1
252	1	Tcruzi	tr|K4E9V5|K4E9V5_TRYCR	143	36155	5	5	4	4	0.4	Uncharacterized protein OS=Trypanosoma cruzi GN=TCSYLVIO_001901 PE=4 SV=1
416	1	Tcruzi	tr|V5BEU6|V5BEU6_TRYCR	80	46478	5	5	5	5	0.39	NAD(P)-dependent steroid dehydrogenase protein OS=Trypanosoma cruzi Dm28c GN=TCDM_09280 PE=3 SV=1
61	2	Tcruzi	tr|Q8T7V6|Q8T7V6_TRYCR	396	102102	11	11	11	11	0.39	Proton motive P-type ATPase 2 OS=Trypanosoma cruzi GN=HA2 PE=3 SV=1
133	1	Tcruzi	tr|K4DZA6|K4DZA6_TRYCR	257	74427	8	8	8	8	0.39	Peroxisome targeting signal 1 receptor, putative OS=Trypanosoma cruzi GN=TCSYLVIO_005361 PE=4 SV=1
207	1	Tcruzi	tr|K4E0F8|K4E0F8_TRYCR	181	45965	5	5	5	5	0.39	Succinyl-CoA ligase subunit beta OS=Trypanosoma cruzi GN=TCSYLVIO_005042 PE=3 SV=1
488	1	Tcruzi	tr|Q4CMD6|Q4CMD6_TRYCC	66	18405	2	2	2	2	0.38	ADP-ribosylation factor, putative (Fragment) OS=Trypanosoma cruzi (strain CL Brener) GN=Tc00.1047053419417.4 PE=3 SV=1
263	1	Tcruzi	tr|K2N345|K2N345_TRYCR	137	28086	3	3	3	3	0.38	40S ribosomal protein SA OS=Trypanosoma cruzi marinkellei GN=MOQ_007211 PE=3 SV=1
164	1	Tcruzi	tr|K4DT76|K4DT76_TRYCR	221	57012	6	6	6	6	0.38	Membrane-bound acid phosphatase 2, putative OS=Trypanosoma cruzi GN=TCSYLVIO_007642 PE=4 SV=1
321	1	Tcruzi	tr|K2MSW9|K2MSW9_TRYCR	110	56750	6	6	6	6	0.38	Axoneme central apparatus protein, putative OS=Trypanosoma cruzi marinkellei GN=MOQ_006071 PE=4 SV=1
239	1	Tcruzi	tr|K4E655|K4E655_TRYCR	151	37862	4	4	3	3	0.38	Nucleoporin (NUP54/57), putative (Fragment) OS=Trypanosoma cruzi GN=TCSYLVIO_002779 PE=4 SV=1
202	1	Tcruzi	tr|Q4DYH7|Q4DYH7_TRYCC	187	47409	5	5	5	5	0.38	Chaperone DnaJ protein, putative OS=Trypanosoma cruzi (strain CL Brener) GN=Tc00.1047053511367.138 PE=3 SV=1
410	1	Tcruzi	tr|V5DQI2|V5DQI2_TRYCR	83	9102	1	1	1	1	0.37	Uncharacterized protein OS=Trypanosoma cruzi Dm28c GN=TCDM_01681 PE=4 SV=1
115	1	Tcruzi	tr|K4DYY0|K4DYY0_TRYCR	297	87661	9	9	9	9	0.37	Uncharacterized protein OS=Trypanosoma cruzi GN=TCSYLVIO_005382 PE=4 SV=1
221	1	Tcruzi	tr|K2NXL9|K2NXL9_TRYCR	169	48835	6	6	5	5	0.37	Ribosomal protein L13, putative OS=Trypanosoma cruzi marinkellei GN=MOQ_002545 PE=3 SV=1
250	1	Tcruzi	tr|K2MWL1|K2MWL1_TRYCR	143	58542	6	6	6	6	0.37	Chaperonin, putative,T-complex protein 1, theta subunit, putative OS=Trypanosoma cruzi marinkellei GN=MOQ_006107 PE=3 SV=1
465	1	Tcruzi	tr|K2NW21|K2NW21_TRYCR	70	29316	3	3	3	3	0.36	14-3-3 protein, putative OS=Trypanosoma cruzi marinkellei GN=MOQ_000542 PE=4 SV=1
146	1	Tcruzi	tr|K4E9Z1|K4E9Z1_TRYCR	244	69781	7	7	7	7	0.36	Uncharacterized protein OS=Trypanosoma cruzi GN=TCSYLVIO_001405 PE=4 SV=1
388	1	Tcruzi	tr|Q4DAD0|Q4DAD0_TRYCC	92	19364	2	2	2	2	0.36	Uncharacterized protein OS=Trypanosoma cruzi (strain CL Brener) GN=Tc00.1047053508989.110 PE=4 SV=1
132	1	Tcruzi	tr|K4DR55|K4DR55_TRYCR	257	68955	7	7	6	6	0.36	Uncharacterized protein (Fragment) OS=Trypanosoma cruzi GN=TCSYLVIO_008235 PE=4 SV=1
265	1	Tcruzi	tr|K4E7X0|K4E7X0_TRYCR	136	29456	3	3	3	3	0.36	40S ribosomal protein S16, putative OS=Trypanosoma cruzi GN=TCSYLVIO_002326 PE=4 SV=1
354	1	Tcruzi	tr|I1XB77|I1XB77_TRYCR	103	29219	3	3	3	3	0.36	Glycosomal glyceraldehyde 3-phosphate dehydrogenase (Fragment) OS=Trypanosoma cruzi GN=gGAPDH PE=3 SV=1
528	1	Tcruzi	tr|Q4D1H1|Q4D1H1_TRYCC	60	19939	2	2	1	1	0.35	Vacuolar ATP synthase, putative OS=Trypanosoma cruzi (strain CL Brener) GN=Tc00.1047053511145.50 PE=3 SV=1
90	1	Tcruzi	tr|V5DB34|V5DB34_TRYCR	362	82677	9	9	7	7	0.35	Uncharacterized protein OS=Trypanosoma cruzi Dm28c GN=TCDM_07245 PE=4 SV=1
116	1	Tcruzi	tr|K4E160|K4E160_TRYCR	295	102905	10	10	10	10	0.35	Phosphatidylinositol-4-phosphate 5-kinase, putative OS=Trypanosoma cruzi GN=TCSYLVIO_005028 PE=4 SV=1
185	1	Tcruzi	tr|K4EDV1|K4EDV1_TRYCR	198	50308	5	5	5	5	0.35	Uncharacterized protein OS=Trypanosoma cruzi GN=TCSYLVIO_000083 PE=4 SV=1
138	1	Tcruzi	tr|K4E3I5|K4E3I5_TRYCR	253	50221	6	6	5	5	0.35	RuvB-like DNA helicase, putative OS=Trypanosoma cruzi GN=TCSYLVIO_003768 PE=4 SV=1
248	1	Tcruzi	tr|K4E8W1|K4E8W1_TRYCR	146	29878	3	3	3	3	0.35	Uncharacterized protein OS=Trypanosoma cruzi GN=TCSYLVIO_001919 PE=4 SV=1
89	2	Tcruzi	tr|Q4D216|Q4D216_TRYCC	181	82496	8	8	8	8	0.35	Uncharacterized protein OS=Trypanosoma cruzi (strain CL Brener) GN=Tc00.1047053510513.80 PE=4 SV=1
131	1	Tcruzi	tr|K4E088|K4E088_TRYCR	257	111663	11	11	11	11	0.35	Uncharacterized protein OS=Trypanosoma cruzi GN=TCSYLVIO_005387 PE=4 SV=1
425	1	Tcruzi	tr|Q4DA03|Q4DA03_TRYCC	79	20394	2	2	2	2	0.34	Uncharacterized protein OS=Trypanosoma cruzi (strain CL Brener) GN=Tc00.1047053506797.120 PE=4 SV=1
305	1	Tcruzi	tr|Q4CYC6|Q4CYC6_TRYCC	116	52644	5	5	5	5	0.34	Uncharacterized protein OS=Trypanosoma cruzi (strain CL Brener) GN=Tc00.1047053510679.40 PE=4 SV=1
235	1	Tcruzi	tr|K2MV19|K2MV19_TRYCR	153	63156	6	6	6	6	0.34	ATP synthase subunit alpha OS=Trypanosoma cruzi marinkellei GN=MOQ_000727 PE=3 SV=1
266	1	Tcruzi	tr|K4DXV7|K4DXV7_TRYCR	135	41312	4	4	4	4	0.34	RNA-binding protein, putative OS=Trypanosoma cruzi GN=TCSYLVIO_006186 PE=4 SV=1
471	1	Tcruzi	tr|V5BGB8|V5BGB8_TRYCR	69	20778	2	2	2	2	0.33	Uncharacterized protein OS=Trypanosoma cruzi Dm28c GN=TCDM_14463 PE=4 SV=1
188	1	Tcruzi	tr|V5B0S4|V5B0S4_TRYCR	195	64528	6	6	6	6	0.33	Uncharacterized protein OS=Trypanosoma cruzi Dm28c GN=TCDM_04568 PE=4 SV=1
189	1	Tcruzi	tr|K4E794|K4E794_TRYCR	195	43223	5	5	4	4	0.33	Uncharacterized protein OS=Trypanosoma cruzi GN=TCSYLVIO_002517 PE=4 SV=1
200	1	Tcruzi	tr|K4DJT6|K4DJT6_TRYCR	187	53594	5	5	5	5	0.33	Uncharacterized protein OS=Trypanosoma cruzi GN=TCSYLVIO_010662 PE=4 SV=1
418	1	Tcruzi	tr|K2P9C9|K2P9C9_TRYCR	80	43810	4	4	4	4	0.32	S-adenosylmethionine synthase OS=Trypanosoma cruzi marinkellei GN=MOQ_002100 PE=3 SV=1
72	1	Tcruzi	tr|K4EEE6|K4EEE6_TRYCR	415	109301	10	10	10	10	0.32	Uncharacterized protein OS=Trypanosoma cruzi GN=TCSYLVIO_000008 PE=4 SV=1
337	1	Tcruzi	tr|K4E448|K4E448_TRYCR	105	43656	4	4	4	4	0.32	Uncharacterized protein OS=Trypanosoma cruzi GN=TCSYLVIO_003771 PE=4 SV=1
182	1	Tcruzi	tr|K4DSZ5|K4DSZ5_TRYCR	201	54918	5	5	5	5	0.32	Mitochondrial processing peptidase OS=Trypanosoma cruzi GN=TCSYLVIO_007508 PE=3 SV=1
651	1	Tcruzi	tr|Q4D3L3|Q4D3L3_TRYCC	44	10539	1	1	1	1	0.31	Uncharacterized protein OS=Trypanosoma cruzi (strain CL Brener) GN=Tc00.1047053510725.40 PE=4 SV=1
23	3	Tcruzi	tr|V5BHK6|V5BHK6_TRYCR	280	102997	9	9	9	9	0.31	Uncharacterized protein OS=Trypanosoma cruzi Dm28c GN=TCDM_08064 PE=4 SV=1
518	1	Tcruzi	tr|Q4D214|Q4D214_TRYCC	61	22408	2	2	2	2	0.31	Cytochrome c oxidase subunit V, putative OS=Trypanosoma cruzi (strain CL Brener) GN=Tc00.1047053508503.20 PE=4 SV=1
106	1	Tcruzi	tr|Q4DJS7|Q4DJS7_TRYCC	314	89694	8	8	7	7	0.31	Cytoskeleton-associated protein CAP5.5, putative OS=Trypanosoma cruzi (strain CL Brener) GN=Tc00.1047053509237.130 PE=4 SV=1
380	1	Tcruzi	sp|Q4DZP2|RL18_TRYCC	95	21834	2	2	2	2	0.31	60S ribosomal protein L18 OS=Trypanosoma cruzi (strain CL Brener) GN=RPL18 PE=3 SV=1
212	1	Tcruzi	tr|K4E5Z2|K4E5Z2_TRYCR	178	45097	4	4	4	4	0.31	Uncharacterized protein OS=Trypanosoma cruzi GN=TCSYLVIO_003364 PE=4 SV=1
135	1	Tcruzi	tr|K4DZN1|K4DZN1_TRYCR	256	79981	7	7	6	6	0.31	Uncharacterized protein OS=Trypanosoma cruzi GN=TCSYLVIO_005372 PE=4 SV=1
223	1	Tcruzi	tr|V5AZB4|V5AZB4_TRYCR	169	55983	5	5	5	5	0.31	Uncharacterized protein OS=Trypanosoma cruzi Dm28c GN=TCDM_05104 PE=4 SV=1
79	1	Tcruzi	tr|K4EDN7|K4EDN7_TRYCR	394	68207	6	6	5	5	0.31	Uncharacterized protein OS=Trypanosoma cruzi GN=TCSYLVIO_000164 PE=4 SV=1
558	1	Tcruzi	tr|K2MR15|K2MR15_TRYCR	57	23090	2	2	2	2	0.3	Uncharacterized protein OS=Trypanosoma cruzi marinkellei GN=MOQ_002063 PE=4 SV=1
289	1	Tcruzi	tr|K4E0X1|K4E0X1_TRYCR	123	46440	4	4	4	4	0.3	Actin-related protein 2, putative OS=Trypanosoma cruzi GN=TCSYLVIO_005112 PE=3 SV=1
191	1	Tcruzi	tr|V5BT68|V5BT68_TRYCR	192	34732	3	3	3	3	0.3	Mitochondrial carrier protein OS=Trypanosoma cruzi Dm28c GN=TCDM_00031 PE=3 SV=1
317	1	Tcruzi	tr|K2MQ95|K2MQ95_TRYCR	112	34828	3	3	3	3	0.3	NADH-cytochrome b5 reductase OS=Trypanosoma cruzi marinkellei GN=MOQ_006965 PE=3 SV=1
303	1	Tcruzi	tr|K4DPI3|K4DPI3_TRYCR	118	34966	3	3	3	3	0.3	Hydrolase, alpha/beta fold family, putative OS=Trypanosoma cruzi GN=TCSYLVIO_008925 PE=4 SV=1
43	1	Tcruzi	tr|K4DK07|K4DK07_TRYCR	571	208176	18	18	17	17	0.29	Glutamine-dependent carbamoyl-phosphate synthetase OS=Trypanosoma cruzi GN=TCSYLVIO_010497 PE=3 SV=1
143	1	Tcruzi	tr|K4DIQ8|K4DIQ8_TRYCR	247	95557	8	8	8	8	0.29	Uncharacterized protein OS=Trypanosoma cruzi GN=TCSYLVIO_010956 PE=4 SV=1
199	1	Tcruzi	tr|K4E6R7|K4E6R7_TRYCR	189	60037	5	5	5	5	0.29	Uncharacterized protein OS=Trypanosoma cruzi GN=TCSYLVIO_003032 PE=4 SV=1
91	1	Tcruzi	tr|K4E343|K4E343_TRYCR	353	144471	12	12	12	12	0.29	Uncharacterized protein OS=Trypanosoma cruzi GN=TCSYLVIO_004374 PE=4 SV=1
240	1	Tcruzi	tr|K4E391|K4E391_TRYCR	151	35144	3	3	3	3	0.29	Uncharacterized protein OS=Trypanosoma cruzi GN=TCSYLVIO_004056 PE=4 SV=1
130	1	Tcruzi	tr|K4DUV4|K4DUV4_TRYCR	262	96645	8	8	8	8	0.29	Major vault protein, putative OS=Trypanosoma cruzi GN=TCSYLVIO_006860 PE=4 SV=1
222	1	Tcruzi	tr|K4DY27|K4DY27_TRYCR	169	48049	4	4	4	4	0.29	Uncharacterized protein OS=Trypanosoma cruzi GN=TCSYLVIO_005921 PE=4 SV=1
368	1	Tcruzi	tr|K4DNN4|K4DNN4_TRYCR	99	49017	4	4	4	4	0.28	Adenosylhomocysteinase OS=Trypanosoma cruzi GN=TCSYLVIO_009217 PE=3 SV=1
133	2	Tcruzi	tr|Q4D9G7|Q4D9G7_TRYCC	255	75230	6	6	6	6	0.28	Peroxisome targeting signal 1 receptor, putative OS=Trypanosoma cruzi (strain CL Brener) GN=Tc00.1047053508299.70 PE=4 SV=1
419	1	Tcruzi	tr|V5BLI8|V5BLI8_TRYCR	80	36861	3	3	3	3	0.28	Uncharacterized protein OS=Trypanosoma cruzi Dm28c GN=TCDM_02558 PE=4 SV=1
327	1	Tcruzi	tr|V5DEU8|V5DEU8_TRYCR	110	62146	5	5	5	5	0.28	Uncharacterized protein OS=Trypanosoma cruzi Dm28c GN=TCDM_05565 PE=4 SV=1
209	1	Tcruzi	tr|K4E077|K4E077_TRYCR	180	61801	5	5	5	5	0.28	Uncharacterized protein OS=Trypanosoma cruzi GN=TCSYLVIO_004911 PE=4 SV=1
280	1	Tcruzi	tr|K4DYI6|K4DYI6_TRYCR	127	36494	3	3	3	3	0.28	Uncharacterized protein OS=Trypanosoma cruzi GN=TCSYLVIO_005512 PE=4 SV=1
251	1	Tcruzi	tr|K2MWX4|K2MWX4_TRYCR	143	61324	5	5	5	5	0.28	T-complex protein 1 subunit gamma OS=Trypanosoma cruzi marinkellei GN=MOQ_009429 PE=3 SV=1
260	1	Tcruzi	tr|K4E2X8|K4E2X8_TRYCR	139	48852	4	4	4	4	0.28	Aquaporin-like protein, putative OS=Trypanosoma cruzi GN=TCSYLVIO_004053 PE=3 SV=1
505	1	Tcruzi	tr|K4EE21|K4EE21_TRYCR	63	24793	2	2	2	2	0.27	Nucleoside phosphorylase, putative (Fragment) OS=Trypanosoma cruzi GN=TCSYLVIO_000361 PE=4 SV=1
117	2	Tcruzi	tr|V5BEH5|V5BEH5_TRYCR	172	50268	4	4	3	3	0.27	Uncharacterized protein OS=Trypanosoma cruzi Dm28c GN=TCDM_07431 PE=4 SV=1
432	1	Tcruzi	tr|K2NTF7|K2NTF7_TRYCR	77	24828	2	2	2	2	0.27	Cytochrome b-domain protein, putative OS=Trypanosoma cruzi marinkellei GN=MOQ_003921 PE=3 SV=1
95	4	Tcruzi	tr|Q4CRJ6|Q4CRJ6_TRYCC	127	38144	3	3	3	3	0.27	Uncharacterized protein (Fragment) OS=Trypanosoma cruzi (strain CL Brener) GN=Tc00.1047053509645.30 PE=4 SV=1
192	3	Tcruzi	tr|K2NBK1|K2NBK1_TRYCR	70	24981	2	2	2	2	0.27	Rab1 small GTP-binding protein, putative OS=Trypanosoma cruzi marinkellei GN=MOQ_009873 PE=3 SV=1
119	1	Tcruzi	tr|K4EAH6|K4EAH6_TRYCR	286	101600	8	8	7	7	0.27	Uncharacterized protein OS=Trypanosoma cruzi GN=TCSYLVIO_001377 PE=4 SV=1
275	1	Tcruzi	tr|K2M5T5|K2M5T5_TRYCR	130	37788	4	4	2	2	0.27	RNA-binding protein, putative OS=Trypanosoma cruzi marinkellei GN=MOQ_005930 PE=4 SV=1
247	1	Tcruzi	tr|O61066|O61066_TRYCR	148	37548	3	3	3	3	0.27	Cathepsin B-like protease OS=Trypanosoma cruzi GN=tccb PE=2 SV=1
268	1	Tcruzi	tr|K4E3G3|K4E3G3_TRYCR	135	50757	4	4	4	4	0.27	Uncharacterized protein OS=Trypanosoma cruzi GN=TCSYLVIO_004217 PE=4 SV=1
264	1	Tcruzi	tr|I3QED6|I3QED6_TRYCR	136	24933	2	2	2	2	0.27	Lanosterol synthase (Fragment) OS=Trypanosoma cruzi PE=4 SV=1
513	1	Tcruzi	tr|K4E6E0|K4E6E0_TRYCR	62	25499	2	2	2	2	0.26	Uncharacterized protein OS=Trypanosoma cruzi GN=TCSYLVIO_002944 PE=3 SV=1
203	1	Tcruzi	tr|K4DVJ9|K4DVJ9_TRYCR	186	51982	4	4	4	4	0.26	Uncharacterized protein OS=Trypanosoma cruzi GN=TCSYLVIO_006564 PE=4 SV=1
382	1	Tcruzi	tr|Q4DAE1|Q4DAE1_TRYCC	94	38771	3	3	3	3	0.26	D-isomer specific 2-hydroxyacid dehydrogenase-protein, putative OS=Trypanosoma cruzi (strain CL Brener) GN=Tc00.1047053510099.120 PE=4 SV=1
243	1	Tcruzi	tr|K4E432|K4E432_TRYCR	150	66147	5	5	4	4	0.26	Cytochrome P450, putative OS=Trypanosoma cruzi GN=TCSYLVIO_003520 PE=3 SV=1
369	1	Tcruzi	tr|K4EBF2|K4EBF2_TRYCR	99	52091	4	4	4	4	0.26	Peptidase M20/M25/M40, putative OS=Trypanosoma cruzi GN=TCSYLVIO_001046 PE=4 SV=1
307	1	Tcruzi	tr|K4DVU1|K4DVU1_TRYCR	116	39092	3	3	3	3	0.26	Cytochrome c oxidase subunit IV, putative OS=Trypanosoma cruzi GN=TCSYLVIO_006929 PE=4 SV=1
328	1	Tcruzi	tr|K4EBH0|K4EBH0_TRYCR	109	66819	5	5	4	4	0.26	Uncharacterized protein OS=Trypanosoma cruzi GN=TCSYLVIO_001021 PE=4 SV=1
662	1	Tcruzi	tr|Q4CYE4|Q4CYE4_TRYCC	42	13039	1	1	1	1	0.25	Ribosomal protein S26, putative OS=Trypanosoma cruzi (strain CL Brener) GN=Tc00.1047053503801.20 PE=4 SV=1
19	2	Tcruzi	tr|K2N6C0|K2N6C0_TRYCR	541	232460	17	17	16	16	0.25	Uncharacterized protein OS=Trypanosoma cruzi marinkellei GN=MOQ_002611 PE=4 SV=1
534	1	Tcruzi	tr|K4E4B4|K4E4B4_TRYCR	60	26589	2	2	2	2	0.25	Ribosomal protein S7, putative OS=Trypanosoma cruzi GN=TCSYLVIO_003444 PE=4 SV=1
95	3	Tcruzi	tr|Q4CU84|Q4CU84_TRYCC	164	83178	6	6	6	6	0.25	Uncharacterized protein (Fragment) OS=Trypanosoma cruzi (strain CL Brener) GN=Tc00.1047053507675.10 PE=4 SV=1
448	1	Tcruzi	tr|K2NFZ7|K2NFZ7_TRYCR	74	27068	2	2	1	1	0.25	Uncharacterized protein (Fragment) OS=Trypanosoma cruzi marinkellei GN=MOQ_008334 PE=4 SV=1
276	1	Tcruzi	tr|K4DLF2|K4DLF2_TRYCR	129	26720	2	2	2	2	0.25	Flagellar calcium-binding protein, putative (Fragment) OS=Trypanosoma cruzi GN=TCSYLVIO_010035 PE=4 SV=1
389	2	Tcruzi	tr|K4DL32|K4DL32_TRYCR	70	26746	2	2	2	2	0.25	Retrotransposon hot spot (RHS) protein, putative (Fragment) OS=Trypanosoma cruzi GN=TCSYLVIO_010221 PE=4 SV=1
377	1	Tcruzi	tr|K4DT28|K4DT28_TRYCR	96	40991	3	3	3	3	0.25	Uncharacterized protein OS=Trypanosoma cruzi GN=TCSYLVIO_007468 PE=4 SV=1
151	1	Tcruzi	tr|K4E3Z6|K4E3Z6_TRYCR	236	71096	5	5	5	5	0.24	Uncharacterized protein OS=Trypanosoma cruzi GN=TCSYLVIO_004034 PE=4 SV=1
262	1	Tcruzi	tr|K2M3V7|K2M3V7_TRYCR	137	56720	4	4	4	4	0.24	Guanine nucleotide-binding protein beta subunit-like protein OS=Trypanosoma cruzi marinkellei GN=MOQ_006544 PE=4 SV=1
104	1	Tcruzi	tr|V5AXL0|V5AXL0_TRYCR	323	84010	6	6	6	6	0.24	Uncharacterized protein OS=Trypanosoma cruzi Dm28c GN=TCDM_06051 PE=4 SV=1
82	1	Tcruzi	tr|K4DU60|K4DU60_TRYCR	382	174792	12	12	12	12	0.24	Uncharacterized protein OS=Trypanosoma cruzi GN=TCSYLVIO_007091 PE=4 SV=1
358	1	Tcruzi	tr|V5AT27|V5AT27_TRYCR	101	43648	3	3	3	3	0.23	Uncharacterized protein OS=Trypanosoma cruzi Dm28c GN=TCDM_08067 PE=4 SV=1
230	1	Tcruzi	tr|K4DXJ2|K4DXJ2_TRYCR	156	58742	4	4	4	4	0.23	Syntaxin, putative OS=Trypanosoma cruzi GN=TCSYLVIO_005873 PE=4 SV=1
364	1	Tcruzi	tr|K4DU77|K4DU77_TRYCR	100	28608	2	2	1	1	0.23	Calmodulin, putative OS=Trypanosoma cruzi GN=TCSYLVIO_007073 PE=4 SV=1
152	1	Tcruzi	tr|K4DZV4|K4DZV4_TRYCR	234	102890	7	7	7	7	0.23	Uncharacterized protein OS=Trypanosoma cruzi GN=TCSYLVIO_005286 PE=4 SV=1
213	1	Tcruzi	tr|K4DWU9|K4DWU9_TRYCR	177	75387	5	5	5	5	0.23	2-aminoethylphosphonate:pyruvateaminotransferase-likeprotein,putative OS=Trypanosoma cruzi GN=TCSYLVIO_006380 PE=3 SV=1
95	1	Tcruzi	tr|K4E0F0|K4E0F0_TRYCR	343	162642	11	11	11	11	0.23	Uncharacterized protein (Fragment) OS=Trypanosoma cruzi GN=TCSYLVIO_004852 PE=4 SV=1
270	1	Tcruzi	tr|K4E129|K4E129_TRYCR	134	58529	4	4	4	4	0.23	Histidine ammonia-lyase OS=Trypanosoma cruzi GN=TCSYLVIO_004599 PE=3 SV=1
236	1	Tcruzi	tr|V5B924|V5B924_TRYCR	153	58311	4	4	4	4	0.23	Importin subunit alpha OS=Trypanosoma cruzi Dm28c GN=TCDM_01484 PE=3 SV=1
277	1	Tcruzi	tr|K4DTR2|K4DTR2_TRYCR	128	73288	5	5	5	5	0.23	Vacuolar protein sorting-associated protein, putative OS=Trypanosoma cruzi GN=TCSYLVIO_007475 PE=4 SV=1
737	1	Tcruzi	tr|V5BRX2|V5BRX2_TRYCR	35	14990	1	1	1	1	0.22	Cytochrome b5 OS=Trypanosoma cruzi Dm28c GN=TCDM_13763 PE=3 SV=1
97	1	Tcruzi	tr|K4DJZ1|K4DJZ1_TRYCR	341	123371	8	8	8	8	0.22	Uncharacterized protein OS=Trypanosoma cruzi GN=TCSYLVIO_010601 PE=4 SV=1
456	1	Tcruzi	tr|K4E0Y2|K4E0Y2_TRYCR	72	29863	2	2	2	2	0.22	Vacuolar ATP synthase subunit d, putative OS=Trypanosoma cruzi GN=TCSYLVIO_005104 PE=3 SV=1
102	2	Tcruzi	tr|Q4E2T8|Q4E2T8_TRYCC	204	62068	4	4	3	3	0.22	Uncharacterized protein OS=Trypanosoma cruzi (strain CL Brener) GN=Tc00.1047053511283.210 PE=4 SV=1
675	1	Tcruzi	tr|Q4CWE9|Q4CWE9_TRYCC	41	14867	1	1	1	1	0.22	Histone H3, putative OS=Trypanosoma cruzi (strain CL Brener) GN=Tc00.1047053505931.50 PE=4 SV=1
171	1	Tcruzi	tr|K4E491|K4E491_TRYCR	210	123049	8	8	8	8	0.22	Uncharacterized protein OS=Trypanosoma cruzi GN=TCSYLVIO_003586 PE=4 SV=1
374	1	Tcruzi	tr|K4E4C4|K4E4C4_TRYCR	97	45503	3	3	3	3	0.22	Tricarboxylate carrier, putative OS=Trypanosoma cruzi GN=TCSYLVIO_003432 PE=4 SV=1
312	1	Tcruzi	tr|K2NKI4|K2NKI4_TRYCR	113	30530	2	2	2	2	0.22	Uncharacterized protein OS=Trypanosoma cruzi marinkellei GN=MOQ_001540 PE=4 SV=1
479	1	Tcruzi	tr|Q4E078|Q4E078_TRYCC	67	14707	1	1	1	1	0.22	Ribosomal protein L24, putative OS=Trypanosoma cruzi (strain CL Brener) GN=Tc00.1047053503611.20 PE=4 SV=1
166	1	Tcruzi	tr|K4DV67|K4DV67_TRYCR	219	76632	5	5	5	5	0.22	Uncharacterized protein OS=Trypanosoma cruzi GN=TCSYLVIO_006950 PE=4 SV=1
296	1	Tcruzi	tr|K4E3S3|K4E3S3_TRYCR	120	62489	4	4	4	4	0.22	Uncharacterized protein OS=Trypanosoma cruzi GN=TCSYLVIO_003665 PE=4 SV=1
229	1	Tcruzi	tr|V5DNY7|V5DNY7_TRYCR	158	46144	3	3	3	3	0.22	Uncharacterized protein OS=Trypanosoma cruzi Dm28c GN=TCDM_02168 PE=4 SV=1
198	1	Tcruzi	tr|K4DWZ0|K4DWZ0_TRYCR	189	122356	8	8	8	8	0.22	Uncharacterized protein OS=Trypanosoma cruzi GN=TCSYLVIO_006166 PE=4 SV=1
246	1	Tcruzi	tr|Q4CYL3|Q4CYL3_TRYCC	148	94120	6	6	6	6	0.22	Uncharacterized protein OS=Trypanosoma cruzi (strain CL Brener) GN=Tc00.1047053504423.30 PE=4 SV=1
173	1	Tcruzi	tr|K4DZF6|K4DZF6_TRYCR	210	109922	7	7	7	7	0.22	Uncharacterized protein OS=Trypanosoma cruzi GN=TCSYLVIO_005423 PE=4 SV=1
190	1	Tcruzi	tr|K4DNY4|K4DNY4_TRYCR	192	46011	3	3	3	3	0.22	Uncharacterized protein OS=Trypanosoma cruzi GN=TCSYLVIO_009119 PE=4 SV=1
408	1	Tcruzi	tr|V5BK64|V5BK64_TRYCR	84	47392	3	3	3	3	0.21	Uncharacterized protein OS=Trypanosoma cruzi Dm28c GN=TCDM_06916 PE=4 SV=1
98	1	Tcruzi	tr|K4DJZ6|K4DJZ6_TRYCR	340	111200	7	7	7	7	0.21	Uncharacterized protein OS=Trypanosoma cruzi GN=TCSYLVIO_010631 PE=4 SV=1
529	1	Tcruzi	tr|Q4D6I5|Q4D6I5_TRYCC	60	15729	1	1	1	1	0.21	40S ribosomal protein S14, putative OS=Trypanosoma cruzi (strain CL Brener) GN=Tc00.1047053409117.20 PE=3 SV=1
340	1	Tcruzi	tr|K4EAC0|K4EAC0_TRYCR	105	47527	3	3	3	3	0.21	Uncharacterized protein OS=Trypanosoma cruzi GN=TCSYLVIO_001322 PE=4 SV=1
394	1	Tcruzi	tr|K4E6E9|K4E6E9_TRYCR	89	47373	3	3	3	3	0.21	2-oxoglutarate dehydrogenase, E2 component, dihydrolipoamide succinyltransferase, putative (Fragment) OS=Trypanosoma cruzi GN=TCSYLVIO_002667 PE=3 SV=1
234	1	Tcruzi	tr|V5BJG0|V5BJG0_TRYCR	153	63052	4	4	4	4	0.21	Uncharacterized protein OS=Trypanosoma cruzi Dm28c GN=TCDM_05160 PE=4 SV=1
508	1	Tcruzi	tr|K4E5F1|K4E5F1_TRYCR	63	32244	2	2	2	2	0.21	2-hydroxy-3-oxopropionate reductase, putative OS=Trypanosoma cruzi GN=TCSYLVIO_003074 PE=4 SV=1
290	1	Tcruzi	tr|K2PB42|K2PB42_TRYCR	122	81212	5	5	5	5	0.21	Sodium/sulfate symporter, putative OS=Trypanosoma cruzi marinkellei GN=MOQ_001475 PE=4 SV=1
450	1	Tcruzi	tr|Q4DWU3|Q4DWU3_TRYCC	74	31610	2	2	2	2	0.21	26S proteasome regulatory non-ATPase subunit, putative (Fragment) OS=Trypanosoma cruzi (strain CL Brener) GN=Tc00.1047053508409.9 PE=4 SV=1
210	1	Tcruzi	tr|K2NQT8|K2NQT8_TRYCR	179	47219	4	4	3	3	0.21	Vacuolar ATP synthase subunit c, putative OS=Trypanosoma cruzi marinkellei GN=MOQ_004892 PE=4 SV=1
427	1	Tcruzi	tr|Q4DD81|Q4DD81_TRYCC	78	15292	1	1	1	1	0.21	60S ribosomal protein L22, putative OS=Trypanosoma cruzi (strain CL Brener) GN=Tc00.1047053509747.20 PE=4 SV=1
351	1	Tcruzi	tr|K4DK66|K4DK66_TRYCR	104	32168	2	2	2	2	0.21	Elongation of fatty acids protein OS=Trypanosoma cruzi GN=TCSYLVIO_010464 PE=3 SV=1
591	1	Tcruzi	tr|Q4DQ49|Q4DQ49_TRYCC	52	16513	1	1	1	1	0.2	Centrin, putative OS=Trypanosoma cruzi (strain CL Brener) GN=Tc00.1047053508323.60 PE=4 SV=1
156	1	Tcruzi	tr|V5BRU9|V5BRU9_TRYCR	232	101197	6	6	6	6	0.2	Beta-adaptin 1 OS=Trypanosoma cruzi Dm28c GN=TCDM_00695 PE=4 SV=1
499	1	Tcruzi	tr|K4E4M3|K4E4M3_TRYCR	64	33778	2	2	2	2	0.2	Uncharacterized protein OS=Trypanosoma cruzi GN=TCSYLVIO_003349 PE=4 SV=1
101	1	Tcruzi	tr|K4E9C7|K4E9C7_TRYCR	337	133846	8	8	7	7	0.2	Protein transport protein Sec31, putative OS=Trypanosoma cruzi GN=TCSYLVIO_001623 PE=4 SV=1
405	1	Tcruzi	tr|K4DRE3|K4DRE3_TRYCR	85	51060	3	3	3	3	0.2	Uncharacterized protein (Fragment) OS=Trypanosoma cruzi GN=TCSYLVIO_008116 PE=4 SV=1
193	1	Tcruzi	tr|K4DKE0|K4DKE0_TRYCR	191	100199	6	6	4	4	0.2	Immunodominant antigen, putative,tc40 antigen-like, putative OS=Trypanosoma cruzi GN=TCSYLVIO_010480 PE=4 SV=1
530	1	Tcruzi	tr|K4DYE3|K4DYE3_TRYCR	60	32550	2	2	2	2	0.2	Uncharacterized protein OS=Trypanosoma cruzi GN=TCSYLVIO_005817 PE=4 SV=1
155	1	Tcruzi	tr|K2MWY1|K2MWY1_TRYCR	233	100308	6	6	6	6	0.2	Proton motive ATPase, putative OS=Trypanosoma cruzi marinkellei GN=MOQ_005924 PE=3 SV=1
389	1	Tcruzi	tr|K4DNA0|K4DNA0_TRYCR	92	32716	2	2	2	2	0.2	Retrotransposon hot spot (RHS) protein, putative (Fragment) OS=Trypanosoma cruzi GN=TCSYLVIO_009314 PE=4 SV=1
101	2	Tcruzi	tr|Q4E0P0|Q4E0P0_TRYCC	334	133181	8	8	7	7	0.2	Protein transport protein sec31, putative OS=Trypanosoma cruzi (strain CL Brener) GN=Tc00.1047053506297.290 PE=4 SV=1
432	2	Tcruzi	tr|K4E8Y5|K4E8Y5_TRYCR	58	32728	2	2	2	2	0.2	Cytochrome b-domain protein, putative OS=Trypanosoma cruzi GN=TCSYLVIO_002241 PE=3 SV=1
392	1	Tcruzi	tr|B3U4H3|B3U4H3_TRYCR	89	32714	2	2	2	2	0.2	Aldo-keto reductase OS=Trypanosoma cruzi PE=4 SV=1
415	1	Tcruzi	tr|K2NXV4|K2NXV4_TRYCR	81	33674	2	2	2	2	0.2	Cell differentiation protein, putative OS=Trypanosoma cruzi marinkellei GN=MOQ_002443 PE=4 SV=1
437	1	Tcruzi	tr|K2MTR3|K2MTR3_TRYCR	76	32880	2	2	2	2	0.2	Ubiquinone biosynthesis methyltransferase, putative OS=Trypanosoma cruzi marinkellei GN=MOQ_007163 PE=3 SV=1
455	1	Tcruzi	tr|K4E900|K4E900_TRYCR	73	33498	2	2	2	2	0.2	Purine nucleoside phosphorylase OS=Trypanosoma cruzi GN=TCSYLVIO_001974 PE=3 SV=1
258	1	Tcruzi	tr|V5BXB2|V5BXB2_TRYCR	139	71797	4	4	4	4	0.19	Uncharacterized protein OS=Trypanosoma cruzi Dm28c GN=TCDM_00326 PE=4 SV=1
118	1	Tcruzi	tr|K4E292|K4E292_TRYCR	289	177313	10	10	10	10	0.19	Uncharacterized protein OS=Trypanosoma cruzi GN=TCSYLVIO_004428 PE=4 SV=1
621	1	Tcruzi	tr|K4DYX2|K4DYX2_TRYCR	48	16976	1	1	1	1	0.19	Uncharacterized protein OS=Trypanosoma cruzi GN=TCSYLVIO_005590 PE=4 SV=1
215	1	Tcruzi	tr|K4E2M0|K4E2M0_TRYCR	176	70558	4	4	4	4	0.19	Uncharacterized protein OS=Trypanosoma cruzi GN=TCSYLVIO_004324 PE=4 SV=1
481	1	Tcruzi	tr|K4EB05|K4EB05_TRYCR	67	34888	2	2	2	2	0.19	60S ribosomal protein L5, putative OS=Trypanosoma cruzi GN=TCSYLVIO_001078 PE=3 SV=1
336	1	Tcruzi	tr|K2MHJ1|K2MHJ1_TRYCR	105	52758	3	3	3	3	0.19	Chaperone DNAJ protein, putative OS=Trypanosoma cruzi marinkellei GN=MOQ_009726 PE=3 SV=1
628	1	Tcruzi	tr|Q4CSZ2|Q4CSZ2_TRYCC	47	16814	1	1	1	1	0.19	Calmodulin OS=Trypanosoma cruzi (strain CL Brener) GN=Tc00.1047053506391.10 PE=4 SV=1
183	1	Tcruzi	tr|K2MCT5|K2MCT5_TRYCR	201	69050	4	4	4	4	0.19	Paraflagellar rod protein 3, putative OS=Trypanosoma cruzi marinkellei GN=MOQ_003131 PE=4 SV=1
385	1	Tcruzi	tr|K4DNH9|K4DNH9_TRYCR	92	34747	2	2	2	2	0.19	ATP synthase F1 subunit gamma protein, putative OS=Trypanosoma cruzi GN=TCSYLVIO_009375 PE=4 SV=1
281	1	Tcruzi	tr|K4E404|K4E404_TRYCR	126	52862	3	3	3	3	0.19	RuvB-like DNA helicase, putative OS=Trypanosoma cruzi GN=TCSYLVIO_003846 PE=4 SV=1
519	1	Tcruzi	tr|K2N0T4|K2N0T4_TRYCR	61	34419	2	2	2	2	0.19	Uncharacterized protein OS=Trypanosoma cruzi marinkellei GN=MOQ_003109 PE=4 SV=1
237	1	Tcruzi	tr|K4DNL3|K4DNL3_TRYCR	152	120922	7	7	7	7	0.19	Uncharacterized protein OS=Trypanosoma cruzi GN=TCSYLVIO_009241 PE=4 SV=1
520	1	Tcruzi	tr|K4DT78|K4DT78_TRYCR	61	34361	2	2	2	2	0.19	Uncharacterized protein OS=Trypanosoma cruzi GN=TCSYLVIO_007512 PE=4 SV=1
301	1	Tcruzi	tr|V5BY54|V5BY54_TRYCR	119	53647	3	3	3	3	0.19	Uncharacterized protein OS=Trypanosoma cruzi Dm28c GN=TCDM_01735 PE=4 SV=1
366	1	Tcruzi	tr|C4PD06|C4PD06_TRYCR	99	37292	2	2	2	2	0.18	Cysteine proteinase (Fragment) OS=Trypanosoma cruzi GN=CP PE=2 SV=1
23	1	Tcruzi	tr|K4EAY2|K4EAY2_TRYCR	791	537787	29	29	28	28	0.18	Uncharacterized protein OS=Trypanosoma cruzi GN=TCSYLVIO_001109 PE=4 SV=1
370	1	Tcruzi	tr|K4E0I5|K4E0I5_TRYCR	98	36621	2	2	2	2	0.18	Glyceraldehyde-3-phosphate dehydrogenase OS=Trypanosoma cruzi GN=TCSYLVIO_005017 PE=3 SV=1
194	1	Tcruzi	tr|K4E9L1|K4E9L1_TRYCR	191	90633	5	5	5	5	0.18	Uncharacterized protein OS=Trypanosoma cruzi GN=TCSYLVIO_001986 PE=4 SV=1
515	1	Tcruzi	tr|K4EB17|K4EB17_TRYCR	62	36227	2	2	2	2	0.18	Uncharacterized protein OS=Trypanosoma cruzi GN=TCSYLVIO_001185 PE=4 SV=1
318	1	Tcruzi	tr|K4E606|K4E606_TRYCR	111	75610	4	4	4	4	0.18	Uncharacterized protein OS=Trypanosoma cruzi GN=TCSYLVIO_003338 PE=4 SV=1
379	1	Tcruzi	tr|K4EB43|K4EB43_TRYCR	95	36132	2	2	2	2	0.18	Uncharacterized protein OS=Trypanosoma cruzi GN=TCSYLVIO_001044 PE=4 SV=1
274	1	Tcruzi	tr|V5BSK6|V5BSK6_TRYCR	132	54997	3	3	3	3	0.18	Uncharacterized protein OS=Trypanosoma cruzi Dm28c GN=TCDM_00287 PE=4 SV=1
325	1	Tcruzi	tr|K4E3K4|K4E3K4_TRYCR	110	55028	3	3	3	3	0.18	Serine-palmitoyl-CoA transferase, putative OS=Trypanosoma cruzi GN=TCSYLVIO_003739 PE=4 SV=1
355	1	Tcruzi	tr|K2MWA1|K2MWA1_TRYCR	102	53997	4	4	2	2	0.18	Uncharacterized protein OS=Trypanosoma cruzi marinkellei GN=MOQ_006194 PE=4 SV=1
331	1	Tcruzi	tr|K4DYL2|K4DYL2_TRYCR	106	54267	3	3	3	3	0.18	Uncharacterized protein OS=Trypanosoma cruzi GN=TCSYLVIO_005484 PE=4 SV=1
741	1	Tcruzi	tr|A0A0A0Q302|A0A0A0Q302_TRYCR	35	18626	1	1	1	1	0.17	Pyruvate dehydrogenase E1 component alpha subunit (Fragment) OS=Trypanosoma cruzi GN=PDH PE=4 SV=1
111	1	Tcruzi	tr|Q4E554|Q4E554_TRYCC	305	136399	8	8	6	6	0.17	AAA ATPase, putative OS=Trypanosoma cruzi (strain CL Brener) GN=Tc00.1047053510359.170 PE=4 SV=1
459	1	Tcruzi	tr|K4E711|K4E711_TRYCR	72	38901	2	2	2	2	0.17	Uncharacterized protein OS=Trypanosoma cruzi GN=TCSYLVIO_002496 PE=4 SV=1
158	2	Tcruzi	tr|Q4E638|Q4E638_TRYCC	93	37771	2	2	2	2	0.17	Uncharacterized protein OS=Trypanosoma cruzi (strain CL Brener) GN=Tc00.1047053508153.540 PE=4 SV=1
641	1	Tcruzi	tr|Q4E4L9|Q4E4L9_TRYCC	45	18940	1	1	1	1	0.17	Peptidyl-prolyl cis-trans isomerase OS=Trypanosoma cruzi (strain CL Brener) GN=Tc00.1047053506925.300 PE=3 SV=1
225	1	Tcruzi	tr|Q4DLZ2|Q4DLZ2_TRYCC	165	58056	4	4	3	3	0.17	Uncharacterized protein OS=Trypanosoma cruzi (strain CL Brener) GN=Tc00.1047053510603.140 PE=4 SV=1
428	1	Tcruzi	tr|K4DJW5|K4DJW5_TRYCR	78	38549	3	3	2	2	0.17	Uncharacterized protein OS=Trypanosoma cruzi GN=TCSYLVIO_010637 PE=4 SV=1
220	1	Tcruzi	tr|K4E052|K4E052_TRYCR	171	97450	5	5	5	5	0.17	Uncharacterized protein OS=Trypanosoma cruzi GN=TCSYLVIO_004961 PE=4 SV=1
356	1	Tcruzi	tr|K4DYQ9|K4DYQ9_TRYCR	102	39309	2	2	2	2	0.17	Uncharacterized protein OS=Trypanosoma cruzi GN=TCSYLVIO_005675 PE=4 SV=1
282	1	Tcruzi	tr|V5BNN2|V5BNN2_TRYCR	126	77935	4	4	4	4	0.17	Uncharacterized protein OS=Trypanosoma cruzi Dm28c GN=TCDM_03480 PE=4 SV=1
420	1	Tcruzi	tr|K4DYQ0|K4DYQ0_TRYCR	80	59284	3	3	3	3	0.17	Uncharacterized protein OS=Trypanosoma cruzi GN=TCSYLVIO_005546 PE=4 SV=1
272	1	Tcruzi	tr|V5DJX0|V5DJX0_TRYCR	133	96579	5	5	5	5	0.17	Uncharacterized protein OS=Trypanosoma cruzi Dm28c GN=TCDM_03603 PE=4 SV=1
362	1	Tcruzi	tr|K4EEE5|K4EEE5_TRYCR	100	59355	3	3	2	2	0.17	Oxidoreductase, putative OS=Trypanosoma cruzi GN=TCSYLVIO_000010 PE=4 SV=1
436	1	Tcruzi	tr|K4ECW5|K4ECW5_TRYCR	77	38004	2	2	2	2	0.17	Uncharacterized protein OS=Trypanosoma cruzi GN=TCSYLVIO_000378 PE=4 SV=1
446	1	Tcruzi	tr|K4E6V5|K4E6V5_TRYCR	75	39468	2	2	2	2	0.17	Cation transporter, putative OS=Trypanosoma cruzi GN=TCSYLVIO_002660 PE=4 SV=1
163	1	Tcruzi	tr|K4DXZ5|K4DXZ5_TRYCR	225	123551	6	6	6	6	0.16	Uncharacterized protein OS=Trypanosoma cruzi GN=TCSYLVIO_005732 PE=4 SV=1
234	2	Tcruzi	tr|K4DPH0|K4DPH0_TRYCR	151	83389	4	4	4	4	0.16	Uncharacterized protein OS=Trypanosoma cruzi GN=TCSYLVIO_008898 PE=4 SV=1
755	1	Tcruzi	tr|Q4DB26|Q4DB26_TRYCC	34	19654	1	1	1	1	0.16	60S ribosomal protein L34, putative OS=Trypanosoma cruzi (strain CL Brener) GN=Tc00.1047053506963.20 PE=4 SV=1
293	1	Tcruzi	tr|K4E594|K4E594_TRYCR	121	41064	2	2	2	2	0.16	Serine/threonine protein phosphatase, putative OS=Trypanosoma cruzi GN=TCSYLVIO_003358 PE=4 SV=1
533	1	Tcruzi	tr|K4DJ63|K4DJ63_TRYCR	60	40887	2	2	2	2	0.16	Uncharacterized protein OS=Trypanosoma cruzi GN=TCSYLVIO_010795 PE=4 SV=1
226	1	Tcruzi	tr|K4DYR9|K4DYR9_TRYCR	165	103636	5	5	5	5	0.16	Copper-transporting ATPase-like protein, putative OS=Trypanosoma cruzi GN=TCSYLVIO_005456 PE=3 SV=1
560	1	Tcruzi	tr|K4E5A9|K4E5A9_TRYCR	56	40327	3	2	3	2	0.16	Protein YIPF OS=Trypanosoma cruzi GN=TCSYLVIO_003071 PE=3 SV=1
279	1	Tcruzi	tr|K4DPE7|K4DPE7_TRYCR	127	60021	3	3	3	3	0.16	Uncharacterized protein OS=Trypanosoma cruzi GN=TCSYLVIO_008917 PE=4 SV=1
398	1	Tcruzi	tr|V5BBR9|V5BBR9_TRYCR	87	41869	2	2	2	2	0.16	Uncharacterized protein OS=Trypanosoma cruzi Dm28c GN=TCDM_00468 PE=4 SV=1
588	1	Tcruzi	tr|Q4CVL1|Q4CVL1_TRYCC	52	19974	1	1	1	1	0.16	Amastin, putative OS=Trypanosoma cruzi (strain CL Brener) GN=Tc00.1047053509051.20 PE=4 SV=1
521	1	Tcruzi	tr|K4E6R6|K4E6R6_TRYCR	61	19925	1	1	1	1	0.16	Uncharacterized protein OS=Trypanosoma cruzi GN=TCSYLVIO_002713 PE=4 SV=1
371	1	Tcruzi	tr|K2NKE1|K2NKE1_TRYCR	98	39867	2	2	2	2	0.16	3,2-trans-enoyl-CoA isomerase, mitochondrial, putative OS=Trypanosoma cruzi marinkellei GN=MOQ_001594 PE=3 SV=1
421	1	Tcruzi	tr|K4DV64|K4DV64_TRYCR	79	40859	2	2	2	2	0.16	Uncharacterized protein OS=Trypanosoma cruzi GN=TCSYLVIO_006830 PE=4 SV=1
387	1	Tcruzi	tr|K4E573|K4E573_TRYCR	92	40019	2	2	2	2	0.16	Uncharacterized protein OS=Trypanosoma cruzi GN=TCSYLVIO_003387 PE=4 SV=1
390	1	Tcruzi	tr|K4E3C4|K4E3C4_TRYCR	91	40361	2	2	2	2	0.16	Uncharacterized protein OS=Trypanosoma cruzi GN=TCSYLVIO_003802 PE=4 SV=1
45	1	Tcruzi	tr|K4DTX9|K4DTX9_TRYCR	566	386283	17	17	17	17	0.15	Uncharacterized protein OS=Trypanosoma cruzi GN=TCSYLVIO_007146 PE=4 SV=1
23	2	Tcruzi	tr|V5AT23|V5AT23_TRYCR	436	258567	12	12	11	11	0.15	Uncharacterized protein OS=Trypanosoma cruzi Dm28c GN=TCDM_08061 PE=4 SV=1
657	1	Tcruzi	tr|K4DV03|K4DV03_TRYCR	42	21040	1	1	1	1	0.15	Uncharacterized protein OS=Trypanosoma cruzi GN=TCSYLVIO_006771 PE=4 SV=1
189	2	Tcruzi	tr|K4E9E8|K4E9E8_TRYCR	53	42995	2	2	2	2	0.15	Uncharacterized protein OS=Trypanosoma cruzi GN=TCSYLVIO_001777 PE=4 SV=1
478	1	Tcruzi	tr|K4DK55|K4DK55_TRYCR	67	44678	2	2	2	2	0.15	Uncharacterized protein OS=Trypanosoma cruzi GN=TCSYLVIO_010461 PE=4 SV=1
353	1	Tcruzi	tr|K4E8S9|K4E8S9_TRYCR	103	63986	3	3	3	3	0.15	Uncharacterized protein OS=Trypanosoma cruzi GN=TCSYLVIO_001960 PE=4 SV=1
577	1	Tcruzi	tr|Q4DKZ4|Q4DKZ4_TRYCC	53	20936	1	1	1	1	0.15	60S ribosomal protein L18a OS=Trypanosoma cruzi (strain CL Brener) GN=Tc00.1047053506957.90 PE=3 SV=1
278	1	Tcruzi	tr|K4EAT6|K4EAT6_TRYCR	127	43928	2	2	2	2	0.15	2-amino-3-ketobutyrate coenzyme A ligase, putative OS=Trypanosoma cruzi GN=TCSYLVIO_001291 PE=3 SV=1
429	1	Tcruzi	tr|K4E698|K4E698_TRYCR	78	42468	2	2	2	2	0.15	Retrotransposon hot spot (RHS) protein, putative (Fragment) OS=Trypanosoma cruzi GN=TCSYLVIO_002801 PE=4 SV=1
309	1	Tcruzi	tr|V5AWM0|V5AWM0_TRYCR	115	87334	4	4	3	3	0.15	Uncharacterized protein OS=Trypanosoma cruzi Dm28c GN=TCDM_06481 PE=4 SV=1
536	1	Tcruzi	tr|K4E4U4|K4E4U4_TRYCR	59	44609	2	2	2	2	0.15	Uncharacterized protein OS=Trypanosoma cruzi GN=TCSYLVIO_003317 PE=4 SV=1
353	2	Tcruzi	tr|Q4DCX1|Q4DCX1_TRYCC	103	63841	3	3	3	3	0.15	Uncharacterized protein OS=Trypanosoma cruzi (strain CL Brener) GN=Tc00.1047053506791.50 PE=4 SV=1
395	1	Tcruzi	tr|V5BTI8|V5BTI8_TRYCR	89	63915	3	3	3	3	0.15	Uncharacterized protein OS=Trypanosoma cruzi Dm28c GN=TCDM_00222 PE=4 SV=1
316	1	Tcruzi	tr|K4E0Z8|K4E0Z8_TRYCR	112	44800	2	2	2	2	0.15	Uncharacterized protein OS=Trypanosoma cruzi GN=TCSYLVIO_004630 PE=4 SV=1
686	1	Tcruzi	tr|K4DMS1|K4DMS1_TRYCR	40	23489	1	1	1	1	0.14	Retrotransposon hot spot (RHS) protein, putative (Fragment) OS=Trypanosoma cruzi GN=TCSYLVIO_009656 PE=4 SV=1
95	2	Tcruzi	tr|Q4DPB6|Q4DPB6_TRYCC	199	114076	5	5	5	5	0.14	Uncharacterized protein (Fragment) OS=Trypanosoma cruzi (strain CL Brener) GN=Tc00.1047053509647.13 PE=4 SV=1
502	1	Tcruzi	tr|K2NEL1|K2NEL1_TRYCR	64	23343	1	1	1	1	0.14	Vacuolar ATP synthase, putative OS=Trypanosoma cruzi marinkellei GN=MOQ_002110 PE=3 SV=1
45	2	Tcruzi	tr|V5B9D5|V5B9D5_TRYCR	279	215784	9	9	9	9	0.14	Uncharacterized protein OS=Trypanosoma cruzi Dm28c GN=TCDM_07697 PE=4 SV=1
613	1	Tcruzi	tr|Q4DHR7|Q4DHR7_TRYCC	48	22794	1	1	1	1	0.14	Uncharacterized protein OS=Trypanosoma cruzi (strain CL Brener) GN=Tc00.1047053507787.140 PE=4 SV=1
242	1	Tcruzi	tr|K4EBQ5|K4EBQ5_TRYCR	150	70775	3	3	3	3	0.14	Paraflagellar rod protein 3, putative (Fragment) OS=Trypanosoma cruzi GN=TCSYLVIO_001015 PE=4 SV=1
422	1	Tcruzi	tr|Q4CMX9|Q4CMX9_TRYCC	79	46547	2	2	2	2	0.14	Uncharacterized protein OS=Trypanosoma cruzi (strain CL Brener) GN=Tc00.1047053507717.20 PE=4 SV=1
139	1	Tcruzi	tr|K2PF26|K2PF26_TRYCR	253	67788	5	5	3	3	0.14	Succinate dehydrogenase flavoprotein, putative OS=Trypanosoma cruzi marinkellei GN=MOQ_000228 PE=4 SV=1
671	1	Tcruzi	tr|K2NEA7|K2NEA7_TRYCR	41	23094	1	1	1	1	0.14	Uncharacterized protein OS=Trypanosoma cruzi marinkellei GN=MOQ_002844 PE=3 SV=1
238	1	Tcruzi	tr|K4E5U7|K4E5U7_TRYCR	152	70842	3	3	3	3	0.14	Lanosterol 14-alpha-demethylase, putative OS=Trypanosoma cruzi GN=TCSYLVIO_003383 PE=3 SV=1
466	1	Tcruzi	tr|K2N974|K2N974_TRYCR	70	23297	1	1	1	1	0.14	Uncharacterized protein OS=Trypanosoma cruzi marinkellei GN=MOQ_004787 PE=4 SV=1
302	1	Tcruzi	tr|K4E2W9|K4E2W9_TRYCR	118	67836	3	3	3	3	0.14	Uncharacterized protein OS=Trypanosoma cruzi GN=TCSYLVIO_004203 PE=4 SV=1
568	1	Tcruzi	tr|Q4CUZ2|Q4CUZ2_TRYCC	54	22475	1	1	1	1	0.14	Uncharacterized protein (Fragment) OS=Trypanosoma cruzi (strain CL Brener) GN=Tc00.1047053508267.60 PE=4 SV=1
244	1	Tcruzi	tr|K4E3M6|K4E3M6_TRYCR	148	70622	3	3	3	3	0.14	Uncharacterized protein OS=Trypanosoma cruzi GN=TCSYLVIO_003843 PE=4 SV=1
532	1	Tcruzi	tr|K2NV53|K2NV53_TRYCR	60	47254	2	2	2	2	0.14	26S protease regulatory subunit, putative,serine peptidase, Clan SJ, family S16, putative (Fragment) OS=Trypanosoma cruzi marinkellei GN=MOQ_003285 PE=3 SV=1
273	1	Tcruzi	tr|K4DQZ0|K4DQZ0_TRYCR	132	95087	4	4	4	4	0.14	Uncharacterized protein OS=Trypanosoma cruzi GN=TCSYLVIO_008300 PE=4 SV=1
719	1	Tcruzi	tr|K2LVU2|K2LVU2_TRYCR	37	23353	1	1	1	1	0.14	Histone H2A (Fragment) OS=Trypanosoma cruzi marinkellei GN=MOQ_009439 PE=3 SV=1
350	1	Tcruzi	tr|K2NIX0|K2NIX0_TRYCR	104	45687	2	2	2	2	0.14	Eukaryotic initiation factor 4a, putative OS=Trypanosoma cruzi marinkellei GN=MOQ_002122 PE=3 SV=1
463	1	Tcruzi	tr|V5BGH1|V5BGH1_TRYCR	71	70152	3	3	3	3	0.14	Uncharacterized protein OS=Trypanosoma cruzi Dm28c GN=TCDM_04521 PE=4 SV=1
308	1	Tcruzi	tr|K4E6C7|K4E6C7_TRYCR	116	94387	4	4	4	4	0.14	Uncharacterized protein OS=Trypanosoma cruzi GN=TCSYLVIO_002960 PE=4 SV=1
623	1	Tcruzi	tr|K4E482|K4E482_TRYCR	48	23169	1	1	1	1	0.14	Calmodulin OS=Trypanosoma cruzi GN=TCSYLVIO_003472 PE=4 SV=1
480	1	Tcruzi	tr|Q003G7|Q003G7_TRYCR	67	71867	3	3	3	3	0.14	Cytochrome P450 reductase C OS=Trypanosoma cruzi PE=4 SV=1
693	1	Tcruzi	tr|K4DTZ7|K4DTZ7_TRYCR	39	22438	1	1	1	1	0.14	Phosphoglycerate kinase (Fragment) OS=Trypanosoma cruzi GN=TCSYLVIO_007244 PE=3 SV=1
585	1	Tcruzi	tr|Q4E0Z3|Q4E0Z3_TRYCC	52	46209	2	2	2	2	0.14	Uncharacterized protein OS=Trypanosoma cruzi (strain CL Brener) GN=Tc00.1047053508277.40 PE=4 SV=1
726	1	Tcruzi	tr|K2N4A7|K2N4A7_TRYCR	36	22398	1	1	1	1	0.14	40S ribosomal protein S23, putative OS=Trypanosoma cruzi marinkellei GN=MOQ_006718 PE=3 SV=1
573	1	Tcruzi	tr|K2LYU6|K2LYU6_TRYCR	54	47691	2	2	2	2	0.14	Dihydrolipoamide branched chain transacylase, putative OS=Trypanosoma cruzi marinkellei GN=MOQ_008401 PE=3 SV=1
727	1	Tcruzi	tr|Q4CY03|Q4CY03_TRYCC	36	23442	1	1	1	1	0.14	Uncharacterized protein OS=Trypanosoma cruzi (strain CL Brener) GN=Tc00.1047053503643.30 PE=4 SV=1
186	1	Tcruzi	tr|K2NNS4|K2NNS4_TRYCR	197	150819	6	6	6	6	0.13	Mitochondrial DNA-directed RNA polymerase, putative OS=Trypanosoma cruzi marinkellei GN=MOQ_000301 PE=4 SV=1
241	1	Tcruzi	tr|K4DJF8|K4DJF8_TRYCR	150	101881	4	4	4	4	0.13	Protein transport protein Sec24A, putative OS=Trypanosoma cruzi GN=TCSYLVIO_010711 PE=4 SV=1
357	1	Tcruzi	tr|K2N3N6|K2N3N6_TRYCR	101	49246	2	2	2	2	0.13	Proteasome regulatory ATPase subunit 2, putative OS=Trypanosoma cruzi marinkellei GN=MOQ_006966 PE=3 SV=1
271	1	Tcruzi	tr|K2NSZ7|K2NSZ7_TRYCR	134	73330	3	3	3	3	0.13	ABC transporter, putative OS=Trypanosoma cruzi marinkellei GN=MOQ_001689 PE=4 SV=1
391	1	Tcruzi	tr|Q4CXV1|Q4CXV1_TRYCC	91	24458	1	1	1	1	0.13	Peptidyl-prolyl cis-trans isomerase OS=Trypanosoma cruzi (strain CL Brener) GN=Tc00.1047053506413.80 PE=3 SV=1
348	1	Tcruzi	tr|Q4DZT8|Q4DZT8_TRYCC	104	49944	2	2	2	2	0.13	Acetyltransferase component of pyruvate dehydrogenase complex OS=Trypanosoma cruzi (strain CL Brener) GN=Tc00.1047053510105.170 PE=3 SV=1
655	1	Tcruzi	tr|K2MVT6|K2MVT6_TRYCR	43	24382	1	1	1	1	0.13	Ras-related protein rab-5, putative OS=Trypanosoma cruzi marinkellei GN=MOQ_004957 PE=3 SV=1
551	1	Tcruzi	tr|K2NPG0|K2NPG0_TRYCR	57	23812	1	1	1	1	0.13	Uncharacterized protein (Fragment) OS=Trypanosoma cruzi marinkellei GN=MOQ_000040 PE=4 SV=1
664	1	Tcruzi	tr|K2MVH9|K2MVH9_TRYCR	42	24575	1	1	1	1	0.13	Uncharacterized protein OS=Trypanosoma cruzi marinkellei GN=MOQ_005089 PE=4 SV=1
397	1	Tcruzi	tr|K2N0F3|K2N0F3_TRYCR	88	49390	2	2	2	2	0.13	Uncharacterized protein OS=Trypanosoma cruzi marinkellei GN=MOQ_008208 PE=4 SV=1
592	1	Tcruzi	tr|V5D9X2|V5D9X2_TRYCR	52	51118	2	2	2	2	0.13	U4/U6 small nuclear ribonuclear protein OS=Trypanosoma cruzi Dm28c GN=TCDM_07757 PE=4 SV=1
484	1	Tcruzi	tr|V5D3L0|V5D3L0_TRYCR	66	48702	2	2	2	2	0.13	Uncharacterized protein OS=Trypanosoma cruzi Dm28c GN=TCDM_10332 PE=4 SV=1
706	1	Tcruzi	tr|K2M8J4|K2M8J4_TRYCR	38	24520	1	1	1	1	0.13	Uncharacterized protein (Fragment) OS=Trypanosoma cruzi marinkellei GN=MOQ_004802 PE=4 SV=1
514	1	Tcruzi	tr|K4E2H7|K4E2H7_TRYCR	62	51665	2	2	2	2	0.13	Uncharacterized protein OS=Trypanosoma cruzi GN=TCSYLVIO_004112 PE=4 SV=1
616	1	Tcruzi	tr|K2NGA1|K2NGA1_TRYCR	48	24279	1	1	1	1	0.13	Glycosomal membrane protein, putative OS=Trypanosoma cruzi marinkellei GN=MOQ_001417 PE=4 SV=1
472	1	Tcruzi	tr|K4DWA1|K4DWA1_TRYCR	69	50438	2	2	2	2	0.13	3-oxo-5-alpha-steroid 4-dehydrogenase, putative OS=Trypanosoma cruzi GN=TCSYLVIO_006363 PE=4 SV=1
687	1	Tcruzi	tr|K2MBF1|K2MBF1_TRYCR	40	24157	1	1	1	1	0.13	Transitional endoplasmic reticulum ATPase, putative (Fragment) OS=Trypanosoma cruzi marinkellei GN=MOQ_003659 PE=4 SV=1
525	1	Tcruzi	tr|K4E3I1|K4E3I1_TRYCR	61	24513	1	1	1	1	0.13	25 kDa translation elongation factor 1-beta, putative OS=Trypanosoma cruzi GN=TCSYLVIO_003973 PE=3 SV=1
567	1	Tcruzi	tr|K2N4W9|K2N4W9_TRYCR	54	25256	1	1	1	1	0.13	60S ribosomal protein L13a, putative (Fragment) OS=Trypanosoma cruzi marinkellei GN=MOQ_006487 PE=4 SV=1
504	1	Tcruzi	tr|K4EC08|K4EC08_TRYCR	63	49938	2	2	2	2	0.13	Orotidine-5-phosphate decarboxylase/orotate phosphoribosyltransferase OS=Trypanosoma cruzi GN=TCSYLVIO_001116 PE=3 SV=1
470	1	Tcruzi	tr|K4DMB1|K4DMB1_TRYCR	69	23744	1	1	1	1	0.13	Uncharacterized protein OS=Trypanosoma cruzi GN=TCSYLVIO_009789 PE=4 SV=1
70	1	Tcruzi	tr|K4EEC3|K4EEC3_TRYCR	415	341600	13	13	13	13	0.12	Uncharacterized protein OS=Trypanosoma cruzi GN=TCSYLVIO_000121 PE=4 SV=1
115	2	Tcruzi	tr|K2NCZ1|K2NCZ1_TRYCR	86	80333	3	3	3	3	0.12	Uncharacterized protein OS=Trypanosoma cruzi marinkellei GN=MOQ_003398 PE=4 SV=1
678	1	Tcruzi	tr|K4DPV8|K4DPV8_TRYCR	41	25742	1	1	1	1	0.12	Retrotransposon hot spot (RHS) protein, putative OS=Trypanosoma cruzi GN=TCSYLVIO_008741 PE=4 SV=1
172	1	Tcruzi	tr|V5ATX7|V5ATX7_TRYCR	210	197920	7	7	6	6	0.12	Uncharacterized protein OS=Trypanosoma cruzi Dm28c GN=TCDM_07705 PE=4 SV=1
393	1	Tcruzi	tr|K4DIS6|K4DIS6_TRYCR	89	54010	2	2	1	1	0.12	Nucleolar protein, putative OS=Trypanosoma cruzi GN=TCSYLVIO_010939 PE=4 SV=1
297	1	Tcruzi	tr|K4E0F1|K4E0F1_TRYCR	120	81830	3	3	3	3	0.12	Pyrroline-5-carboxylate synthetase-like protein, putative OS=Trypanosoma cruzi GN=TCSYLVIO_005298 PE=4 SV=1
596	1	Tcruzi	tr|K4DZA1|K4DZA1_TRYCR	51	55978	2	2	2	2	0.12	Uncharacterized protein OS=Trypanosoma cruzi GN=TCSYLVIO_005369 PE=4 SV=1
556	1	Tcruzi	tr|K4DIS4|K4DIS4_TRYCR	57	25885	1	1	1	1	0.12	Uncharacterized protein (Fragment) OS=Trypanosoma cruzi GN=TCSYLVIO_011052 PE=4 SV=1
559	1	Tcruzi	tr|K4DRH1|K4DRH1_TRYCR	56	55060	2	2	2	2	0.12	Uncharacterized protein OS=Trypanosoma cruzi GN=TCSYLVIO_008292 PE=4 SV=1
490	1	Tcruzi	tr|K4E085|K4E085_TRYCR	66	53574	2	2	2	2	0.12	Uncharacterized protein OS=Trypanosoma cruzi GN=TCSYLVIO_004924 PE=4 SV=1
475	1	Tcruzi	tr|K4DTV7|K4DTV7_TRYCR	68	55136	2	2	2	2	0.12	Surface protease GP63, putative OS=Trypanosoma cruzi GN=TCSYLVIO_007621 PE=4 SV=1
485	1	Tcruzi	tr|V5BN17|V5BN17_TRYCR	66	55031	2	2	2	2	0.12	Uncharacterized protein OS=Trypanosoma cruzi Dm28c GN=TCDM_05536 PE=4 SV=1
501	1	Tcruzi	tr|K4E814|K4E814_TRYCR	64	27195	1	1	1	1	0.12	Uncharacterized protein OS=Trypanosoma cruzi GN=TCSYLVIO_002344 PE=4 SV=1
495	1	Tcruzi	tr|K2NLN8|K2NLN8_TRYCR	65	52422	2	2	2	2	0.12	Heat shock protein OS=Trypanosoma cruzi marinkellei GN=MOQ_001125 PE=4 SV=1
172	2	Tcruzi	tr|K4DU80|K4DU80_TRYCR	194	201669	7	7	6	6	0.11	Uncharacterized protein OS=Trypanosoma cruzi GN=TCSYLVIO_007151 PE=4 SV=1
218	1	Tcruzi	tr|K4DXW1|K4DXW1_TRYCR	171	87775	3	3	3	3	0.11	Uncharacterized protein OS=Trypanosoma cruzi GN=TCSYLVIO_005768 PE=4 SV=1
740	1	Tcruzi	tr|K4DKE5|K4DKE5_TRYCR	35	28021	1	1	1	1	0.11	Uncharacterized protein OS=Trypanosoma cruzi GN=TCSYLVIO_010527 PE=4 SV=1
267	1	Tcruzi	tr|K4DLY6|K4DLY6_TRYCR	135	118617	4	4	4	4	0.11	Alpha-adaptin-like, putative OS=Trypanosoma cruzi GN=TCSYLVIO_009819 PE=4 SV=1
440	1	Tcruzi	tr|K4E1I2|K4E1I2_TRYCR	76	29256	1	1	1	1	0.11	Importin beta-1 subunit, putative OS=Trypanosoma cruzi GN=TCSYLVIO_004544 PE=4 SV=1
335	1	Tcruzi	tr|K4E0G3|K4E0G3_TRYCR	106	58306	2	2	2	2	0.11	Sterol C-24 reductase, putative OS=Trypanosoma cruzi GN=TCSYLVIO_004869 PE=4 SV=1
630	1	Tcruzi	tr|K4E7M4|K4E7M4_TRYCR	47	28453	1	1	1	1	0.11	Surface antigen 2 (CA-2), putative OS=Trypanosoma cruzi GN=TCSYLVIO_002712 PE=4 SV=1
284	1	Tcruzi	tr|K4DZA9|K4DZA9_TRYCR	126	114792	4	4	4	4	0.11	2-oxoglutarate dehydrogenase subunit, putative OS=Trypanosoma cruzi GN=TCSYLVIO_005469 PE=4 SV=1
381	1	Tcruzi	tr|K2MDA4|K2MDA4_TRYCR	94	29860	1	1	1	1	0.11	Syntaxin, putative OS=Trypanosoma cruzi marinkellei GN=MOQ_003004 PE=4 SV=1
345	1	Tcruzi	tr|K4DT17|K4DT17_TRYCR	104	57173	3	2	3	2	0.11	TPR-repeat-containing chaperone protein DNAJ, putative OS=Trypanosoma cruzi GN=TCSYLVIO_007479 PE=4 SV=1
661	1	Tcruzi	tr|K4E4M0|K4E4M0_TRYCR	42	29708	1	1	1	1	0.11	Uncharacterized protein OS=Trypanosoma cruzi GN=TCSYLVIO_003557 PE=4 SV=1
259	1	Tcruzi	tr|K2N7D7|K2N7D7_TRYCR	139	28764	2	2	1	1	0.11	Uncharacterized protein OS=Trypanosoma cruzi marinkellei GN=MOQ_005603 PE=4 SV=1
542	1	Tcruzi	tr|K4E6Z2|K4E6Z2_TRYCR	58	28987	1	1	1	1	0.11	Uncharacterized protein OS=Trypanosoma cruzi GN=TCSYLVIO_002956 PE=4 SV=1
282	2	Tcruzi	tr|Q4CQD3|Q4CQD3_TRYCC	122	150177	5	5	5	5	0.11	Uncharacterized protein (Fragment) OS=Trypanosoma cruzi (strain CL Brener) GN=Tc00.1047053503535.9 PE=4 SV=1
603	1	Tcruzi	tr|K4DX65|K4DX65_TRYCR	50	27724	1	1	1	1	0.11	Uncharacterized protein OS=Trypanosoma cruzi GN=TCSYLVIO_006096 PE=4 SV=1
414	1	Tcruzi	tr|K4DYI3|K4DYI3_TRYCR	81	59111	2	2	2	2	0.11	Uncharacterized protein OS=Trypanosoma cruzi GN=TCSYLVIO_005540 PE=4 SV=1
743	1	Tcruzi	tr|K2M2Y4|K2M2Y4_TRYCR	35	29519	1	1	1	1	0.11	UDP-Gal or UDP-GlcNAc-dependent glycosyltransferase, putative OS=Trypanosoma cruzi marinkellei GN=MOQ_006873 PE=4 SV=1
458	1	Tcruzi	tr|Q4D6S2|Q4D6S2_TRYCC	72	58842	2	2	2	2	0.11	ABC1 protein, putative OS=Trypanosoma cruzi (strain CL Brener) GN=Tc00.1047053503847.90 PE=4 SV=1
619	1	Tcruzi	tr|K4E190|K4E190_TRYCR	48	29757	1	1	1	1	0.11	Uncharacterized protein OS=Trypanosoma cruzi GN=TCSYLVIO_004638 PE=4 SV=1
449	1	Tcruzi	tr|K4EBU0|K4EBU0_TRYCR	74	59334	2	2	2	2	0.11	Proteasome regulatory non-ATPase subunit 6, putative OS=Trypanosoma cruzi GN=TCSYLVIO_000894 PE=4 SV=1
572	1	Tcruzi	tr|V5ASD7|V5ASD7_TRYCR	54	28583	1	1	1	1	0.11	Uncharacterized protein OS=Trypanosoma cruzi Dm28c GN=TCDM_08375 PE=4 SV=1
550	1	Tcruzi	tr|K2PEB6|K2PEB6_TRYCR	57	29991	1	1	1	1	0.11	Uncharacterized protein (Fragment) OS=Trypanosoma cruzi marinkellei GN=MOQ_000477 PE=4 SV=1
561	1	Tcruzi	tr|K4E667|K4E667_TRYCR	56	29229	1	1	1	1	0.11	Uncharacterized protein OS=Trypanosoma cruzi GN=TCSYLVIO_003252 PE=4 SV=1
423	1	Tcruzi	tr|K4EA41|K4EA41_TRYCR	79	58875	2	2	2	2	0.11	Uncharacterized protein OS=Trypanosoma cruzi GN=TCSYLVIO_001594 PE=4 SV=1
581	1	Tcruzi	tr|K2NS26|K2NS26_TRYCR	53	28656	1	1	1	1	0.11	Uncharacterized protein OS=Trypanosoma cruzi marinkellei GN=MOQ_004356 PE=4 SV=1
497	1	Tcruzi	tr|K2NFC5|K2NFC5_TRYCR	65	27735	1	1	1	1	0.11	Uncharacterized protein OS=Trypanosoma cruzi marinkellei GN=MOQ_008573 PE=4 SV=1
323	1	Tcruzi	tr|K2MVY6|K2MVY6_TRYCR	110	94882	3	3	3	3	0.1	FG-GAP repeat protein, putative,intergrin alpha chain protein, putative OS=Trypanosoma cruzi marinkellei GN=MOQ_006306 PE=4 SV=1
295	1	Tcruzi	tr|K4DSA4|K4DSA4_TRYCR	121	66546	2	2	2	2	0.1	Uncharacterized protein OS=Trypanosoma cruzi GN=TCSYLVIO_006469 PE=4 SV=1
698	1	Tcruzi	tr|K4E585|K4E585_TRYCR	39	32303	1	1	1	1	0.1	Uncharacterized protein OS=Trypanosoma cruzi GN=TCSYLVIO_003143 PE=4 SV=1
347	1	Tcruzi	tr|K2MMC8|K2MMC8_TRYCR	104	63065	2	2	1	1	0.1	Uncharacterized protein OS=Trypanosoma cruzi marinkellei GN=MOQ_009468 PE=4 SV=1
361	1	Tcruzi	tr|K4E1A2|K4E1A2_TRYCR	100	93508	3	3	3	3	0.1	Uncharacterized protein OS=Trypanosoma cruzi GN=TCSYLVIO_004547 PE=4 SV=1
298	1	Tcruzi	tr|Q4CWQ8|Q4CWQ8_TRYCC	119	67100	2	2	2	2	0.1	Uncharacterized protein OS=Trypanosoma cruzi (strain CL Brener) GN=Tc00.1047053503837.10 PE=4 SV=1
636	1	Tcruzi	tr|G0Z0V7|G0Z0V7_TRYCR	46	31968	1	1	1	1	0.1	Putative uncharacterized protein (Fragment) OS=Trypanosoma cruzi PE=4 SV=1
535	1	Tcruzi	tr|K4E2I6|K4E2I6_TRYCR	60	64651	2	2	2	2	0.1	Importin beta-1 subunit, putative OS=Trypanosoma cruzi GN=TCSYLVIO_004543 PE=4 SV=1
710	1	Tcruzi	tr|K4DRS1|K4DRS1_TRYCR	37	32840	1	1	1	1	0.1	Short-chain dehydrogenase, putative OS=Trypanosoma cruzi GN=TCSYLVIO_008175 PE=4 SV=1
401	1	Tcruzi	tr|K4E706|K4E706_TRYCR	86	31809	1	1	1	1	0.1	Amastin, putative OS=Trypanosoma cruzi GN=TCSYLVIO_002507 PE=4 SV=1
597	1	Tcruzi	tr|K4DXB1|K4DXB1_TRYCR	51	32023	1	1	1	1	0.1	Phosphatidic acid phosphatase protein, putative OS=Trypanosoma cruzi GN=TCSYLVIO_005971 PE=4 SV=1
487	1	Tcruzi	tr|K4DLA8|K4DLA8_TRYCR	66	31098	1	1	1	1	0.1	Retrotransposon hot spot (RHS) protein, putative (Fragment) OS=Trypanosoma cruzi GN=TCSYLVIO_010044 PE=4 SV=1
670	1	Tcruzi	tr|K2NP60|K2NP60_TRYCR	41	30314	1	1	1	1	0.1	Uncharacterized protein OS=Trypanosoma cruzi marinkellei GN=MOQ_000168 PE=4 SV=1
433	1	Tcruzi	tr|K2MW56|K2MW56_TRYCR	77	97536	3	3	3	3	0.1	Coatomer subunit gamma OS=Trypanosoma cruzi marinkellei GN=MOQ_006244 PE=3 SV=1
645	1	Tcruzi	tr|K2M4Q8|K2M4Q8_TRYCR	45	31581	1	1	1	1	0.1	Uncharacterized protein OS=Trypanosoma cruzi marinkellei GN=MOQ_006275 PE=4 SV=1
540	1	Tcruzi	tr|K2N5W3|K2N5W3_TRYCR	59	63792	2	2	2	2	0.1	Vacuolar protein sorting-associated protein, putative OS=Trypanosoma cruzi marinkellei GN=MOQ_006192 PE=4 SV=1
733	1	Tcruzi	tr|K2LVS4|K2LVS4_TRYCR	36	31476	1	1	1	1	0.1	Uncharacterized protein OS=Trypanosoma cruzi marinkellei GN=MOQ_009459 PE=4 SV=1
375	1	Tcruzi	tr|V5BDM6|V5BDM6_TRYCR	97	94610	3	3	3	3	0.1	Oligosaccharyl transferase subunit OS=Trypanosoma cruzi Dm28c GN=TCDM_07896 PE=4 SV=1
695	1	Tcruzi	tr|K4E2T8|K4E2T8_TRYCR	39	30572	1	1	1	1	0.1	Uncharacterized protein OS=Trypanosoma cruzi GN=TCSYLVIO_004097 PE=4 SV=1
492	1	Tcruzi	tr|K4EAX5|K4EAX5_TRYCR	65	63865	2	2	2	2	0.1	Signal recognition particle, putative OS=Trypanosoma cruzi GN=TCSYLVIO_001505 PE=3 SV=1
728	1	Tcruzi	tr|K4DKH1|K4DKH1_TRYCR	36	31704	1	1	1	1	0.1	Uncharacterized protein OS=Trypanosoma cruzi GN=TCSYLVIO_010498 PE=4 SV=1
407	1	Tcruzi	tr|K2MNZ7|K2MNZ7_TRYCR	84	66684	2	2	2	2	0.1	Eukaryotic translation initiation factor 3 subunit, putative OS=Trypanosoma cruzi marinkellei GN=MOQ_008910 PE=4 SV=1
660	1	Tcruzi	tr|K4ECB4|K4ECB4_TRYCR	42	31026	1	1	1	1	0.1	Prohibitin, putative OS=Trypanosoma cruzi GN=TCSYLVIO_000995 PE=4 SV=1
489	1	Tcruzi	tr|K2NWH9|K2NWH9_TRYCR	66	31681	1	1	1	1	0.1	Mitochondrial carrier protein, putative OS=Trypanosoma cruzi marinkellei GN=MOQ_000357 PE=3 SV=1
386	1	Tcruzi	tr|K2M6V5|K2M6V5_TRYCR	92	31865	1	1	1	1	0.1	COP-coated vesicle membrane protein gp25L OS=Trypanosoma cruzi marinkellei GN=MOQ_005506 PE=3 SV=1
447	1	Tcruzi	tr|K4E522|K4E522_TRYCR	74	64341	2	2	2	2	0.1	Uncharacterized protein OS=Trypanosoma cruzi GN=TCSYLVIO_003157 PE=4 SV=1
378	1	Tcruzi	tr|K2M4S3|K2M4S3_TRYCR	96	30245	1	1	1	1	0.1	Kinesin, putative OS=Trypanosoma cruzi marinkellei GN=MOQ_006264 PE=4 SV=1
442	1	Tcruzi	tr|K4DJG8|K4DJG8_TRYCR	75	31297	1	1	1	1	0.1	Hsc70-interacting protein, putative (Fragment) OS=Trypanosoma cruzi GN=TCSYLVIO_010703 PE=4 SV=1
372	1	Tcruzi	tr|K4E536|K4E536_TRYCR	97	63934	2	2	2	2	0.1	Aldehyde dehydrogenase, putative OS=Trypanosoma cruzi GN=TCSYLVIO_003320 PE=3 SV=1
373	1	Tcruzi	tr|K4DTM2|K4DTM2_TRYCR	97	66536	2	2	2	2	0.1	CTP synthase OS=Trypanosoma cruzi GN=TCSYLVIO_007288 PE=3 SV=1
132	2	Tcruzi	tr|K4DR40|K4DR40_TRYCR	245	206714	6	6	5	5	0.09	Uncharacterized protein (Fragment) OS=Trypanosoma cruzi GN=TCSYLVIO_008236 PE=4 SV=1
113	1	Tcruzi	tr|K4DP01|K4DP01_TRYCR	302	308470	9	9	9	9	0.09	Uncharacterized protein OS=Trypanosoma cruzi GN=TCSYLVIO_009070 PE=4 SV=1
557	1	Tcruzi	tr|K2M8G0|K2M8G0_TRYCR	57	37106	1	1	1	1	0.09	Syntaxin 5, putative OS=Trypanosoma cruzi marinkellei GN=MOQ_004835 PE=4 SV=1
313	1	Tcruzi	tr|Q4DZ29|Q4DZ29_TRYCC	113	67886	2	2	2	2	0.09	Uncharacterized protein OS=Trypanosoma cruzi (strain CL Brener) GN=Tc00.1047053511001.140 PE=4 SV=1
537	1	Tcruzi	tr|K2MDR5|K2MDR5_TRYCR	59	35259	1	1	1	1	0.09	Serine/threonine-protein phosphatase OS=Trypanosoma cruzi marinkellei GN=MOQ_002771 PE=3 SV=1
258	2	Tcruzi	tr|K2N4L1|K2N4L1_TRYCR	68	69949	2	2	2	2	0.09	Uncharacterized protein OS=Trypanosoma cruzi marinkellei GN=MOQ_003241 PE=4 SV=1
626	1	Tcruzi	tr|K4E3N5|K4E3N5_TRYCR	47	35283	1	1	1	1	0.09	Uncharacterized protein OS=Trypanosoma cruzi GN=TCSYLVIO_003703 PE=4 SV=1
310	1	Tcruzi	tr|K4DNQ2|K4DNQ2_TRYCR	114	185154	5	5	5	5	0.09	Uncharacterized protein OS=Trypanosoma cruzi GN=TCSYLVIO_009136 PE=4 SV=1
412	1	Tcruzi	tr|K2NMH6|K2NMH6_TRYCR	82	67908	2	2	2	2	0.09	Uncharacterized protein OS=Trypanosoma cruzi marinkellei GN=MOQ_000772 PE=4 SV=1
286	1	Tcruzi	tr|K4DZ02|K4DZ02_TRYCR	124	148757	4	4	4	4	0.09	Uncharacterized protein OS=Trypanosoma cruzi GN=TCSYLVIO_005559 PE=4 SV=1
752	1	Tcruzi	tr|K2NS64|K2NS64_TRYCR	34	35278	1	1	1	1	0.09	Uncharacterized protein OS=Trypanosoma cruzi marinkellei GN=MOQ_004324 PE=4 SV=1
473	1	Tcruzi	tr|K4DPH5|K4DPH5_TRYCR	68	69105	2	2	2	2	0.09	Uncharacterized protein OS=Trypanosoma cruzi GN=TCSYLVIO_008890 PE=4 SV=1
583	1	Tcruzi	tr|V5B5W2|V5B5W2_TRYCR	53	34905	1	1	1	1	0.09	Uncharacterized protein OS=Trypanosoma cruzi Dm28c GN=TCDM_02520 PE=4 SV=1
426	1	Tcruzi	tr|K4E8B4|K4E8B4_TRYCR	78	109903	3	3	3	3	0.09	Uncharacterized protein OS=Trypanosoma cruzi GN=TCSYLVIO_002264 PE=4 SV=1
712	1	Tcruzi	tr|K4DYZ4|K4DYZ4_TRYCR	37	34062	1	1	1	1	0.09	Uncharacterized protein OS=Trypanosoma cruzi GN=TCSYLVIO_005566 PE=4 SV=1
498	1	Tcruzi	tr|K2NRA0|K2NRA0_TRYCR	64	34063	1	1	1	1	0.09	Uncharacterized protein OS=Trypanosoma cruzi marinkellei GN=MOQ_004696 PE=4 SV=1
612	1	Tcruzi	tr|K2NDC1|K2NDC1_TRYCR	48	37010	1	1	1	1	0.09	Elongation initiation factor 2 alpha subunit, putative OS=Trypanosoma cruzi marinkellei GN=MOQ_003238 PE=4 SV=1
413	1	Tcruzi	tr|K4DTG7|K4DTG7_TRYCR	82	108773	3	3	3	3	0.09	Coatomer subunit beta OS=Trypanosoma cruzi GN=TCSYLVIO_007353 PE=4 SV=1
717	1	Tcruzi	tr|K4E177|K4E177_TRYCR	37	34756	1	1	1	1	0.09	Uncharacterized protein OS=Trypanosoma cruzi GN=TCSYLVIO_005008 PE=4 SV=1
575	1	Tcruzi	tr|K4EC73|K4EC73_TRYCR	54	36461	1	1	1	1	0.09	Mitochondrial carrier protein, putative OS=Trypanosoma cruzi GN=TCSYLVIO_000843 PE=3 SV=1
725	1	Tcruzi	tr|K4DL47|K4DL47_TRYCR	36	35248	1	1	1	1	0.09	Retrotransposon hot spot (RHS) protein, putative (Fragment) OS=Trypanosoma cruzi GN=TCSYLVIO_010125 PE=4 SV=1
649	1	Tcruzi	tr|K4DYR7|K4DYR7_TRYCR	44	35387	1	1	1	1	0.09	Uncharacterized protein OS=Trypanosoma cruzi GN=TCSYLVIO_005667 PE=4 SV=1
590	1	Tcruzi	tr|K2PB97|K2PB97_TRYCR	52	70133	2	2	2	2	0.09	Uncharacterized protein OS=Trypanosoma cruzi marinkellei GN=MOQ_001407 PE=4 SV=1
633	1	Tcruzi	tr|K4DK32|K4DK32_TRYCR	47	35204	1	1	1	1	0.09	Elongation of fatty acids protein OS=Trypanosoma cruzi GN=TCSYLVIO_010465 PE=3 SV=1
578	1	Tcruzi	tr|K4E8G6|K4E8G6_TRYCR	53	35844	1	1	1	1	0.09	Nuclear receptor binding factor, putative OS=Trypanosoma cruzi GN=TCSYLVIO_001943 PE=4 SV=1
639	1	Tcruzi	tr|K2MZ78|K2MZ78_TRYCR	45	34453	1	1	1	1	0.09	Uncharacterized protein OS=Trypanosoma cruzi marinkellei GN=MOQ_005112 PE=4 SV=1
595	1	Tcruzi	tr|K2N0Y7|K2N0Y7_TRYCR	51	34107	1	1	1	1	0.09	Reiske iron-sulfur protein, putative OS=Trypanosoma cruzi marinkellei GN=MOQ_004556 PE=4 SV=1
615	1	Tcruzi	tr|K2PBP0|K2PBP0_TRYCR	48	35132	1	1	1	1	0.09	Protein transport protein Sec13, putative OS=Trypanosoma cruzi marinkellei GN=MOQ_001278 PE=4 SV=1
574	1	Tcruzi	tr|Q4DDK8|Q4DDK8_TRYCC	54	34291	1	1	1	1	0.09	Glycosomal malate dehydrogenase, putative OS=Trypanosoma cruzi (strain CL Brener) GN=Tc00.1047053511293.69 PE=3 SV=1
656	1	Tcruzi	tr|K4DQ53|K4DQ53_TRYCR	42	35331	1	1	1	1	0.09	Retrotransposon hot spot (RHS) protein, putative (Fragment) OS=Trypanosoma cruzi GN=TCSYLVIO_008834 PE=4 SV=1
586	1	Tcruzi	tr|K2MMZ3|K2MMZ3_TRYCR	52	36084	1	1	1	1	0.09	Uncharacterized protein OS=Trypanosoma cruzi marinkellei GN=MOQ_007757 PE=4 SV=1
627	1	Tcruzi	tr|K4E965|K4E965_TRYCR	47	67724	2	2	2	2	0.09	Glycerol-3-phosphate dehydrogenase OS=Trypanosoma cruzi GN=TCSYLVIO_001748 PE=3 SV=1
640	1	Tcruzi	tr|K4ED25|K4ED25_TRYCR	45	34881	1	1	1	1	0.09	D-alanyl-glycyl endopeptidase-like protein, putative OS=Trypanosoma cruzi GN=TCSYLVIO_000380 PE=4 SV=1
632	1	Tcruzi	tr|K4DV45|K4DV45_TRYCR	47	33520	1	1	1	1	0.09	Spermidine synthase, putative OS=Trypanosoma cruzi GN=TCSYLVIO_007160 PE=3 SV=1
84	1	Tcruzi	tr|V5D7N3|V5D7N3_TRYCR	378	326001	9	9	8	8	0.08	Uncharacterized protein OS=Trypanosoma cruzi Dm28c GN=TCDM_08678 PE=4 SV=1
254	1	Tcruzi	tr|V5DD63|V5DD63_TRYCR	142	156905	4	4	4	4	0.08	Uncharacterized protein OS=Trypanosoma cruzi Dm28c GN=TCDM_06198 PE=4 SV=1
524	1	Tcruzi	tr|K4E3V3|K4E3V3_TRYCR	61	38420	1	1	1	1	0.08	Uncharacterized protein OS=Trypanosoma cruzi GN=TCSYLVIO_003598 PE=4 SV=1
352	1	Tcruzi	tr|K2MVM5|K2MVM5_TRYCR	103	38244	1	1	1	1	0.08	2-oxoisovalerate dehydrogenase beta subunit, mitochondrial, putative OS=Trypanosoma cruzi marinkellei GN=MOQ_005059 PE=4 SV=1
406	1	Tcruzi	tr|K4DRJ2|K4DRJ2_TRYCR	84	113314	3	3	3	3	0.08	2-oxoglutarate dehydrogenase E1 component, putative OS=Trypanosoma cruzi GN=TCSYLVIO_008138 PE=4 SV=1
285	1	Tcruzi	tr|K4DPU5|K4DPU5_TRYCR	126	157690	4	4	4	4	0.08	Uncharacterized protein OS=Trypanosoma cruzi GN=TCSYLVIO_008906 PE=4 SV=1
707	1	Tcruzi	tr|K2MXL3|K2MXL3_TRYCR	38	38279	1	1	1	1	0.08	Phosphatidylcholine:ceramide cholinephosphotransferase 2, putative OS=Trypanosoma cruzi marinkellei GN=MOQ_004289 PE=4 SV=1
319	1	Tcruzi	tr|Q4D5A7|Q4D5A7_TRYCC	111	125891	3	3	3	3	0.08	Microtubule-associated protein, putative (Fragment) OS=Trypanosoma cruzi (strain CL Brener) GN=Tc00.1047053511633.79 PE=4 SV=1
496	1	Tcruzi	tr|V5BFV8|V5BFV8_TRYCR	65	75555	2	2	2	2	0.08	Uncharacterized protein OS=Trypanosoma cruzi Dm28c GN=TCDM_08887 PE=4 SV=1
300	1	Tcruzi	tr|K4E8N5|K4E8N5_TRYCR	119	127253	3	3	2	2	0.08	Uncharacterized protein OS=Trypanosoma cruzi GN=TCSYLVIO_002339 PE=4 SV=1
584	1	Tcruzi	tr|K2MKW0|K2MKW0_TRYCR	53	39714	1	1	1	1	0.08	Protein kinase, putative OS=Trypanosoma cruzi marinkellei GN=MOQ_009967 PE=3 SV=1
320	1	Tcruzi	tr|K4DYN7|K4DYN7_TRYCR	111	116237	3	3	3	3	0.08	Protein transport protein Sec24C, putative OS=Trypanosoma cruzi GN=TCSYLVIO_005930 PE=4 SV=1
402	1	Tcruzi	tr|K4E8Y3|K4E8Y3_TRYCR	85	38011	1	1	1	1	0.08	CCR4 associated factor, putative OS=Trypanosoma cruzi GN=TCSYLVIO_001902 PE=4 SV=1
674	1	Tcruzi	tr|K4DZ96|K4DZ96_TRYCR	41	37734	1	1	1	1	0.08	1,2-Dihydroxy-3-keto-5-methylthiopentene dioxygenase, putative OS=Trypanosoma cruzi GN=TCSYLVIO_005475 PE=4 SV=1
552	1	Tcruzi	tr|K2M9N5|K2M9N5_TRYCR	57	41935	1	1	1	1	0.08	Uncharacterized protein OS=Trypanosoma cruzi marinkellei GN=MOQ_004393 PE=4 SV=1
643	1	Tcruzi	tr|K2N810|K2N810_TRYCR	45	39352	1	1	1	1	0.08	Ribonucleoside-diphosphate reductase small chain, putative OS=Trypanosoma cruzi marinkellei GN=MOQ_005267 PE=4 SV=1
735	1	Tcruzi	tr|K4DUB2|K4DUB2_TRYCR	36	39901	1	1	1	1	0.08	Uncharacterized protein OS=Trypanosoma cruzi GN=TCSYLVIO_007273 PE=4 SV=1
618	1	Tcruzi	tr|V5BBJ4|V5BBJ4_TRYCR	48	39975	1	1	1	1	0.08	Vesicular transport-associated repeat protein OS=Trypanosoma cruzi Dm28c GN=TCDM_06662 PE=4 SV=1
677	1	Tcruzi	tr|K4DLD2|K4DLD2_TRYCR	41	39070	1	1	1	1	0.08	Uncharacterized protein OS=Trypanosoma cruzi GN=TCSYLVIO_010008 PE=4 SV=1
644	1	Tcruzi	tr|K2N0I7|K2N0I7_TRYCR	45	42004	1	1	1	1	0.08	Uncharacterized protein (Fragment) OS=Trypanosoma cruzi marinkellei GN=MOQ_003228 PE=4 SV=1
709	1	Tcruzi	tr|K4E2B5|K4E2B5_TRYCR	38	40491	1	1	1	1	0.08	Signal peptide peptidase, putative,aspartic peptidase, clan AD, family A22B, putative OS=Trypanosoma cruzi GN=TCSYLVIO_004266 PE=4 SV=1
622	1	Tcruzi	tr|A0A097NUY0|A0A097NUY0_TRYCR	48	38415	1	1	1	1	0.08	Surface membrane protein (Fragment) OS=Trypanosoma cruzi PE=4 SV=1
742	1	Tcruzi	tr|K2NAE7|K2NAE7_TRYCR	35	38756	1	1	1	1	0.08	Uncharacterized protein OS=Trypanosoma cruzi marinkellei GN=MOQ_004302 PE=4 SV=1
631	1	Tcruzi	tr|K4DT22|K4DT22_TRYCR	47	41650	1	1	1	1	0.08	Ubiquitin-like protein, putative OS=Trypanosoma cruzi GN=TCSYLVIO_007484 PE=4 SV=1
219	1	Tcruzi	tr|K4DRX1|K4DRX1_TRYCR	171	264626	6	6	6	6	0.07	Uncharacterized protein OS=Trypanosoma cruzi GN=TCSYLVIO_007990 PE=4 SV=1
245	1	Tcruzi	tr|K4EC86|K4EC86_TRYCR	148	89043	2	2	2	2	0.07	Uncharacterized protein OS=Trypanosoma cruzi GN=TCSYLVIO_001033 PE=4 SV=1
454	1	Tcruzi	tr|K4DK33|K4DK33_TRYCR	73	89744	2	2	2	2	0.07	Protein kinase, putative OS=Trypanosoma cruzi GN=TCSYLVIO_010490 PE=4 SV=1
283	1	Tcruzi	tr|K2MHR5|K2MHR5_TRYCR	126	97453	2	2	2	2	0.07	ATP-dependent Clp protease subunit, heat shock protein 100 (HSP100), putative OS=Trypanosoma cruzi marinkellei GN=MOQ_009649 PE=3 SV=1
467	1	Tcruzi	tr|K4E3N1|K4E3N1_TRYCR	70	89100	2	2	1	1	0.07	Gamma-adaptin 1, putative,AP-1 adapter complex gamma subunit, putative OS=Trypanosoma cruzi GN=TCSYLVIO_003718 PE=4 SV=1
344	1	Tcruzi	tr|K2MVW9|K2MVW9_TRYCR	105	46393	1	1	1	1	0.07	Aspartate aminotransferase, mitochondrial, putative OS=Trypanosoma cruzi marinkellei GN=MOQ_000380 PE=4 SV=1
689	1	Tcruzi	tr|K4DTG9|K4DTG9_TRYCR	40	43974	1	1	1	1	0.07	Acetylornithine deacetylase-like, putative OS=Trypanosoma cruzi GN=TCSYLVIO_007760 PE=4 SV=1
287	1	Tcruzi	tr|K2MQZ7|K2MQZ7_TRYCR	124	85836	2	2	2	2	0.07	Uncharacterized protein (Fragment) OS=Trypanosoma cruzi marinkellei GN=MOQ_002093 PE=4 SV=1
404	1	Tcruzi	tr|K2N167|K2N167_TRYCR	85	44953	1	1	1	1	0.07	Cystathione gamma lyase, putative OS=Trypanosoma cruzi marinkellei GN=MOQ_004449 PE=3 SV=1
326	1	Tcruzi	tr|K2N3H5|K2N3H5_TRYCR	110	43316	1	1	1	1	0.07	Uncharacterized protein (Fragment) OS=Trypanosoma cruzi marinkellei GN=MOQ_007075 PE=4 SV=1
564	1	Tcruzi	tr|Q4DZR8|Q4DZR8_TRYCC	55	43547	1	1	1	1	0.07	Procyclic form surface glycoprotein, putative OS=Trypanosoma cruzi (strain CL Brener) GN=Tc00.1047053507711.100 PE=4 SV=1
338	1	Tcruzi	tr|K4E0Y5|K4E0Y5_TRYCR	105	88160	2	2	2	2	0.07	Uncharacterized protein OS=Trypanosoma cruzi GN=TCSYLVIO_004669 PE=4 SV=1
512	1	Tcruzi	tr|K4DX61|K4DX61_TRYCR	62	47586	1	1	1	1	0.07	Uncharacterized protein OS=Trypanosoma cruzi GN=TCSYLVIO_006100 PE=4 SV=1
314	1	Tcruzi	tr|K4DYX8|K4DYX8_TRYCR	113	132452	3	3	3	3	0.07	Uncharacterized protein OS=Trypanosoma cruzi GN=TCSYLVIO_005385 PE=4 SV=1
669	1	Tcruzi	tr|K4E746|K4E746_TRYCR	42	48190	1	1	1	1	0.07	Thiolase protein-like protein, putative OS=Trypanosoma cruzi GN=TCSYLVIO_002907 PE=3 SV=1
339	1	Tcruzi	tr|K4ECJ1|K4ECJ1_TRYCR	105	85126	2	2	2	2	0.07	Uncharacterized protein OS=Trypanosoma cruzi GN=TCSYLVIO_000504 PE=4 SV=1
431	1	Tcruzi	tr|K4DXE7|K4DXE7_TRYCR	77	43073	1	1	1	1	0.07	Heat shock protein DNAJ, putative OS=Trypanosoma cruzi GN=TCSYLVIO_005909 PE=4 SV=1
332	1	Tcruzi	tr|K4E7G4|K4E7G4_TRYCR	106	141577	3	3	3	3	0.07	Uncharacterized protein OS=Trypanosoma cruzi GN=TCSYLVIO_002808 PE=4 SV=1
601	1	Tcruzi	tr|K2N445|K2N445_TRYCR	50	44492	1	1	1	1	0.07	Uncharacterized protein OS=Trypanosoma cruzi marinkellei GN=MOQ_003472 PE=4 SV=1
477	1	Tcruzi	tr|K4DWG8|K4DWG8_TRYCR	68	93972	2	2	2	2	0.07	Heat shock protein, putative OS=Trypanosoma cruzi GN=TCSYLVIO_006278 PE=3 SV=1
732	1	Tcruzi	tr|K4E7A4|K4E7A4_TRYCR	36	42264	1	1	1	1	0.07	Amastin, putative OS=Trypanosoma cruzi GN=TCSYLVIO_002506 PE=4 SV=1
434	1	Tcruzi	tr|K4DTU2|K4DTU2_TRYCR	77	47062	1	1	1	1	0.07	Uncharacterized protein OS=Trypanosoma cruzi GN=TCSYLVIO_007631 PE=4 SV=1
652	1	Tcruzi	tr|K2LW24|K2LW24_TRYCR	44	46675	1	1	1	1	0.07	3-ketoacyl-CoA thiolase, putative OS=Trypanosoma cruzi marinkellei GN=MOQ_009358 PE=3 SV=1
543	1	Tcruzi	tr|K2NM31|K2NM31_TRYCR	58	46246	1	1	1	1	0.07	Phosphatase 2C, putative OS=Trypanosoma cruzi marinkellei GN=MOQ_006277 PE=3 SV=1
697	1	Tcruzi	tr|K4DZB4|K4DZB4_TRYCR	39	45010	1	1	1	1	0.07	Uncharacterized protein OS=Trypanosoma cruzi GN=TCSYLVIO_005356 PE=4 SV=1
430	1	Tcruzi	tr|Q4CXW2|Q4CXW2_TRYCC	78	46954	1	1	1	1	0.07	Elongation factor 1-gamma (EF-1-gamma), putative OS=Trypanosoma cruzi (strain CL Brener) GN=Tc00.1047053510163.20 PE=4 SV=1
593	1	Tcruzi	tr|K4EBQ6|K4EBQ6_TRYCR	51	47151	1	1	1	1	0.07	Fatty acid desaturase, putative OS=Trypanosoma cruzi GN=TCSYLVIO_000837 PE=4 SV=1
482	1	Tcruzi	tr|K4E067|K4E067_TRYCR	67	90815	2	2	2	2	0.07	Uncharacterized protein OS=Trypanosoma cruzi GN=TCSYLVIO_004917 PE=4 SV=1
749	1	Tcruzi	tr|K4EA67|K4EA67_TRYCR	34	43320	1	1	1	1	0.07	Uncharacterized protein OS=Trypanosoma cruzi GN=TCSYLVIO_001566 PE=4 SV=1
474	1	Tcruzi	tr|K2N9E5|K2N9E5_TRYCR	68	45787	1	1	1	1	0.07	Uncharacterized protein OS=Trypanosoma cruzi marinkellei GN=MOQ_004700 PE=4 SV=1
637	1	Tcruzi	tr|K2MRZ0|K2MRZ0_TRYCR	46	48070	1	1	1	1	0.07	ADP-ribosylation factor GTPase activating protein, putative OS=Trypanosoma cruzi marinkellei GN=MOQ_007811 PE=4 SV=1
659	1	Tcruzi	tr|K2M245|K2M245_TRYCR	42	43065	1	1	1	1	0.07	Uncharacterized protein OS=Trypanosoma cruzi marinkellei GN=MOQ_007224 PE=4 SV=1
605	1	Tcruzi	tr|Q4CQF8|Q4CQF8_TRYCC	50	43392	1	1	1	1	0.07	Hexose transporter, putative (Fragment) OS=Trypanosoma cruzi (strain CL Brener) GN=Tc00.1047053508551.39 PE=3 SV=1
716	1	Tcruzi	tr|K2MY51|K2MY51_TRYCR	37	43163	1	1	1	1	0.07	Uncharacterized protein OS=Trypanosoma cruzi marinkellei GN=MOQ_009008 PE=4 SV=1
658	1	Tcruzi	tr|K2P6Y7|K2P6Y7_TRYCR	42	45569	1	1	1	1	0.07	Proteasome regulatory ATPase subunit 2, putative OS=Trypanosoma cruzi marinkellei GN=MOQ_002266 PE=3 SV=1
691	1	Tcruzi	tr|K2MST0|K2MST0_TRYCR	39	45991	1	1	1	1	0.07	Protein disulfide isomerase, putative OS=Trypanosoma cruzi marinkellei GN=MOQ_006103 PE=3 SV=1
602	1	Tcruzi	tr|K4E6V6|K4E6V6_TRYCR	50	42628	1	1	1	1	0.07	UDP-Gal or UDP-GlcNAc-dependent glycosyltransferase, putative OS=Trypanosoma cruzi GN=TCSYLVIO_002822 PE=4 SV=1
739	1	Tcruzi	tr|K4E7C1|K4E7C1_TRYCR	35	42098	1	1	1	1	0.07	Protein disulfide isomerase, putative OS=Trypanosoma cruzi GN=TCSYLVIO_002346 PE=3 SV=1
646	1	Tcruzi	tr|K4E7N4|K4E7N4_TRYCR	45	46735	1	1	1	1	0.07	Uncharacterized protein OS=Trypanosoma cruzi GN=TCSYLVIO_002373 PE=4 SV=1
682	1	Tcruzi	tr|K4DYA5|K4DYA5_TRYCR	40	45225	1	1	1	1	0.07	Uncharacterized protein OS=Trypanosoma cruzi GN=TCSYLVIO_005868 PE=4 SV=1
723	1	Tcruzi	tr|K2N0M7|K2N0M7_TRYCR	37	47845	1	1	1	1	0.07	Clathrin coat assembly protein, putative OS=Trypanosoma cruzi marinkellei GN=MOQ_004617 PE=4 SV=1
690	1	Tcruzi	tr|Q4E589|Q4E589_TRYCC	40	42479	1	1	1	1	0.07	Uncharacterized protein OS=Trypanosoma cruzi (strain CL Brener) GN=Tc00.1047053506559.410 PE=4 SV=1
738	1	Tcruzi	tr|K4E8M2|K4E8M2_TRYCR	35	43000	1	1	1	1	0.07	Uncharacterized protein OS=Trypanosoma cruzi GN=TCSYLVIO_001890 PE=4 SV=1
711	1	Tcruzi	tr|K4E533|K4E533_TRYCR	37	44452	1	1	1	1	0.07	Uncharacterized protein OS=Trypanosoma cruzi GN=TCSYLVIO_003329 PE=4 SV=1
734	1	Tcruzi	tr|K2NR39|K2NR39_TRYCR	36	48203	1	1	1	1	0.07	RNA-binding protein, putative OS=Trypanosoma cruzi marinkellei GN=MOQ_004770 PE=4 SV=1
76	3	Tcruzi	tr|Q26946|Q26946_TRYCR	151	171523	3	3	3	3	0.06	P-glycoprotein OS=Trypanosoma cruzi GN=TCPGP2 PE=4 SV=1
228	2	Tcruzi	tr|V5BQZ1|V5BQZ1_TRYCR	118	164647	3	3	3	3	0.06	Uncharacterized protein OS=Trypanosoma cruzi Dm28c GN=TCDM_04339 PE=4 SV=1
545	1	Tcruzi	tr|K2MHT5|K2MHT5_TRYCR	58	55490	1	1	1	1	0.06	Uncharacterized protein OS=Trypanosoma cruzi marinkellei GN=MOQ_009630 PE=4 SV=1
292	1	Tcruzi	tr|Q4DME2|Q4DME2_TRYCC	122	165754	3	3	3	3	0.06	Pantothenate kinase subunit, putative OS=Trypanosoma cruzi (strain CL Brener) GN=Tc00.1047053506779.80 PE=4 SV=1
500	1	Tcruzi	tr|K2NGR6|K2NGR6_TRYCR	64	55597	1	1	1	1	0.06	Uncharacterized protein OS=Trypanosoma cruzi marinkellei GN=MOQ_008128 PE=4 SV=1
349	1	Tcruzi	tr|K4E3L7|K4E3L7_TRYCR	104	109126	2	2	2	2	0.06	Uncharacterized protein OS=Trypanosoma cruzi GN=TCSYLVIO_003850 PE=4 SV=1
566	1	Tcruzi	tr|K2NXB9|K2NXB9_TRYCR	54	53145	1	1	1	1	0.06	Uncharacterized protein OS=Trypanosoma cruzi marinkellei GN=MOQ_000059 PE=4 SV=1
341	1	Tcruzi	tr|K4EA76|K4EA76_TRYCR	105	104066	2	2	2	2	0.06	Uncharacterized protein (Fragment) OS=Trypanosoma cruzi GN=TCSYLVIO_001318 PE=4 SV=1
546	1	Tcruzi	tr|K2MTS1|K2MTS1_TRYCR	58	48576	1	1	1	1	0.06	Uncharacterized protein OS=Trypanosoma cruzi marinkellei GN=MOQ_001191 PE=4 SV=1
609	1	Tcruzi	tr|K4E9S5|K4E9S5_TRYCR	49	53909	1	1	1	1	0.06	Uncharacterized protein OS=Trypanosoma cruzi GN=TCSYLVIO_001472 PE=4 SV=1
457	1	Tcruzi	tr|K2NL12|K2NL12_TRYCR	72	106548	2	2	2	2	0.06	Proteasome regulatory non-ATPase subunit 2, putative OS=Trypanosoma cruzi marinkellei GN=MOQ_001346 PE=4 SV=1
663	1	Tcruzi	tr|K4E5H3|K4E5H3_TRYCR	42	55315	1	1	1	1	0.06	Uncharacterized protein OS=Trypanosoma cruzi GN=TCSYLVIO_003504 PE=4 SV=1
553	1	Tcruzi	tr|K4DNT7|K4DNT7_TRYCR	57	55093	1	1	1	1	0.06	Uncharacterized protein OS=Trypanosoma cruzi GN=TCSYLVIO_009134 PE=4 SV=1
576	1	Tcruzi	tr|K2MJ46|K2MJ46_TRYCR	53	48766	1	1	1	1	0.06	Uncharacterized protein OS=Trypanosoma cruzi marinkellei GN=MOQ_009137 PE=4 SV=1
703	1	Tcruzi	tr|K2NXC2|K2NXC2_TRYCR	38	56085	1	1	1	1	0.06	Proteasome regulatory ATPase subunit 1, putative (Fragment) OS=Trypanosoma cruzi marinkellei GN=MOQ_000052 PE=3 SV=1
629	1	Tcruzi	tr|K2MUU3|K2MUU3_TRYCR	47	56405	1	1	1	1	0.06	Endoplasmic reticulum oxidoreductin, putative OS=Trypanosoma cruzi marinkellei GN=MOQ_005310 PE=4 SV=1
754	1	Tcruzi	tr|K4DRR8|K4DRR8_TRYCR	34	55153	1	1	1	1	0.06	Proteasome regulatory non-ATPase subunit 5, putative,19S proteasome regulatory subunit, putative OS=Trypanosoma cruzi GN=TCSYLVIO_007986 PE=4 SV=1
604	1	Tcruzi	tr|K2N683|K2N683_TRYCR	50	51151	1	1	1	1	0.06	Eukaryotic peptide chain release factor subunit 1, putative OS=Trypanosoma cruzi marinkellei GN=MOQ_006085 PE=4 SV=1
673	1	Tcruzi	tr|K2MDC2|K2MDC2_TRYCR	41	53544	1	1	1	1	0.06	Uncharacterized protein OS=Trypanosoma cruzi marinkellei GN=MOQ_002964 PE=4 SV=1
648	1	Tcruzi	tr|K2M4I6|K2M4I6_TRYCR	44	55706	1	1	1	1	0.06	Uncharacterized protein OS=Trypanosoma cruzi marinkellei GN=MOQ_006330 PE=4 SV=1
720	1	Tcruzi	tr|K2PFG5|K2PFG5_TRYCR	37	49252	1	1	1	1	0.06	Proteasome regulatory ATPase subunit 2, putative OS=Trypanosoma cruzi marinkellei GN=MOQ_000056 PE=3 SV=1
563	1	Tcruzi	tr|K2MVD4|K2MVD4_TRYCR	55	51773	1	1	1	1	0.06	Tyrosine aminotransferase, putative OS=Trypanosoma cruzi marinkellei GN=MOQ_006575 PE=4 SV=1
696	1	Tcruzi	tr|K4DTD9|K4DTD9_TRYCR	39	49120	1	1	1	1	0.06	Delta-4 fatty acid desaturase, putative OS=Trypanosoma cruzi GN=TCSYLVIO_007454 PE=4 SV=1
635	1	Tcruzi	tr|K4DYY3|K4DYY3_TRYCR	46	56369	1	1	1	1	0.06	Golgi reassembly stacking protein, putative OS=Trypanosoma cruzi GN=TCSYLVIO_005579 PE=4 SV=1
745	1	Tcruzi	tr|K4DNK9|K4DNK9_TRYCR	35	53190	1	1	1	1	0.06	Uncharacterized protein OS=Trypanosoma cruzi GN=TCSYLVIO_009205 PE=4 SV=1
606	1	Tcruzi	tr|K2NP72|K2NP72_TRYCR	50	49813	1	1	1	1	0.06	Mu-adaptin 1, putative,adaptor complex AP-1 medium subunit, putative OS=Trypanosoma cruzi marinkellei GN=MOQ_000147 PE=4 SV=1
684	1	Tcruzi	tr|K4E5Y4|K4E5Y4_TRYCR	40	54309	1	1	1	1	0.06	Uncharacterized protein OS=Trypanosoma cruzi GN=TCSYLVIO_002986 PE=4 SV=1
650	1	Tcruzi	tr|K4DXA2|K4DXA2_TRYCR	44	52997	1	1	1	1	0.06	Citrate synthase OS=Trypanosoma cruzi GN=TCSYLVIO_006196 PE=3 SV=1
731	1	Tcruzi	tr|K2MVM8|K2MVM8_TRYCR	36	53868	1	1	1	1	0.06	Pretranslocation protein, alpha subunit, putative OS=Trypanosoma cruzi marinkellei GN=MOQ_000475 PE=3 SV=1
653	1	Tcruzi	tr|K4EA13|K4EA13_TRYCR	44	53167	1	1	1	1	0.06	Ethanolamine phosphotransferase, putative OS=Trypanosoma cruzi GN=TCSYLVIO_001540 PE=4 SV=1
708	1	Tcruzi	tr|K4E9M3|K4E9M3_TRYCR	38	56233	1	1	1	1	0.06	Amino acid permease/transporter, putative OS=Trypanosoma cruzi GN=TCSYLVIO_001679 PE=4 SV=1
750	1	Tcruzi	tr|K2MX27|K2MX27_TRYCR	34	49163	1	1	1	1	0.06	Metacaspase 5, putative OS=Trypanosoma cruzi marinkellei GN=MOQ_004561 PE=4 SV=1
679	1	Tcruzi	tr|K2NI73|K2NI73_TRYCR	41	54760	1	1	1	1	0.06	Monooxygenase, putative OS=Trypanosoma cruzi marinkellei GN=MOQ_000708 PE=4 SV=1
736	1	Tcruzi	tr|K2NPA1|K2NPA1_TRYCR	36	48493	1	1	1	1	0.06	Uncharacterized protein OS=Trypanosoma cruzi marinkellei GN=MOQ_005527 PE=4 SV=1
680	1	Tcruzi	tr|K4E8D8|K4E8D8_TRYCR	40	52617	1	1	1	1	0.06	Uncharacterized protein OS=Trypanosoma cruzi GN=TCSYLVIO_002430 PE=4 SV=1
744	1	Tcruzi	tr|K2MXH9|K2MXH9_TRYCR	35	49032	1	1	1	1	0.06	CAAX prenyl protease 1, putative,metallo-peptidase, clan M-, family M48, putative OS=Trypanosoma cruzi marinkellei GN=MOQ_004322 PE=3 SV=1
291	1	Tcruzi	tr|K4E1X2|K4E1X2_TRYCR	122	133652	2	2	2	2	0.05	Myosin heavy chain, putative OS=Trypanosoma cruzi GN=TCSYLVIO_004774 PE=4 SV=1
333	1	Tcruzi	tr|K2MEG1|K2MEG1_TRYCR	106	62860	1	1	1	1	0.05	Uncharacterized protein OS=Trypanosoma cruzi marinkellei GN=MOQ_002508 PE=4 SV=1
376	1	Tcruzi	tr|K4E3V7|K4E3V7_TRYCR	96	127064	2	2	2	2	0.05	Microtubule-associated protein Gb4, putative OS=Trypanosoma cruzi GN=TCSYLVIO_003590 PE=4 SV=1
334	1	Tcruzi	tr|K4E4B6|K4E4B6_TRYCR	106	136315	2	2	2	2	0.05	Coatomer subunit alpha OS=Trypanosoma cruzi GN=TCSYLVIO_003688 PE=4 SV=1
445	1	Tcruzi	tr|K4EDL7|K4EDL7_TRYCR	75	60854	1	1	1	1	0.05	Uncharacterized protein OS=Trypanosoma cruzi GN=TCSYLVIO_000508 PE=4 SV=1
343	1	Tcruzi	tr|K4E5L5|K4E5L5_TRYCR	105	66026	2	2	1	1	0.05	Uncharacterized protein OS=Trypanosoma cruzi GN=TCSYLVIO_003117 PE=4 SV=1
571	1	Tcruzi	tr|K2NFY0|K2NFY0_TRYCR	54	66081	1	1	1	1	0.05	Uncharacterized protein OS=Trypanosoma cruzi marinkellei GN=MOQ_001579 PE=4 SV=1
494	1	Tcruzi	tr|K2ND48|K2ND48_TRYCR	65	128863	2	2	2	2	0.05	ABC transporter, putative OS=Trypanosoma cruzi marinkellei GN=MOQ_009307 PE=3 SV=1
594	1	Tcruzi	tr|K2NA67|K2NA67_TRYCR	51	60654	1	1	1	1	0.05	Uncharacterized protein OS=Trypanosoma cruzi marinkellei GN=MOQ_004384 PE=4 SV=1
438	1	Tcruzi	tr|K4E5C9|K4E5C9_TRYCR	76	57109	1	1	1	1	0.05	Aldehyde dehydrogenase OS=Trypanosoma cruzi GN=TCSYLVIO_003214 PE=3 SV=1
694	1	Tcruzi	tr|K4EAK9|K4EAK9_TRYCR	39	62680	1	1	1	1	0.05	Uncharacterized protein OS=Trypanosoma cruzi GN=TCSYLVIO_001190 PE=4 SV=1
516	1	Tcruzi	tr|V5BNV1|V5BNV1_TRYCR	62	65435	1	1	1	1	0.05	Uncharacterized protein OS=Trypanosoma cruzi Dm28c GN=TCDM_01753 PE=4 SV=1
610	1	Tcruzi	tr|Q4DJY0|Q4DJY0_TRYCC	49	66257	1	1	1	1	0.05	Uncharacterized protein OS=Trypanosoma cruzi (strain CL Brener) GN=Tc00.1047053510879.30 PE=4 SV=1
453	1	Tcruzi	tr|K4DJQ7|K4DJQ7_TRYCR	73	64641	1	1	1	1	0.05	Protein kinase, putative OS=Trypanosoma cruzi GN=TCSYLVIO_010611 PE=3 SV=1
713	1	Tcruzi	tr|K4DU85|K4DU85_TRYCR	37	60861	1	1	1	1	0.05	Protein disulfide isomerase, putative OS=Trypanosoma cruzi GN=TCSYLVIO_007506 PE=4 SV=1
464	1	Tcruzi	tr|K4E0X2|K4E0X2_TRYCR	70	119814	2	2	2	2	0.05	Uncharacterized protein OS=Trypanosoma cruzi GN=TCSYLVIO_004679 PE=4 SV=1
570	1	Tcruzi	tr|K4E2R8|K4E2R8_TRYCR	54	59590	1	1	1	1	0.05	Succinate dehydrogenase flavoprotein subunit OS=Trypanosoma cruzi GN=TCSYLVIO_004263 PE=4 SV=1
435	1	Tcruzi	tr|K2MZX8|K2MZX8_TRYCR	77	118539	2	2	2	2	0.05	Uncharacterized protein OS=Trypanosoma cruzi marinkellei GN=MOQ_004826 PE=4 SV=1
667	1	Tcruzi	tr|K4E131|K4E131_TRYCR	42	58493	1	1	1	1	0.05	Uncharacterized protein OS=Trypanosoma cruzi GN=TCSYLVIO_005044 PE=4 SV=1
523	1	Tcruzi	tr|K4DR77|K4DR77_TRYCR	61	134319	2	2	2	2	0.05	Glycosyl hydrolase, putative OS=Trypanosoma cruzi GN=TCSYLVIO_008282 PE=4 SV=1
624	1	Tcruzi	tr|K2ND53|K2ND53_TRYCR	47	63109	1	1	1	1	0.05	Delta-1-pyrroline-5-carboxylate dehydrogenase, putative OS=Trypanosoma cruzi marinkellei GN=MOQ_003311 PE=3 SV=1
443	1	Tcruzi	tr|K4E3D9|K4E3D9_TRYCR	75	64299	1	1	1	1	0.05	Uncharacterized protein OS=Trypanosoma cruzi GN=TCSYLVIO_003893 PE=4 SV=1
729	1	Tcruzi	tr|K4DUN1|K4DUN1_TRYCR	36	57124	1	1	1	1	0.05	Uncharacterized protein OS=Trypanosoma cruzi GN=TCSYLVIO_006996 PE=4 SV=1
491	1	Tcruzi	tr|K2NF88|K2NF88_TRYCR	66	61648	1	1	1	1	0.05	CDC16, putative OS=Trypanosoma cruzi marinkellei GN=MOQ_001847 PE=4 SV=1
598	1	Tcruzi	tr|K4E389|K4E389_TRYCR	51	57530	1	1	1	1	0.05	Carnitine/choline acetyltransferase, putative OS=Trypanosoma cruzi GN=TCSYLVIO_004300 PE=4 SV=1
547	1	Tcruzi	tr|Q4D9T2|Q4D9T2_TRYCC	58	64742	1	1	1	1	0.05	Uncharacterized protein OS=Trypanosoma cruzi (strain CL Brener) GN=Tc00.1047053504045.50 PE=4 SV=1
705	1	Tcruzi	tr|K4DLS0|K4DLS0_TRYCR	38	67777	1	1	1	1	0.05	GPI alpha-mannosyltransferase III OS=Trypanosoma cruzi GN=TCSYLVIO_010010 PE=4 SV=1
462	1	Tcruzi	tr|Q4D6P2|Q4D6P2_TRYCC	71	62990	1	1	1	1	0.05	Regulatory subunit of protein kinase a-like protein, putative OS=Trypanosoma cruzi (strain CL Brener) GN=Tc00.1047053504013.60 PE=4 SV=1
620	1	Tcruzi	tr|K2MA82|K2MA82_TRYCR	48	67812	1	1	1	1	0.05	Uncharacterized protein OS=Trypanosoma cruzi marinkellei GN=MOQ_004152 PE=4 SV=1
510	1	Tcruzi	tr|K4DTZ8|K4DTZ8_TRYCR	62	64805	1	1	1	1	0.05	Endomembrane protein, putative OS=Trypanosoma cruzi GN=TCSYLVIO_007580 PE=4 SV=1
758	1	Tcruzi	tr|K2NHA1|K2NHA1_TRYCR	34	69517	1	1	1	1	0.05	Sec1 family transport protein, putative OS=Trypanosoma cruzi marinkellei GN=MOQ_002382 PE=4 SV=1
506	1	Tcruzi	tr|K4DUX8|K4DUX8_TRYCR	63	68865	1	1	1	1	0.05	Paraflagellar rod component, putative OS=Trypanosoma cruzi GN=TCSYLVIO_006797 PE=4 SV=1
565	1	Tcruzi	tr|K4E0T7|K4E0T7_TRYCR	54	63466	1	1	1	1	0.05	Uncharacterized protein OS=Trypanosoma cruzi GN=TCSYLVIO_004720 PE=4 SV=1
554	1	Tcruzi	tr|K4E0N4|K4E0N4_TRYCR	57	68696	1	1	1	1	0.05	Uncharacterized protein OS=Trypanosoma cruzi GN=TCSYLVIO_004875 PE=4 SV=1
681	1	Tcruzi	tr|K2MH22|K2MH22_TRYCR	40	58001	1	1	1	1	0.05	Uncharacterized protein OS=Trypanosoma cruzi marinkellei GN=MOQ_009871 PE=4 SV=1
509	1	Tcruzi	tr|K4E9P4|K4E9P4_TRYCR	63	63024	1	1	1	1	0.05	Malic enzyme OS=Trypanosoma cruzi GN=TCSYLVIO_001501 PE=3 SV=1
625	1	Tcruzi	tr|K4E6J3|K4E6J3_TRYCR	47	60945	1	1	1	1	0.05	Dihydrolipoamide dehydrogenase, putative OS=Trypanosoma cruzi GN=TCSYLVIO_002816 PE=4 SV=1
548	1	Tcruzi	tr|K2N8H3|K2N8H3_TRYCR	57	67259	1	1	1	1	0.05	Vacuolar protein sorting-associated protein, putative OS=Trypanosoma cruzi marinkellei GN=MOQ_005109 PE=4 SV=1
714	1	Tcruzi	tr|K4DSV2|K4DSV2_TRYCR	37	64067	1	1	1	1	0.05	Uncharacterized protein OS=Trypanosoma cruzi GN=TCSYLVIO_007565 PE=4 SV=1
607	1	Tcruzi	tr|K2N422|K2N422_TRYCR	50	57848	1	1	1	1	0.05	Uncharacterized protein OS=Trypanosoma cruzi marinkellei GN=MOQ_003507 PE=4 SV=1
753	1	Tcruzi	tr|K2MIV0|K2MIV0_TRYCR	34	61417	1	1	1	1	0.05	Nucleoside phosphatase, putative,guanosine diphosphatase, putative OS=Trypanosoma cruzi marinkellei GN=MOQ_009231 PE=4 SV=1
634	1	Tcruzi	tr|Q4CQJ8|Q4CQJ8_TRYCC	46	58151	1	1	1	1	0.05	Uncharacterized protein OS=Trypanosoma cruzi (strain CL Brener) GN=Tc00.1047053507251.10 PE=4 SV=1
608	1	Tcruzi	tr|K2MVC2|K2MVC2_TRYCR	49	69210	1	1	1	1	0.05	Uncharacterized protein OS=Trypanosoma cruzi marinkellei GN=MOQ_000614 PE=4 SV=1
304	1	Tcruzi	tr|Q4DQS9|Q4DQS9_TRYCC	117	144255	2	2	2	2	0.04	Uncharacterized protein (Fragment) OS=Trypanosoma cruzi (strain CL Brener) GN=Tc00.1047053511821.179 PE=4 SV=1
324	1	Tcruzi	tr|K4DWJ5|K4DWJ5_TRYCR	110	229308	3	3	3	3	0.04	Uncharacterized protein OS=Trypanosoma cruzi GN=TCSYLVIO_006208 PE=4 SV=1
367	1	Tcruzi	tr|K2M5K4|K2M5K4_TRYCR	99	83087	1	1	1	1	0.04	Calpain cysteine peptidase OS=Trypanosoma cruzi marinkellei GN=MOQ_006056 PE=4 SV=1
400	1	Tcruzi	tr|K4E6G5|K4E6G5_TRYCR	86	70828	1	1	1	1	0.04	Uncharacterized protein OS=Trypanosoma cruzi GN=TCSYLVIO_003146 PE=4 SV=1
685	1	Tcruzi	tr|K4DWU1|K4DWU1_TRYCR	40	83384	1	1	1	1	0.04	Uncharacterized protein OS=Trypanosoma cruzi GN=TCSYLVIO_006146 PE=4 SV=1
469	1	Tcruzi	tr|K4E6P0|K4E6P0_TRYCR	69	70013	1	1	1	1	0.04	Alkyl-dihydroxyacetone phosphate synthase, putative OS=Trypanosoma cruzi GN=TCSYLVIO_003068 PE=4 SV=1
642	1	Tcruzi	tr|K4DW92|K4DW92_TRYCR	45	75291	1	1	1	1	0.04	Uncharacterized protein OS=Trypanosoma cruzi GN=TCSYLVIO_006323 PE=4 SV=1
493	1	Tcruzi	tr|K4E8C9|K4E8C9_TRYCR	65	72877	1	1	1	1	0.04	Lysosomal/endosomal membrane protein p67, putative,lysosomal membrane glycoprotein, putative OS=Trypanosoma cruzi GN=TCSYLVIO_002437 PE=4 SV=1
668	1	Tcruzi	tr|K4E3X8|K4E3X8_TRYCR	42	88573	1	1	1	1	0.04	Uncharacterized protein OS=Trypanosoma cruzi GN=TCSYLVIO_003702 PE=4 SV=1
527	1	Tcruzi	tr|K4E510|K4E510_TRYCR	60	77333	1	1	1	1	0.04	Uncharacterized protein OS=Trypanosoma cruzi GN=TCSYLVIO_003658 PE=4 SV=1
562	1	Tcruzi	tr|K2MBH4|K2MBH4_TRYCR	56	86742	1	1	1	1	0.04	Uncharacterized protein OS=Trypanosoma cruzi marinkellei GN=MOQ_003641 PE=4 SV=1
538	1	Tcruzi	tr|K2MT04|K2MT04_TRYCR	59	80127	1	1	1	1	0.04	AAA ATPase, putative OS=Trypanosoma cruzi marinkellei GN=MOQ_006021 PE=3 SV=1
730	1	Tcruzi	tr|Q4DC15|Q4DC15_TRYCC	36	75061	1	1	1	1	0.04	Trans-sialidase, putative OS=Trypanosoma cruzi (strain CL Brener) GN=Tc00.1047053510005.20 PE=4 SV=1
511	1	Tcruzi	tr|K2MVI6|K2MVI6_TRYCR	62	75358	1	1	1	1	0.04	ABC transporter, putative OS=Trypanosoma cruzi marinkellei GN=MOQ_006497 PE=4 SV=1
611	1	Tcruzi	tr|K2NE71|K2NE71_TRYCR	49	75229	1	1	1	1	0.04	ATP-dependent zinc metallopeptidase, putative,metallo-peptidase, clan MA(E), family M41, putative OS=Trypanosoma cruzi marinkellei GN=MOQ_002899 PE=4 SV=1
539	1	Tcruzi	tr|K2MTF2|K2MTF2_TRYCR	59	78967	1	1	1	1	0.04	ABC transporter, putative OS=Trypanosoma cruzi marinkellei GN=MOQ_005823 PE=3 SV=1
701	1	Tcruzi	tr|K2N0R3|K2N0R3_TRYCR	39	83282	1	1	1	1	0.04	Uncharacterized protein OS=Trypanosoma cruzi marinkellei GN=MOQ_004595 PE=4 SV=1
526	1	Tcruzi	tr|K2NSU2|K2NSU2_TRYCR	61	87712	1	1	1	1	0.04	Uncharacterized protein OS=Trypanosoma cruzi marinkellei GN=MOQ_004129 PE=4 SV=1
599	1	Tcruzi	tr|K4E9Q5|K4E9Q5_TRYCR	50	80614	1	1	1	1	0.04	Uncharacterized protein OS=Trypanosoma cruzi GN=TCSYLVIO_001948 PE=4 SV=1
549	1	Tcruzi	tr|K4EAD3|K4EAD3_TRYCR	57	80901	1	1	1	1	0.04	Uncharacterized protein OS=Trypanosoma cruzi GN=TCSYLVIO_001487 PE=4 SV=1
751	1	Tcruzi	tr|K2PCP4|K2PCP4_TRYCR	34	84128	1	1	1	1	0.04	Uncharacterized protein OS=Trypanosoma cruzi marinkellei GN=MOQ_000957 PE=4 SV=1
531	1	Tcruzi	tr|K2MRS2|K2MRS2_TRYCR	60	81929	1	1	1	1	0.04	Endosomal integral membrane protein, putative OS=Trypanosoma cruzi marinkellei GN=MOQ_001806 PE=4 SV=1
654	1	Tcruzi	tr|K4DPC8|K4DPC8_TRYCR	43	82869	1	1	1	1	0.04	Uncharacterized protein OS=Trypanosoma cruzi GN=TCSYLVIO_008927 PE=4 SV=1
699	1	Tcruzi	tr|V5AYJ7|V5AYJ7_TRYCR	39	69948	1	1	1	1	0.04	Uncharacterized protein OS=Trypanosoma cruzi Dm28c GN=TCDM_05547 PE=4 SV=1
718	1	Tcruzi	tr|K2MTD4|K2MTD4_TRYCR	37	76614	1	1	1	1	0.04	Protein kinase, putative OS=Trypanosoma cruzi marinkellei GN=MOQ_005841 PE=4 SV=1
704	1	Tcruzi	tr|K2N1Y4|K2N1Y4_TRYCR	38	69780	1	1	1	1	0.04	Uncharacterized protein OS=Trypanosoma cruzi marinkellei GN=MOQ_002612 PE=4 SV=1
747	1	Tcruzi	tr|K4EDR4|K4EDR4_TRYCR	35	80352	1	1	1	1	0.04	Uncharacterized protein OS=Trypanosoma cruzi GN=TCSYLVIO_000059 PE=4 SV=1
715	1	Tcruzi	tr|K2NPN6|K2NPN6_TRYCR	37	77775	1	1	1	1	0.04	Thimet oligopeptidase, putative,metallo-peptidase, clan MA(E), family M3, putative OS=Trypanosoma cruzi marinkellei GN=MOQ_002257 PE=3 SV=1
757	1	Tcruzi	tr|K4E1Y6|K4E1Y6_TRYCR	34	89118	1	1	1	1	0.04	Uncharacterized protein OS=Trypanosoma cruzi GN=TCSYLVIO_004758 PE=4 SV=1
748	1	Tcruzi	tr|K4EE89|K4EE89_TRYCR	34	75745	1	1	1	1	0.04	Acetyl-coenzyme A synthetase OS=Trypanosoma cruzi GN=TCSYLVIO_000046 PE=3 SV=1
217	1	Tcruzi	tr|V5DQS1|V5DQS1_TRYCR	172	115204	2	2	1	1	0.03	Ubiquitin fusion degradation protein 2 OS=Trypanosoma cruzi Dm28c GN=TCDM_01500 PE=4 SV=1
346	1	Tcruzi	tr|K2NJX1|K2NJX1_TRYCR	104	102390	1	1	1	1	0.03	Uncharacterized protein OS=Trypanosoma cruzi marinkellei GN=MOQ_000042 PE=4 SV=1
461	1	Tcruzi	tr|K4DP24|K4DP24_TRYCR	72	108449	1	1	1	1	0.03	Uncharacterized protein OS=Trypanosoma cruzi GN=TCSYLVIO_009078 PE=4 SV=1
342	1	Tcruzi	tr|Q4CWM9|Q4CWM9_TRYCC	105	303511	3	3	3	3	0.03	Dispersed gene family protein 1 (DGF-1), putative (Fragment) OS=Trypanosoma cruzi (strain CL Brener) GN=Tc00.1047053507719.9 PE=4 SV=1
507	1	Tcruzi	tr|K4EBF6|K4EBF6_TRYCR	63	96328	1	1	1	1	0.03	Uncharacterized protein OS=Trypanosoma cruzi GN=TCSYLVIO_001038 PE=4 SV=1
579	1	Tcruzi	tr|K4DW83|K4DW83_TRYCR	53	119001	1	1	1	1	0.03	Kinesin-like protein OS=Trypanosoma cruzi GN=TCSYLVIO_006383 PE=3 SV=1
541	1	Tcruzi	tr|K4ECM7|K4ECM7_TRYCR	59	91750	1	1	1	1	0.03	Uncharacterized protein OS=Trypanosoma cruzi GN=TCSYLVIO_000890 PE=4 SV=1
617	1	Tcruzi	tr|K2NNX5|K2NNX5_TRYCR	48	91435	1	1	1	1	0.03	Protein kinase, putative OS=Trypanosoma cruzi marinkellei GN=MOQ_005614 PE=4 SV=1
486	1	Tcruzi	tr|K2NHB5|K2NHB5_TRYCR	66	117098	1	1	1	1	0.03	Uncharacterized protein OS=Trypanosoma cruzi marinkellei GN=MOQ_001007 PE=4 SV=1
665	1	Tcruzi	tr|K2NFQ4|K2NFQ4_TRYCR	42	122579	1	1	1	1	0.03	RNA helicase, putative OS=Trypanosoma cruzi marinkellei GN=MOQ_001706 PE=4 SV=1
522	1	Tcruzi	tr|K2NEF3|K2NEF3_TRYCR	61	101579	1	1	1	1	0.03	Beta prime cop protein, putative OS=Trypanosoma cruzi marinkellei GN=MOQ_002782 PE=4 SV=1
600	1	Tcruzi	tr|K4EA01|K4EA01_TRYCR	50	96508	1	1	1	1	0.03	Uncharacterized protein OS=Trypanosoma cruzi GN=TCSYLVIO_001642 PE=4 SV=1
555	1	Tcruzi	sp|Q4DHA1|SEY1_TRYCC	57	99864	1	1	1	1	0.03	Protein SEY1 homolog OS=Trypanosoma cruzi (strain CL Brener) GN=Tc00.1047053511285.50 PE=3 SV=1
676	1	Tcruzi	tr|K2MTP1|K2MTP1_TRYCR	41	98893	1	1	1	1	0.03	Uncharacterized protein OS=Trypanosoma cruzi marinkellei GN=MOQ_005722 PE=4 SV=1
647	1	Tcruzi	tr|K4DUU6|K4DUU6_TRYCR	44	111233	1	1	1	1	0.03	Uncharacterized protein OS=Trypanosoma cruzi GN=TCSYLVIO_007057 PE=4 SV=1
724	1	Tcruzi	tr|K2N008|K2N008_TRYCR	37	110404	1	1	1	1	0.03	Uncharacterized protein OS=Trypanosoma cruzi marinkellei GN=MOQ_003529 PE=4 SV=1
688	1	Tcruzi	tr|K4ECW2|K4ECW2_TRYCR	40	122088	1	1	1	1	0.03	Uncharacterized protein OS=Trypanosoma cruzi GN=TCSYLVIO_000516 PE=4 SV=1
721	1	Tcruzi	tr|K4E8N1|K4E8N1_TRYCR	37	97269	1	1	1	1	0.03	Uncharacterized protein OS=Trypanosoma cruzi GN=TCSYLVIO_001912 PE=4 SV=1
672	1	Tcruzi	tr|K4EC06|K4EC06_TRYCR	41	91331	1	1	1	1	0.03	Uncharacterized protein OS=Trypanosoma cruzi GN=TCSYLVIO_000899 PE=4 SV=1
746	1	Tcruzi	tr|K4DUC7|K4DUC7_TRYCR	35	94613	1	1	1	1	0.03	cAMP specific phosphodiesterase, putative (Fragment) OS=Trypanosoma cruzi GN=TCSYLVIO_007026 PE=4 SV=1
683	1	Tcruzi	tr|K4DZE4|K4DZE4_TRYCR	40	113246	1	1	1	1	0.03	Uncharacterized protein OS=Trypanosoma cruzi GN=TCSYLVIO_005437 PE=4 SV=1
756	1	Tcruzi	tr|K4EAG1|K4EAG1_TRYCR	34	122945	1	1	1	1	0.03	Uncharacterized protein OS=Trypanosoma cruzi GN=TCSYLVIO_001682 PE=4 SV=1
315	1	Tcruzi	tr|K4DTS2|K4DTS2_TRYCR	112	320717	2	2	2	2	0.02	Phosphatidylinositol 3-kinase, putative OS=Trypanosoma cruzi GN=TCSYLVIO_007334 PE=4 SV=1
452	1	Tcruzi	tr|K2N196|K2N196_TRYCR	73	183296	1	1	1	1	0.02	Uncharacterized protein OS=Trypanosoma cruzi marinkellei GN=MOQ_002942 PE=4 SV=1
439	1	Tcruzi	tr|Q4CMR1|Q4CMR1_TRYCC	76	128020	1	1	1	1	0.02	Uncharacterized protein (Fragment) OS=Trypanosoma cruzi (strain CL Brener) GN=Tc00.1047053509577.9 PE=4 SV=1
580	1	Tcruzi	tr|K2NRZ3|K2NRZ3_TRYCR	53	127994	1	1	1	1	0.02	Kinesin-like protein OS=Trypanosoma cruzi marinkellei GN=MOQ_002054 PE=3 SV=1
476	1	Tcruzi	tr|K2MML5|K2MML5_TRYCR	68	137012	1	1	1	1	0.02	Na/H antiporter-like protein, putative OS=Trypanosoma cruzi marinkellei GN=MOQ_009382 PE=4 SV=1
614	1	Tcruzi	tr|K2MLM7|K2MLM7_TRYCR	48	140978	1	1	1	1	0.02	Cation-transporting ATPase, putative OS=Trypanosoma cruzi marinkellei GN=MOQ_008193 PE=3 SV=1
468	1	Tcruzi	tr|K4DTV9|K4DTV9_TRYCR	69	138897	1	1	1	1	0.02	Uncharacterized protein OS=Trypanosoma cruzi GN=TCSYLVIO_007290 PE=4 SV=1
692	1	Tcruzi	tr|Q4DXF9|Q4DXF9_TRYCC	39	187632	1	1	1	1	0.02	Uncharacterized protein OS=Trypanosoma cruzi (strain CL Brener) GN=Tc00.1047053510355.250 PE=4 SV=1
517	1	Tcruzi	tr|Q4DYJ9|Q4DYJ9_TRYCC	61	162007	1	1	1	1	0.02	Uncharacterized protein OS=Trypanosoma cruzi (strain CL Brener) GN=Tc00.1047053506211.190 PE=4 SV=1
702	1	Tcruzi	tr|K4DNW4|K4DNW4_TRYCR	38	137487	1	1	1	1	0.02	Uncharacterized protein OS=Trypanosoma cruzi GN=TCSYLVIO_009144 PE=4 SV=1
544	1	Tcruzi	tr|K2M7T7|K2M7T7_TRYCR	58	161703	1	1	1	1	0.02	Chaperonin containing t-complex protein, putative (Fragment) OS=Trypanosoma cruzi marinkellei GN=MOQ_005086 PE=4 SV=1
700	1	Tcruzi	tr|K2M0V2|K2M0V2_TRYCR	39	125772	1	1	1	1	0.02	Kinesin-like protein OS=Trypanosoma cruzi marinkellei GN=MOQ_007703 PE=3 SV=1
228	3	Tcruzi	tr|K2N279|K2N279_TRYCR	59	560620	2	2	2	2	0.01	Calpain-like cysteine peptidase (Fragment) OS=Trypanosoma cruzi marinkellei GN=MOQ_004098 PE=4 SV=1
503	1	Tcruzi	tr|V5BRY2|V5BRY2_TRYCR	64	238084	1	1	1	1	0.01	Uncharacterized protein OS=Trypanosoma cruzi Dm28c GN=TCDM_02199 PE=4 SV=1
582	1	Tcruzi	tr|K2MZY4|K2MZY4_TRYCR	53	460434	1	1	1	1	0.01	Ubiquitin-protein ligase-like, putative OS=Trypanosoma cruzi marinkellei GN=MOQ_008325 PE=4 SV=1
460	1	Tcruzi	tr|K2N0A9|K2N0A9_TRYCR	72	308651	1	1	1	1	0.01	Calcium channel protein, putative OS=Trypanosoma cruzi marinkellei GN=MOQ_003342 PE=4 SV=1
638	1	Tcruzi	tr|K2MY88|K2MY88_TRYCR	45	262441	1	1	1	1	0.01	Heat shock protein HslVU, ATPase subunit HslU, putative OS=Trypanosoma cruzi marinkellei GN=MOQ_008969 PE=4 SV=1
722	1	Tcruzi	tr|K4EAX1|K4EAX1_TRYCR	37	340202	1	1	1	1	0.01	Uncharacterized protein OS=Trypanosoma cruzi GN=TCSYLVIO_001065 PE=4 SV=1
666	1	Tcruzi	tr|K4DWN9|K4DWN9_TRYCR	42	215230	1	1	1	1	0.01	Mucin TcMUCII, putative OS=Trypanosoma cruzi GN=TCSYLVIO_006212 PE=4 SV=1

## Sheet: TcCLC 2
Family	M	DB	Accession	Score	Mass	Matches	Pep(sig)	Sequences	Seq(sig)	↓emPAI	emPAI (S-C) >1,5	Description		Observation
1	1	Tcruzi	tr|Q3ZMB7|Q3ZMB7_TRYCR	16941	193932	500	499	138	138	54.01	53.82	Clathrin heavy chain OS=Trypanosoma cruzi GN=claH PE=3 SV=1
1	2	Tcruzi	tr|K2NU19|K2NU19_TRYCR	13459	193981	383	382	111	111	20.15	20.15	Clathrin heavy chain OS=Trypanosoma cruzi marinkellei GN=MOQ_003685 PE=3 SV=1
2	1	Tcruzi	tr|Q8STF3|Q8STF3_TRYCR	2555	50352	72	72	24	24	16.14	7.19	Beta tubulin 1.9 OS=Trypanosoma cruzi PE=2 SV=1
6	1	Tcruzi	tr|K4DTU5|K4DTU5_TRYCR	1012	50843	35	35	23	23	5.04	5.04	Chaperone DNAJ protein, putative OS=Trypanosoma cruzi GN=TCSYLVIO_007186 PE=3 SV=1
10	1	Tcruzi	sp|P14795|RL40_TRYCR	828	14934	19	19	7	7	4.82	4.6	Ubiquitin-60S ribosomal protein L40 OS=Trypanosoma cruzi GN=FUS1 PE=2 SV=2
8	1	Tcruzi	tr|V5BXH3|V5BXH3_TRYCR	935	56990	27	27	20	20	3.03	3.03	Uncharacterized protein OS=Trypanosoma cruzi Dm28c GN=TCDM_01993 PE=4 SV=1		Epsin, putative
13	1	Tcruzi	tr|V5BF44|V5BF44_TRYCR	711	47399	21	21	14	14	2.39	2.39	Heterogeneous nuclear ribonucleoprotein H/F OS=Trypanosoma cruzi Dm28c GN=TCDM_07178 PE=4 SV=1
116	1	Tcruzi	tr|Q4CXR1|Q4CXR1_TRYCC	110	6890	3	3	3	3	2.33	2.33	Histone H4 (Fragment) OS=Trypanosoma cruzi (strain CL Brener) GN=Tc00.1047053507943.5 PE=3 SV=1
3	1	Tcruzi	tr|Q4CLA1|Q4CLA1_TRYCC	2312	50395	60	60	21	21	9.57	2.27	Alpha tubulin, putative OS=Trypanosoma cruzi (strain CL Brener) GN=Tc00.1047053411235.9 PE=3 SV=1
21	1	Tcruzi	tr|K4DY65|K4DY65_TRYCR	398	23287	11	11	6	6	2.17	2.17	Uncharacterized protein OS=Trypanosoma cruzi GN=TCSYLVIO_006077 PE=4 SV=1		Clathrin light chain
8	2	Tcruzi	tr|Q4E4P1|Q4E4P1_TRYCC	603	57686	20	20	15	15	1.73	1.49	Epsin, putative OS=Trypanosoma cruzi (strain CL Brener) GN=Tc00.1047053506925.70 PE=4 SV=1
70	1	Tcruzi	tr|Q4DED2|Q4DED2_TRYCC	155	18229	5	5	5	5	1.26	1.26	Ribosomal protein L21E (60S), putative OS=Trypanosoma cruzi (strain CL Brener) GN=Tc00.1047053506405.149 PE=4 SV=1
29	1	Tcruzi	tr|K4DPH9|K4DPH9_TRYCR	334	37352	10	10	9	9	1.25	1.25	Uncharacterized protein OS=Trypanosoma cruzi GN=TCSYLVIO_009054 PE=4 SV=1		New player
9	1	Tcruzi	tr|V5BHR1|V5BHR1_TRYCR	869	93555	25	25	19	19	1.2	1.2	Uncharacterized protein OS=Trypanosoma cruzi Dm28c GN=TCDM_04063 PE=4 SV=1		Tepsin
12	1	Tcruzi	tr|K4DUS5|K4DUS5_TRYCR	723	71820	20	20	15	15	1.15	1.15	Uncharacterized protein OS=Trypanosoma cruzi GN=TCSYLVIO_007300 PE=4 SV=1		SEC31??
20	1	Tcruzi	tr|V5B599|V5B599_TRYCR	429	53230	13	13	10	10	1.1	1.1	Ribosomal protein L13 OS=Trypanosoma cruzi Dm28c GN=TCDM_02783 PE=3 SV=1
14	1	Tcruzi	tr|K4DLS7|K4DLS7_TRYCR	684	69131	17	17	16	16	1.12	1.07	Golgi/lysosome glycoprotein, putative OS=Trypanosoma cruzi GN=TCSYLVIO_009817 PE=4 SV=1
11	1	Tcruzi	tr|K4DTI6|K4DTI6_TRYCR	726	100294	22	22	20	20	0.96	0.96	Uncharacterized protein OS=Trypanosoma cruzi GN=TCSYLVIO_007302 PE=4 SV=1
19	1	Tcruzi	tr|Q4D5C2|Q4D5C2_TRYCC	444	45427	10	10	9	9	0.95	0.95	Glutamate dehydrogenase OS=Trypanosoma cruzi (strain CL Brener) GN=Tc00.1047053508111.30 PE=3 SV=1
48	1	Tcruzi	tr|K4DV40|K4DV40_TRYCR	231	33552	7	7	6	6	0.88	0.88	60S ribosomal protein L10, putative OS=Trypanosoma cruzi GN=TCSYLVIO_007173 PE=4 SV=1
59	1	Tcruzi	tr|K2N9G5|K2N9G5_TRYCR	174	30940	6	6	6	6	0.79	0.79	40S ribosomal protein S4 OS=Trypanosoma cruzi marinkellei GN=MOQ_002367 PE=3 SV=1
55	1	Tcruzi	tr|K4E5G2|K4E5G2_TRYCR	190	25697	6	6	5	5	1.01	0.75	Vesicle-associated membrane protein, putative OS=Trypanosoma cruzi GN=TCSYLVIO_003494 PE=4 SV=1		vSNARE VAMP1
92	1	Tcruzi	tr|Q4CU51|Q4CU51_TRYCC	133	22342	4	4	4	4	0.71	0.71	D-isomer specific 2-hydroxyacid dehydrogenase-protein, putative OS=Trypanosoma cruzi (strain CL Brener) GN=Tc00.1047053506263.20 PE=4 SV=1
17	1	Tcruzi	tr|K4DX70|K4DX70_TRYCR	447	69054	13	13	11	11	0.7	0.7	ATP-dependent RNA helicase, putative OS=Trypanosoma cruzi GN=TCSYLVIO_006093 PE=3 SV=1
102	1	Tcruzi	tr|V5DM12|V5DM12_TRYCR	125	19050	6	6	6	6	1.54	0.68	Ribosomal protein S19 OS=Trypanosoma cruzi Dm28c GN=TCDM_13966 PE=4 SV=1
27	1	Tcruzi	tr|Q4E4E7|Q4E4E7_TRYCC	335	46694	9	9	7	7	0.68	0.68	Tyrosine aminotransferase OS=Trypanosoma cruzi (strain CL Brener) GN=Tc00.1047053510187.30 PE=3 SV=1
15	1	Tcruzi	tr|K4E3N1|K4E3N1_TRYCR	524	89100	15	15	15	15	0.68	0.68	Gamma-adaptin 1, putative,AP-1 adapter complex gamma subunit, putative OS=Trypanosoma cruzi GN=TCSYLVIO_003718 PE=4 SV=1
22	1	Tcruzi	tr|Q26936|Q26936_TRYCR	398	71495	12	12	8	8	0.67	0.67	Heat shock protein (HSP70) OS=Trypanosoma cruzi PE=3 SV=1
148	1	Tcruzi	tr|Q4DAD0|Q4DAD0_TRYCC	90	19364	3	3	2	2	0.59	0.59	Uncharacterized protein OS=Trypanosoma cruzi (strain CL Brener) GN=Tc00.1047053508989.110 PE=4 SV=1
16	1	Tcruzi	tr|K4E0C9|K4E0C9_TRYCR	448	67193	14	14	10	10	0.73	0.53	Uncharacterized protein OS=Trypanosoma cruzi GN=TCSYLVIO_005324 PE=4 SV=1
37	1	Tcruzi	tr|K2NP72|K2NP72_TRYCR	278	49813	8	8	7	7	0.53	0.53	Mu-adaptin 1, putative,adaptor complex AP-1 medium subunit, putative OS=Trypanosoma cruzi marinkellei GN=MOQ_000147 PE=4 SV=1
23	1	Tcruzi	tr|K4DUQ8|K4DUQ8_TRYCR	379	76079	11	11	9	9	0.5	0.5	Protein kinase, putative OS=Trypanosoma cruzi GN=TCSYLVIO_007094 PE=4 SV=1
82	1	Tcruzi	tr|K4DXI3|K4DXI3_TRYCR	144	22966	3	3	3	3	0.48	0.48	Uncharacterized protein OS=Trypanosoma cruzi GN=TCSYLVIO_006094 PE=4 SV=1
31	1	Tcruzi	tr|K2MAY9|K2MAY9_TRYCR	314	30043	9	9	7	7	1.23	0.41	40S ribosomal protein S3a OS=Trypanosoma cruzi marinkellei GN=MOQ_003831 PE=3 SV=1
261	1	Tcruzi	tr|Q4E4N7|Q4E4N7_TRYCC	48	10437	2	2	2	2	0.73	0.41	Dynein light chain, putative OS=Trypanosoma cruzi (strain CL Brener) GN=Tc00.1047053506925.104 PE=4 SV=1
202	1	Tcruzi	tr|V5AQ29|V5AQ29_TRYCR	66	9157	1	1	1	1	0.37	0.37	Calpain-like cysteine peptidase OS=Trypanosoma cruzi Dm28c GN=TCDM_09417 PE=4 SV=1
101	1	Tcruzi	tr|Q0IK13|Q0IK13_TRYCR	125	48225	5	5	5	5	0.37	0.37	Elongation factor 1-alpha (Fragment) OS=Trypanosoma cruzi GN=EF-1alpha PE=3 SV=1
89	1	Tcruzi	tr|K4DKF0|K4DKF0_TRYCR	136	24376	4	4	3	3	0.63	0.35	Vesicle-associated membrane protein, putative OS=Trypanosoma cruzi GN=TCSYLVIO_010526 PE=4 SV=1
66	1	Tcruzi	tr|V5AU75|V5AU75_TRYCR	158	50277	5	5	5	5	0.35	0.35	Uncharacterized protein OS=Trypanosoma cruzi Dm28c GN=TCDM_12875 PE=4 SV=1
161	1	Tcruzi	tr|K4DRN4|K4DRN4_TRYCR	84	30911	3	3	3	3	0.34	0.34	Retrotransposon hot spot (RHS) protein, putative OS=Trypanosoma cruzi GN=TCSYLVIO_008440 PE=4 SV=1
77	1	Tcruzi	tr|K2NIR8|K2NIR8_TRYCR	149	42838	4	4	4	4	0.33	0.33	P-type H-ATPase, putative (Fragment) OS=Trypanosoma cruzi marinkellei GN=MOQ_007416 PE=3 SV=1
154	1	Tcruzi	tr|K4EDG3|K4EDG3_TRYCR	88	24022	3	3	3	3	0.45	0.32	Small GTP-binding protein Rab11, putative,Rab11 GTPase, putative OS=Trypanosoma cruzi GN=TCSYLVIO_000260 PE=3 SV=1
320	1	Tcruzi	tr|Q4DXW6|Q4DXW6_TRYCC	37	10288	1	1	1	1	0.32	0.32	Ribosomal protein L37 OS=Trypanosoma cruzi (strain CL Brener) GN=Tc00.1047053506885.14 PE=3 SV=1
83	1	Tcruzi	tr|Q4D6I5|Q4D6I5_TRYCC	144	15729	3	3	3	3	0.75	0.3	40S ribosomal protein S14, putative OS=Trypanosoma cruzi (strain CL Brener) GN=Tc00.1047053409117.20 PE=3 SV=1
30	1	Tcruzi	tr|K2LZ01|K2LZ01_TRYCR	329	28598	10	10	8	8	1.86	0.29	40S ribosomal protein S2, putative (Fragment) OS=Trypanosoma cruzi marinkellei GN=MOQ_008343 PE=3 SV=1
170	2	Tcruzi	tr|K2NLG3|K2NLG3_TRYCR	58	23846	2	2	2	2	0.29	0.29	Uncharacterized protein OS=Trypanosoma cruzi marinkellei GN=MOQ_006467 PE=3 SV=1
18	1	Tcruzi	tr|K2NKA3|K2NKA3_TRYCR	446	85979	8	8	6	6	0.28	0.28	Vacuolar-type proton translocating pyrophosphatase 1 OS=Trypanosoma cruzi marinkellei GN=MOQ_001645 PE=3 SV=1
28	1	Tcruzi	tr|Q8ST54|Q8ST54_TRYCR	335	52650	6	6	4	4	0.26	0.26	Hexokinase OS=Trypanosoma cruzi GN=HK PE=3 SV=1
175	1	Tcruzi	tr|K2M7J6|K2M7J6_TRYCR	76	27117	3	2	3	2	0.25	0.25	Vesicule-associated membrane protein, putative OS=Trypanosoma cruzi marinkellei GN=MOQ_005156 PE=4 SV=1
87	1	Tcruzi	tr|K2N1A3|K2N1A3_TRYCR	138	27062	3	3	2	2	0.25	0.25	Gim5A protein, putative,glycosomal membrane protein, putative OS=Trypanosoma cruzi marinkellei GN=MOQ_004407 PE=4 SV=1
40	1	Tcruzi	tr|Q4E0Q0|Q4E0Q0_TRYCC	262	101623	7	7	7	7	0.24	0.24	Pyruvate phosphate dikinase, putative OS=Trypanosoma cruzi (strain CL Brener) GN=Tc00.1047053506297.190 PE=4 SV=1
296	1	Tcruzi	tr|K2LV89|K2LV89_TRYCR	42	13619	1	1	1	1	0.24	0.24	Golgi apparatus membrane protein TVP23 homolog OS=Trypanosoma cruzi marinkellei GN=MOQ_009673 PE=3 SV=1
90	1	Tcruzi	tr|K2N523|K2N523_TRYCR	135	55797	4	4	4	4	0.24	0.24	Clathrin coat assembly protein, putative OS=Trypanosoma cruzi marinkellei GN=MOQ_006414 PE=4 SV=1
149	1	Tcruzi	sp|Q4DBV7|COQ41_TRYCC	90	28400	2	2	2	2	0.24	0.24	Ubiquinone biosynthesis protein COQ4 homolog 1, mitochondrial OS=Trypanosoma cruzi (strain CL Brener) GN=Tc00.1047053510357.70 PE=3 SV=1
112	1	Tcruzi	tr|Q4DKZ4|Q4DKZ4_TRYCC	112	20936	4	4	3	3	0.76	0.23	60S ribosomal protein L18a OS=Trypanosoma cruzi (strain CL Brener) GN=Tc00.1047053506957.90 PE=3 SV=1
123	1	Tcruzi	tr|K4E886|K4E886_TRYCR	104	29416	2	2	2	2	0.23	0.23	Uncharacterized protein (Fragment) OS=Trypanosoma cruzi GN=TCSYLVIO_002475 PE=4 SV=1
98	1	Tcruzi	tr|K2NR29|K2NR29_TRYCR	126	35176	4	4	4	4	0.41	0.22	ADP,ATP carrier protein 1, mitochondrial, putative,ADP/ATP translocase 1, putative OS=Trypanosoma cruzi marinkellei GN=MOQ_004780 PE=3 SV=1
85	1	Tcruzi	tr|V5C1A8|V5C1A8_TRYCR	142	52994	6	6	6	6	0.41	0.22	Uncharacterized protein OS=Trypanosoma cruzi Dm28c GN=TCDM_00673 PE=4 SV=1
24	1	Tcruzi	tr|K4EB76|K4EB76_TRYCR	373	171182	11	11	11	11	0.22	0.22	Myosin heavy chain, putative OS=Trypanosoma cruzi GN=TCSYLVIO_001228 PE=4 SV=1
131	1	Tcruzi	tr|K4DJD7|K4DJD7_TRYCR	99	29913	2	2	2	2	0.22	0.22	Syntaxin, putative OS=Trypanosoma cruzi GN=TCSYLVIO_010723 PE=4 SV=1
67	1	Tcruzi	tr|K2NSZ1|K2NSZ1_TRYCR	158	24909	5	5	3	3	0.83	0.21	RNA-binding protein 6, putative OS=Trypanosoma cruzi marinkellei GN=MOQ_004095 PE=4 SV=1
313	1	Tcruzi	tr|K4DJA3|K4DJA3_TRYCR	38	15562	1	1	1	1	0.21	0.21	Retrotransposon hot spot (RHS) protein, putative (Fragment) OS=Trypanosoma cruzi GN=TCSYLVIO_010905 PE=4 SV=1
227	1	Tcruzi	tr|K2MQ51|K2MQ51_TRYCR	57	31423	2	2	2	2	0.21	0.21	DnaJ chaperone protein, putative OS=Trypanosoma cruzi marinkellei GN=MOQ_008503 PE=4 SV=1
325	1	Tcruzi	tr|K2MP37|K2MP37_TRYCR	36	15656	1	1	1	1	0.21	0.21	Uncharacterized protein OS=Trypanosoma cruzi marinkellei GN=MOQ_008867 PE=4 SV=1
243	1	Tcruzi	tr|Q4CW63|Q4CW63_TRYCC	52	15679	1	1	1	1	0.21	0.21	Calpain-like cysteine peptidase, putative OS=Trypanosoma cruzi (strain CL Brener) GN=Tc00.1047053509003.40 PE=4 SV=1
170	1	Tcruzi	tr|K4DM88|K4DM88_TRYCR	78	22601	4	4	4	4	0.69	0.2	Small GTP-binding protein Rab11, putative,Rab11 GTPase, putative OS=Trypanosoma cruzi GN=TCSYLVIO_009719 PE=3 SV=1
66	2	Tcruzi	tr|V5BEH5|V5BEH5_TRYCR	86	50268	3	3	3	3	0.2	0.2	Uncharacterized protein OS=Trypanosoma cruzi Dm28c GN=TCDM_07431 PE=4 SV=1
68	1	Tcruzi	tr|K4DJ80|K4DJ80_TRYCR	156	75313	4	4	4	4	0.18	0.18	Uncharacterized protein OS=Trypanosoma cruzi GN=TCSYLVIO_010932 PE=4 SV=1
297	1	Tcruzi	tr|Q4CPS3|Q4CPS3_TRYCC	42	19027	1	1	1	1	0.17	0.17	Clathrin coat assembly protein AP19, putative OS=Trypanosoma cruzi (strain CL Brener) GN=Tc00.1047053509623.19 PE=4 SV=1
103	1	Tcruzi	tr|K2NF45|K2NF45_TRYCR	124	38282	2	2	2	2	0.17	0.17	Uncharacterized protein OS=Trypanosoma cruzi marinkellei GN=MOQ_002596 PE=4 SV=1
121	1	Tcruzi	tr|K2MA70|K2MA70_TRYCR	106	58394	3	3	3	3	0.17	0.17	Chaperonin containing t-complex protein, putative OS=Trypanosoma cruzi marinkellei GN=MOQ_004172 PE=3 SV=1
141	1	Tcruzi	tr|K4DT76|K4DT76_TRYCR	93	57012	3	3	3	3	0.17	0.17	Membrane-bound acid phosphatase 2, putative OS=Trypanosoma cruzi GN=TCSYLVIO_007642 PE=4 SV=1
321	1	Tcruzi	tr|Q4DB26|Q4DB26_TRYCC	37	19654	1	1	1	1	0.16	0.16	60S ribosomal protein L34, putative OS=Trypanosoma cruzi (strain CL Brener) GN=Tc00.1047053506963.20 PE=4 SV=1
53	1	Tcruzi	tr|K4E0F0|K4E0F0_TRYCR	200	162642	8	8	8	8	0.16	0.16	Uncharacterized protein (Fragment) OS=Trypanosoma cruzi GN=TCSYLVIO_004852 PE=4 SV=1
186	1	Tcruzi	tr|Q4DMT8|Q4DMT8_TRYCC	72	41972	2	2	1	1	0.16	0.16	Uncharacterized protein OS=Trypanosoma cruzi (strain CL Brener) GN=Tc00.1047053511517.120 PE=4 SV=1
222	1	Tcruzi	tr|K2MV19|K2MV19_TRYCR	58	63156	3	3	2	2	0.16	0.16	ATP synthase subunit alpha OS=Trypanosoma cruzi marinkellei GN=MOQ_000727 PE=3 SV=1
164	1	Tcruzi	tr|K2NM62|K2NM62_TRYCR	82	41853	2	2	2	2	0.16	0.16	Uncharacterized protein (Fragment) OS=Trypanosoma cruzi marinkellei GN=MOQ_006251 PE=4 SV=1
61	1	Tcruzi	tr|V5DDV1|V5DDV1_TRYCR	167	107325	5	5	5	5	0.15	0.15	Beta-adaptin OS=Trypanosoma cruzi Dm28c GN=TCDM_05969 PE=4 SV=1
99	1	Tcruzi	tr|K4E3J9|K4E3J9_TRYCR	126	111574	5	5	5	5	0.15	0.15	Uncharacterized protein OS=Trypanosoma cruzi GN=TCSYLVIO_003748 PE=4 SV=1
88	1	Tcruzi	tr|K4E2X9|K4E2X9_TRYCR	136	34148	5	5	5	5	0.56	0.14	60S ribosomal protein L13a, putative OS=Trypanosoma cruzi GN=TCSYLVIO_003971 PE=4 SV=1
229	1	Tcruzi	tr|K2MXT6|K2MXT6_TRYCR	56	26182	2	2	2	2	0.26	0.14	60S ribosomal protein L19, putative (Fragment) OS=Trypanosoma cruzi marinkellei GN=MOQ_009167 PE=3 SV=1
201	1	Tcruzi	tr|K4DKT3|K4DKT3_TRYCR	67	25978	2	2	2	2	0.26	0.14	Retrotransposon hot spot (RHS) protein, putative (Fragment) OS=Trypanosoma cruzi GN=TCSYLVIO_010235 PE=4 SV=1
36	1	Tcruzi	tr|K4EE85|K4EE85_TRYCR	279	92188	5	5	4	4	0.14	0.14	Uncharacterized protein OS=Trypanosoma cruzi GN=TCSYLVIO_000050 PE=4 SV=1
264	1	Tcruzi	tr|K2LVU2|K2LVU2_TRYCR	48	23353	1	1	1	1	0.14	0.14	Histone H2A (Fragment) OS=Trypanosoma cruzi marinkellei GN=MOQ_009439 PE=3 SV=1
97	1	Tcruzi	tr|K2N4D2|K2N4D2_TRYCR	127	46839	2	2	2	2	0.14	0.14	Enolase OS=Trypanosoma cruzi marinkellei GN=MOQ_003341 PE=3 SV=1
140	1	Tcruzi	tr|K2MVW9|K2MVW9_TRYCR	94	46393	2	2	2	2	0.14	0.14	Aspartate aminotransferase, mitochondrial, putative OS=Trypanosoma cruzi marinkellei GN=MOQ_000380 PE=4 SV=1
95	1	Tcruzi	tr|Q4DWG6|Q4DWG6_TRYCC	132	60004	5	5	5	5	0.29	0.13	Chaperonin containing T-complex protein, putative OS=Trypanosoma cruzi (strain CL Brener) GN=Tc00.1047053511725.250 PE=3 SV=1
73	1	Tcruzi	tr|K4DWI9|K4DWI9_TRYCR	150	73314	3	3	3	3	0.13	0.13	Uncharacterized protein OS=Trypanosoma cruzi GN=TCSYLVIO_006342 PE=4 SV=1
195	1	Tcruzi	tr|K2MEF1|K2MEF1_TRYCR	68	50227	2	2	2	2	0.13	0.13	RuvB-like DNA helicase, putative OS=Trypanosoma cruzi marinkellei GN=MOQ_002526 PE=4 SV=1
146	1	Tcruzi	tr|K2MDD3|K2MDD3_TRYCR	91	48449	2	2	2	2	0.13	0.13	Uncharacterized protein OS=Trypanosoma cruzi marinkellei GN=MOQ_002950 PE=4 SV=1
314	1	Tcruzi	tr|K2MW15|K2MW15_TRYCR	38	24792	1	1	1	1	0.13	0.13	Uncharacterized protein OS=Trypanosoma cruzi marinkellei GN=MOQ_006278 PE=4 SV=1
109	2	Tcruzi	tr|Q4CQN1|Q4CQN1_TRYCC	99	146352	6	6	6	6	0.13	0.13	Dispersed gene family protein 1 (DGF-1), putative (Fragment) OS=Trypanosoma cruzi (strain CL Brener) GN=Tc00.1047053507247.14 PE=4 SV=1
176	1	Tcruzi	tr|K2N3P3|K2N3P3_TRYCR	75	25134	1	1	1	1	0.13	0.13	40S ribosomal protein S8 OS=Trypanosoma cruzi marinkellei GN=MOQ_006954 PE=3 SV=1
130	2	Tcruzi	tr|J3JZZ0|J3JZZ0_TRYCR	99	50541	2	2	2	2	0.13	0.13	Cathepsin L-like protein OS=Trypanosoma cruzi GN=CatL-like PE=3 SV=1
271	1	Tcruzi	tr|K2PCA8|K2PCA8_TRYCR	47	24484	1	1	1	1	0.13	0.13	Adenine phosphoribosyltransferase, putative OS=Trypanosoma cruzi marinkellei GN=MOQ_001110 PE=4 SV=1
209	1	Tcruzi	tr|K2MMQ6|K2MMQ6_TRYCR	64	49016	2	2	2	2	0.13	0.13	Adenosylhomocysteinase OS=Trypanosoma cruzi marinkellei GN=MOQ_007824 PE=3 SV=1
22	2	Tcruzi	tr|K4E7J7|K4E7J7_TRYCR	336	71051	9	9	7	7	0.47	0.12	Glucose-regulated protein 78, putative OS=Trypanosoma cruzi GN=TCSYLVIO_002291 PE=3 SV=1
170	3	Tcruzi	tr|K2N1C6|K2N1C6_TRYCR	48	29679	2	2	2	2	0.23	0.12	Rab7 GTP binding protein, putative (Fragment) OS=Trypanosoma cruzi marinkellei GN=MOQ_004382 PE=3 SV=1
65	1	Tcruzi	tr|K4E532|K4E532_TRYCR	161	112918	4	4	4	4	0.12	0.12	Epsilon-adaptin, putative,AP-1/4 adapter complex gamma/epsilon subunit, putative OS=Trypanosoma cruzi GN=TCSYLVIO_003203 PE=4 SV=1
80	1	Tcruzi	tr|K4DWP0|K4DWP0_TRYCR	146	84083	3	3	3	3	0.12	0.12	Structural maintenance of chromosome (SMC) family protein, putative OS=Trypanosoma cruzi GN=TCSYLVIO_006421 PE=4 SV=1
322	1	Tcruzi	tr|K4E4U7|K4E4U7_TRYCR	37	27117	1	1	1	1	0.12	0.12	Reticulon-like protein OS=Trypanosoma cruzi GN=TCSYLVIO_003288 PE=4 SV=1
99	2	Tcruzi	tr|Q4CYS9|Q4CYS9_TRYCC	108	111761	4	4	4	4	0.12	0.12	Uncharacterized protein OS=Trypanosoma cruzi (strain CL Brener) GN=Tc00.1047053506705.50 PE=4 SV=1
200	1	Tcruzi	tr|K2PB67|K2PB67_TRYCR	67	55861	2	2	2	2	0.12	0.12	Vacuolar ATP synthase subunit b, putative OS=Trypanosoma cruzi marinkellei GN=MOQ_001445 PE=3 SV=1
151	1	Tcruzi	tr|K4EAL9|K4EAL9_TRYCR	89	55368	2	2	2	2	0.12	0.12	Lanosterol 14-alpha-demethylase, putative OS=Trypanosoma cruzi GN=TCSYLVIO_001625 PE=3 SV=1
235	1	Tcruzi	tr|K4E4P8|K4E4P8_TRYCR	55	26024	1	1	1	1	0.12	0.12	60S ribosomal protein L9, putative OS=Trypanosoma cruzi GN=TCSYLVIO_003366 PE=4 SV=1
122	1	Tcruzi	tr|K4DS29|K4DS29_TRYCR	104	52467	2	2	2	2	0.12	0.12	Carboxypeptidase OS=Trypanosoma cruzi GN=TCSYLVIO_008272 PE=3 SV=1
133	1	Tcruzi	tr|K4EAK2|K4EAK2_TRYCR	98	55459	2	2	2	2	0.12	0.12	Uncharacterized protein OS=Trypanosoma cruzi GN=TCSYLVIO_001260 PE=4 SV=1
158	1	Tcruzi	tr|K4E8W1|K4E8W1_TRYCR	86	29878	2	2	2	2	0.22	0.11	Uncharacterized protein OS=Trypanosoma cruzi GN=TCSYLVIO_001919 PE=4 SV=1
255	1	Tcruzi	tr|K4DX65|K4DX65_TRYCR	49	27724	1	1	1	1	0.11	0.11	Uncharacterized protein OS=Trypanosoma cruzi GN=TCSYLVIO_006096 PE=4 SV=1
79	1	Tcruzi	tr|K4DVT6|K4DVT6_TRYCR	146	91879	3	3	3	3	0.11	0.11	CDC16, putative OS=Trypanosoma cruzi GN=TCSYLVIO_006936 PE=4 SV=1
179	1	Tcruzi	tr|K4E6C8|K4E6C8_TRYCR	74	57726	2	2	2	2	0.11	0.11	Mu-adaptin 4, putative,adaptor complex AP-4 medium subunit, putative OS=Trypanosoma cruzi GN=TCSYLVIO_002766 PE=4 SV=1
107	1	Tcruzi	tr|K4DX87|K4DX87_TRYCR	121	90234	3	3	3	3	0.11	0.11	Uncharacterized protein OS=Trypanosoma cruzi GN=TCSYLVIO_005989 PE=4 SV=1
309	1	Tcruzi	tr|K4E5X0|K4E5X0_TRYCR	40	28880	1	1	1	1	0.11	0.11	Uncharacterized protein OS=Trypanosoma cruzi GN=TCSYLVIO_002909 PE=4 SV=1
159	1	Tcruzi	tr|K4E129|K4E129_TRYCR	85	58529	2	2	2	2	0.11	0.11	Histidine ammonia-lyase OS=Trypanosoma cruzi GN=TCSYLVIO_004599 PE=3 SV=1
192	1	Tcruzi	tr|K2MUU6|K2MUU6_TRYCR	69	59494	2	2	2	2	0.11	0.11	T-complex protein 1 subunit delta OS=Trypanosoma cruzi marinkellei GN=MOQ_006720 PE=3 SV=1
262	1	Tcruzi	tr|K2M2Y4|K2M2Y4_TRYCR	48	29519	1	1	1	1	0.11	0.11	UDP-Gal or UDP-GlcNAc-dependent glycosyltransferase, putative OS=Trypanosoma cruzi marinkellei GN=MOQ_006873 PE=4 SV=1
4	1	Tcruzi	tr|Q4CPQ7|Q4CPQ7_TRYCC	1215	80083	36	36	20	20	1.71	0.1	Uncharacterized protein (Fragment) OS=Trypanosoma cruzi (strain CL Brener) GN=Tc00.1047053510977.9 PE=4 SV=1
46	1	Tcruzi	tr|K2N0W4|K2N0W4_TRYCR	236	43701	5	5	4	4	0.42	0.1	60S ribosomal protein L4, putative OS=Trypanosoma cruzi marinkellei GN=MOQ_003083 PE=4 SV=1
152	1	Tcruzi	tr|K4E706|K4E706_TRYCR	89	31809	1	1	1	1	0.1	0.1	Amastin, putative OS=Trypanosoma cruzi GN=TCSYLVIO_002507 PE=4 SV=1
162	1	Tcruzi	tr|K4E010|K4E010_TRYCR	84	63960	2	2	2	2	0.1	0.1	Vacuolar protein sorting-associated protein, putative OS=Trypanosoma cruzi GN=TCSYLVIO_005004 PE=4 SV=1
153	1	Tcruzi	tr|K2NIU9|K2NIU9_TRYCR	88	62580	2	2	2	2	0.1	0.1	Sarcoplasmic reticulum glycoprotein, putative OS=Trypanosoma cruzi marinkellei GN=MOQ_000440 PE=4 SV=1
300	1	Tcruzi	tr|K4DNP3|K4DNP3_TRYCR	41	32316	1	1	1	1	0.1	0.1	ADP-ribosylation factor GTPase activating protein, putative OS=Trypanosoma cruzi GN=TCSYLVIO_009204 PE=4 SV=1
205	1	Tcruzi	tr|K2MYJ7|K2MYJ7_TRYCR	66	61370	2	2	2	2	0.1	0.1	Uncharacterized protein OS=Trypanosoma cruzi marinkellei GN=MOQ_004035 PE=4 SV=1
284	1	Tcruzi	tr|V5AUM8|V5AUM8_TRYCR	44	31502	1	1	1	1	0.1	0.1	Uncharacterized protein OS=Trypanosoma cruzi Dm28c GN=TCDM_07430 PE=4 SV=1
331	1	Tcruzi	tr|K4DR26|K4DR26_TRYCR	35	31173	1	1	1	1	0.1	0.1	Uncharacterized protein OS=Trypanosoma cruzi GN=TCSYLVIO_008257 PE=4 SV=1
60	1	Tcruzi	tr|K4E794|K4E794_TRYCR	174	43223	4	4	4	4	0.33	0.09	Uncharacterized protein OS=Trypanosoma cruzi GN=TCSYLVIO_002517 PE=4 SV=1
196	1	Tcruzi	tr|K4E8G6|K4E8G6_TRYCR	68	35844	2	2	2	2	0.18	0.09	Nuclear receptor binding factor, putative OS=Trypanosoma cruzi GN=TCSYLVIO_001943 PE=4 SV=1
210	1	Tcruzi	tr|K4DVU1|K4DVU1_TRYCR	64	39092	2	2	2	2	0.17	0.09	Cytochrome c oxidase subunit IV, putative OS=Trypanosoma cruzi GN=TCSYLVIO_006929 PE=4 SV=1
96	1	Tcruzi	tr|K2MAH8|K2MAH8_TRYCR	130	74640	2	2	2	2	0.09	0.09	Peroxisome targeting signal 1 receptor, putative OS=Trypanosoma cruzi marinkellei GN=MOQ_004032 PE=4 SV=1
216	1	Tcruzi	tr|K4ED25|K4ED25_TRYCR	59	34881	1	1	1	1	0.09	0.09	D-alanyl-glycyl endopeptidase-like protein, putative OS=Trypanosoma cruzi GN=TCSYLVIO_000380 PE=4 SV=1
207	1	Tcruzi	tr|K4EB60|K4EB60_TRYCR	65	36460	1	1	1	1	0.09	0.09	Heat shock protein DNAJ, putative OS=Trypanosoma cruzi GN=TCSYLVIO_001144 PE=4 SV=1
269	1	Tcruzi	tr|K4EDD2|K4EDD2_TRYCR	47	34333	1	1	1	1	0.09	0.09	Uncharacterized protein OS=Trypanosoma cruzi GN=TCSYLVIO_000210 PE=4 SV=1
190	1	Tcruzi	tr|K2NL04|K2NL04_TRYCR	71	33815	1	1	1	1	0.09	0.09	Uncharacterized protein OS=Trypanosoma cruzi marinkellei GN=MOQ_001350 PE=4 SV=1
236	1	Tcruzi	tr|K2NXV4|K2NXV4_TRYCR	54	33674	1	1	1	1	0.09	0.09	Cell differentiation protein, putative OS=Trypanosoma cruzi marinkellei GN=MOQ_002443 PE=4 SV=1
250	1	Tcruzi	tr|K4DUQ6|K4DUQ6_TRYCR	50	33915	1	1	1	1	0.09	0.09	Uncharacterized protein OS=Trypanosoma cruzi GN=TCSYLVIO_006963 PE=4 SV=1
303	1	Tcruzi	tr|K4DN22|K4DN22_TRYCR	41	35728	1	1	1	1	0.09	0.09	Uncharacterized protein (Fragment) OS=Trypanosoma cruzi GN=TCSYLVIO_009446 PE=4 SV=1
54	1	Tcruzi	tr|K4EBF2|K4EBF2_TRYCR	192	52091	5	5	4	4	0.34	0.08	Peptidase M20/M25/M40, putative OS=Trypanosoma cruzi GN=TCSYLVIO_001046 PE=4 SV=1
147	1	Tcruzi	tr|K2M8F3|K2M8F3_TRYCR	91	41997	3	3	3	3	0.24	0.08	Protein transport protein Sec13, putative OS=Trypanosoma cruzi marinkellei GN=MOQ_004837 PE=4 SV=1
168	1	Tcruzi	tr|K4DQH2|K4DQH2_TRYCR	79	43196	2	2	2	2	0.15	0.08	Actin, putative (Fragment) OS=Trypanosoma cruzi GN=TCSYLVIO_008645 PE=3 SV=1
171	1	Tcruzi	tr|K4E1N6|K4E1N6_TRYCR	77	84849	2	2	2	2	0.08	0.08	Protein transport protein Sec23A, putative OS=Trypanosoma cruzi GN=TCSYLVIO_004624 PE=4 SV=1
336	1	Tcruzi	tr|A0A097NUY0|A0A097NUY0_TRYCR	34	38415	1	1	1	1	0.08	0.08	Surface membrane protein (Fragment) OS=Trypanosoma cruzi PE=4 SV=1
276	1	Tcruzi	tr|K2NFE1|K2NFE1_TRYCR	45	40371	1	1	1	1	0.08	0.08	Protein YIPF OS=Trypanosoma cruzi marinkellei GN=MOQ_001783 PE=3 SV=1
201	2	Tcruzi	tr|V5AP89|V5AP89_TRYCR	59	77631	2	2	2	2	0.08	0.08	Uncharacterized protein OS=Trypanosoma cruzi Dm28c GN=TCDM_13059 PE=4 SV=1
266	1	Tcruzi	tr|K2LYI4|K2LYI4_TRYCR	47	41251	1	1	1	1	0.08	0.08	Fructose-bisphosphate aldolase OS=Trypanosoma cruzi marinkellei GN=MOQ_008571 PE=3 SV=1
194	1	Tcruzi	tr|K2M4Q3|K2M4Q3_TRYCR	68	52792	3	3	3	3	0.19	0.07	RuvB-like DNA helicase, putative OS=Trypanosoma cruzi marinkellei GN=MOQ_006280 PE=4 SV=1
94	1	Tcruzi	tr|K4DXS7|K4DXS7_TRYCR	132	180303	4	4	3	3	0.07	0.07	Uncharacterized protein OS=Trypanosoma cruzi GN=TCSYLVIO_006214 PE=4 SV=1
218	1	Tcruzi	tr|K2MW22|K2MW22_TRYCR	59	42794	1	1	1	1	0.07	0.07	Uncharacterized protein OS=Trypanosoma cruzi marinkellei GN=MOQ_006274 PE=4 SV=1
242	1	Tcruzi	tr|K4E5Z2|K4E5Z2_TRYCR	52	45097	1	1	1	1	0.07	0.07	Uncharacterized protein OS=Trypanosoma cruzi GN=TCSYLVIO_003364 PE=4 SV=1
124	1	Tcruzi	tr|K4E0U5|K4E0U5_TRYCR	104	88902	2	2	2	2	0.07	0.07	Beta-adaptin, putative OS=Trypanosoma cruzi GN=TCSYLVIO_004709 PE=4 SV=1
233	1	Tcruzi	tr|K2P6Y7|K2P6Y7_TRYCR	55	45569	1	1	1	1	0.07	0.07	Proteasome regulatory ATPase subunit 2, putative OS=Trypanosoma cruzi marinkellei GN=MOQ_002266 PE=3 SV=1
249	1	Tcruzi	tr|K2PBW3|K2PBW3_TRYCR	50	47298	1	1	1	1	0.07	0.07	Palmitoyltransferase OS=Trypanosoma cruzi marinkellei GN=MOQ_001225 PE=3 SV=1
263	1	Tcruzi	tr|K2MWR5|K2MWR5_TRYCR	48	44036	1	1	1	1	0.07	0.07	2-amino-3-ketobutyrate coenzyme A ligase, putative OS=Trypanosoma cruzi marinkellei GN=MOQ_000117 PE=3 SV=1
41	1	Tcruzi	tr|K4E5J5|K4E5J5_TRYCR	253	325978	7	7	7	7	0.07	0.06	Uncharacterized protein OS=Trypanosoma cruzi GN=TCSYLVIO_003030 PE=4 SV=1
109	1	Tcruzi	tr|Q4CSF7|Q4CSF7_TRYCC	101	253979	5	5	5	5	0.06	0.06	Dispersed gene family protein 1 (DGF-1), putative (Fragment) OS=Trypanosoma cruzi (strain CL Brener) GN=Tc00.1047053507393.9 PE=4 SV=1
315	1	Tcruzi	tr|K2N4A2|K2N4A2_TRYCR	38	55567	1	1	1	1	0.06	0.06	Uncharacterized protein OS=Trypanosoma cruzi marinkellei GN=MOQ_003386 PE=4 SV=1
265	1	Tcruzi	tr|K4DZ60|K4DZ60_TRYCR	47	55255	1	1	1	1	0.06	0.06	Uncharacterized protein OS=Trypanosoma cruzi GN=TCSYLVIO_005513 PE=4 SV=1
219	1	Tcruzi	tr|K2NXB9|K2NXB9_TRYCR	59	53145	1	1	1	1	0.06	0.06	Uncharacterized protein OS=Trypanosoma cruzi marinkellei GN=MOQ_000059 PE=4 SV=1
323	1	Tcruzi	tr|K2MWA1|K2MWA1_TRYCR	37	53997	1	1	1	1	0.06	0.06	Uncharacterized protein OS=Trypanosoma cruzi marinkellei GN=MOQ_006194 PE=4 SV=1
119	1	Tcruzi	tr|K4E621|K4E621_TRYCR	108	60489	3	3	3	3	0.16	0.05	Uncharacterized protein OS=Trypanosoma cruzi GN=TCSYLVIO_002947 PE=4 SV=1
128	1	Tcruzi	tr|K4E8S9|K4E8S9_TRYCR	100	63986	3	3	3	3	0.15	0.05	Uncharacterized protein OS=Trypanosoma cruzi GN=TCSYLVIO_001960 PE=4 SV=1
187	1	Tcruzi	tr|K2MEG1|K2MEG1_TRYCR	72	62860	1	1	1	1	0.05	0.05	Uncharacterized protein OS=Trypanosoma cruzi marinkellei GN=MOQ_002508 PE=4 SV=1
251	1	Tcruzi	tr|K4E2W9|K4E2W9_TRYCR	50	67836	1	1	1	1	0.05	0.05	Uncharacterized protein OS=Trypanosoma cruzi GN=TCSYLVIO_004203 PE=4 SV=1
292	1	Tcruzi	tr|K4E7E9|K4E7E9_TRYCR	43	62678	1	1	1	1	0.05	0.05	Mitochondrial processing peptidase alpha subunit OS=Trypanosoma cruzi GN=TCSYLVIO_002834 PE=3 SV=1
301	1	Tcruzi	tr|K2NRR2|K2NRR2_TRYCR	41	62862	1	1	1	1	0.05	0.05	Uncharacterized protein OS=Trypanosoma cruzi marinkellei GN=MOQ_004502 PE=4 SV=1
258	1	Tcruzi	tr|K4DTZ8|K4DTZ8_TRYCR	49	64805	1	1	1	1	0.05	0.05	Endomembrane protein, putative OS=Trypanosoma cruzi GN=TCSYLVIO_007580 PE=4 SV=1
327	1	Tcruzi	tr|K4E8T3|K4E8T3_TRYCR	36	66385	1	1	1	1	0.05	0.05	Uncharacterized protein OS=Trypanosoma cruzi GN=TCSYLVIO_001833 PE=4 SV=1
283	1	Tcruzi	tr|K4DSN6|K4DSN6_TRYCR	44	63447	1	1	1	1	0.05	0.05	Uncharacterized protein OS=Trypanosoma cruzi GN=TCSYLVIO_007716 PE=4 SV=1
302	1	Tcruzi	tr|K2NNS3|K2NNS3_TRYCR	41	69529	1	1	1	1	0.05	0.05	Uncharacterized protein OS=Trypanosoma cruzi marinkellei GN=MOQ_005691 PE=4 SV=1
278	1	Tcruzi	tr|K4DZ56|K4DZ56_TRYCR	45	59531	1	1	1	1	0.05	0.05	Uncharacterized protein OS=Trypanosoma cruzi GN=TCSYLVIO_005508 PE=4 SV=1
38	1	Tcruzi	tr|K4DLB7|K4DLB7_TRYCR	278	92409	8	8	6	6	0.26	0.04	Pumilio protein, putative OS=Trypanosoma cruzi GN=TCSYLVIO_010050 PE=4 SV=1
180	1	Tcruzi	tr|K2NTQ0|K2NTQ0_TRYCR	74	76847	2	2	2	2	0.08	0.04	Uncharacterized protein OS=Trypanosoma cruzi marinkellei GN=MOQ_001396 PE=4 SV=1
165	1	Tcruzi	tr|K2MZ75|K2MZ75_TRYCR	82	95799	2	2	2	2	0.07	0.04	Nucleoporin interacting component (NUP93), putative OS=Trypanosoma cruzi marinkellei GN=MOQ_003757 PE=4 SV=1
272	1	Tcruzi	tr|V5BS65|V5BS65_TRYCR	47	62110	1	1	1	1	0.05	0.04	Uncharacterized protein OS=Trypanosoma cruzi Dm28c GN=TCDM_00446 PE=4 SV=1
156	1	Tcruzi	tr|K2N4S5|K2N4S5_TRYCR	88	144553	2	2	2	2	0.04	0.04	Uncharacterized protein OS=Trypanosoma cruzi marinkellei GN=MOQ_003176 PE=4 SV=1
335	1	Tcruzi	tr|K2MQZ7|K2MQZ7_TRYCR	34	85836	1	1	1	1	0.04	0.04	Uncharacterized protein (Fragment) OS=Trypanosoma cruzi marinkellei GN=MOQ_002093 PE=4 SV=1
290	1	Tcruzi	tr|K2NAE3|K2NAE3_TRYCR	43	73086	1	1	1	1	0.04	0.04	Uncharacterized protein OS=Trypanosoma cruzi marinkellei GN=MOQ_010301 PE=4 SV=1
203	1	Tcruzi	tr|K4E8C9|K4E8C9_TRYCR	66	72877	1	1	1	1	0.04	0.04	Lysosomal/endosomal membrane protein p67, putative,lysosomal membrane glycoprotein, putative OS=Trypanosoma cruzi GN=TCSYLVIO_002437 PE=4 SV=1
328	1	Tcruzi	tr|K4E8D3|K4E8D3_TRYCR	36	83040	1	1	1	1	0.04	0.04	Uncharacterized protein OS=Trypanosoma cruzi GN=TCSYLVIO_002434 PE=4 SV=1
201	3	Tcruzi	tr|K4DJ48|K4DJ48_TRYCR	57	112347	2	2	2	2	0.06	0.03	Retrotransposon hot spot (RHS) protein, putative OS=Trypanosoma cruzi GN=TCSYLVIO_010804 PE=4 SV=1
126	1	Tcruzi	tr|K4EDN7|K4EDN7_TRYCR	102	68207	1	1	1	1	0.05	0.03	Uncharacterized protein OS=Trypanosoma cruzi GN=TCSYLVIO_000164 PE=4 SV=1
231	1	Tcruzi	tr|K2NEG6|K2NEG6_TRYCR	56	101382	1	1	1	1	0.03	0.03	Uncharacterized protein OS=Trypanosoma cruzi marinkellei GN=MOQ_002774 PE=4 SV=1
312	1	Tcruzi	tr|K4EAG0|K4EAG0_TRYCR	38	98477	1	1	1	1	0.03	0.03	Uncharacterized protein OS=Trypanosoma cruzi GN=TCSYLVIO_001243 PE=4 SV=1
214	1	Tcruzi	tr|K2NMD6|K2NMD6_TRYCR	60	116529	1	1	1	1	0.03	0.03	Microtubule-associated protein Gb4, putative (Fragment) OS=Trypanosoma cruzi marinkellei GN=MOQ_002304 PE=4 SV=1
289	1	Tcruzi	tr|K2NL12|K2NL12_TRYCR	43	106548	1	1	1	1	0.03	0.03	Proteasome regulatory non-ATPase subunit 2, putative OS=Trypanosoma cruzi marinkellei GN=MOQ_001346 PE=4 SV=1
245	1	Tcruzi	tr|K2N799|K2N799_TRYCR	51	112809	1	1	1	1	0.03	0.03	Uncharacterized protein OS=Trypanosoma cruzi marinkellei GN=MOQ_005652 PE=4 SV=1
334	1	Tcruzi	tr|K4DYN7|K4DYN7_TRYCR	35	116237	1	1	1	1	0.03	0.03	Protein transport protein Sec24C, putative OS=Trypanosoma cruzi GN=TCSYLVIO_005930 PE=4 SV=1
311	1	Tcruzi	tr|Q4DC06|Q4DC06_TRYCC	39	96605	1	1	1	1	0.03	0.03	Uncharacterized protein OS=Trypanosoma cruzi (strain CL Brener) GN=Tc00.1047053507009.70 PE=4 SV=1
337	1	Tcruzi	tr|K2MRZ2|K2MRZ2_TRYCR	34	107015	1	1	1	1	0.03	0.03	ATP-dependent RNA helicase, putative OS=Trypanosoma cruzi marinkellei GN=MOQ_006360 PE=4 SV=1
333	1	Tcruzi	tr|K4E8B4|K4E8B4_TRYCR	35	109903	1	1	1	1	0.03	0.03	Uncharacterized protein OS=Trypanosoma cruzi GN=TCSYLVIO_002264 PE=4 SV=1
212	1	Tcruzi	tr|K2MS01|K2MS01_TRYCR	64	170399	2	2	2	2	0.04	0.02	Calpain-like cysteine peptidase OS=Trypanosoma cruzi marinkellei GN=MOQ_006349 PE=4 SV=1
282	1	Tcruzi	tr|K4DWG8|K4DWG8_TRYCR	44	93972	1	1	1	1	0.03	0.02	Heat shock protein, putative OS=Trypanosoma cruzi GN=TCSYLVIO_006278 PE=3 SV=1
137	2	Tcruzi	tr|C8CHD2|C8CHD2_TRYCR	70	284826	2	2	2	2	0.02	0.02	NUP-1 OS=Trypanosoma cruzi GN=NUP-1 PE=4 SV=1
260	1	Tcruzi	tr|K2NNT6|K2NNT6_TRYCR	48	151798	1	1	1	1	0.02	0.02	Dispersed gene family protein 1 (DGF-1), putative OS=Trypanosoma cruzi marinkellei GN=MOQ_002275 PE=4 SV=1
268	1	Tcruzi	tr|K2N676|K2N676_TRYCR	47	148577	1	1	1	1	0.02	0.02	Nuclear pore complex protein (NUP155), putative,nucleoporin, putative OS=Trypanosoma cruzi marinkellei GN=MOQ_006109 PE=4 SV=1
324	1	Tcruzi	tr|K4DYX8|K4DYX8_TRYCR	37	132452	1	1	1	1	0.02	0.02	Uncharacterized protein OS=Trypanosoma cruzi GN=TCSYLVIO_005385 PE=4 SV=1
157	1	Tcruzi	tr|K4DK07|K4DK07_TRYCR	87	208176	1	1	1	1	0.01	0.01	Glutamine-dependent carbamoyl-phosphate synthetase OS=Trypanosoma cruzi GN=TCSYLVIO_010497 PE=3 SV=1
33	1	Tcruzi	tr|Q4E0Q3|Q4E0Q3_TRYCC	309	21353	9	9	6	6	2.06	0	40S ribosomal protein S5, putative OS=Trypanosoma cruzi (strain CL Brener) GN=Tc00.1047053506297.150 PE=3 SV=1
75	1	Tcruzi	tr|Q4E0N6|Q4E0N6_TRYCC	149	14879	4	4	3	3	1.2	0	40S ribosomal protein S15a, putative OS=Trypanosoma cruzi (strain CL Brener) GN=Tc00.1047053506297.330 PE=3 SV=1
78	1	Tcruzi	tr|Q4E093|Q4E093_TRYCC	148	17650	4	4	4	4	0.95	0	40S ribosomal protein S18, putative OS=Trypanosoma cruzi (strain CL Brener) GN=Tc00.1047053506679.100 PE=3 SV=1
62	1	Tcruzi	tr|Q4CWE9|Q4CWE9_TRYCC	166	14867	3	3	1	1	0.81	0	Histone H3, putative OS=Trypanosoma cruzi (strain CL Brener) GN=Tc00.1047053505931.50 PE=4 SV=1
75	2	Tcruzi	tr|Q4CP93|Q4CP93_TRYCC	96	17729	3	3	3	3	0.65	0	40S ribosomal protein S15a, putative OS=Trypanosoma cruzi (strain CL Brener) GN=Tc00.1047053509381.20 PE=3 SV=1
213	1	Tcruzi	tr|Q4D8K3|Q4D8K3_TRYCC	64	11784	2	2	2	2	0.63	0	60S ribosomal protein L30, putative OS=Trypanosoma cruzi (strain CL Brener) GN=Tc00.1047053503453.40 PE=4 SV=1
26	1	Tcruzi	tr|A0A076LCJ0|A0A076LCJ0_TRYCR	337	51086	8	8	8	8	0.61	0	Thiol-transferase Tc52 OS=Trypanosoma cruzi PE=4 SV=1
136	1	Tcruzi	tr|Q4CTD7|Q4CTD7_TRYCC	96	12339	2	2	2	2	0.6	0	Histone H2B OS=Trypanosoma cruzi (strain CL Brener) GN=Tc00.1047053511635.20 PE=3 SV=1
93	1	Tcruzi	tr|K4ECN2|K4ECN2_TRYCR	133	30186	4	4	4	4	0.49	0	Voltage-dependent anion-selective channel, putative OS=Trypanosoma cruzi GN=TCSYLVIO_000886 PE=4 SV=1
139	1	Tcruzi	tr|Q4CM56|Q4CM56_TRYCC	94	22774	3	3	3	3	0.48	0	Tryparedoxin peroxidase, putative OS=Trypanosoma cruzi (strain CL Brener) GN=Tc00.1047053507259.10 PE=4 SV=1
199	1	Tcruzi	tr|Q4DD81|Q4DD81_TRYCC	68	15292	2	2	2	2	0.47	0	60S ribosomal protein L22, putative OS=Trypanosoma cruzi (strain CL Brener) GN=Tc00.1047053509747.20 PE=4 SV=1
197	1	Tcruzi	tr|Q4D604|Q4D604_TRYCC	68	15503	2	2	2	2	0.46	0	Ribosomal protein L27, putative OS=Trypanosoma cruzi (strain CL Brener) GN=Tc00.1047053506817.30 PE=4 SV=1
39	1	Tcruzi	tr|K2M741|K2M741_TRYCR	262	55972	7	7	7	7	0.46	0	ATP synthase subunit beta OS=Trypanosoma cruzi marinkellei GN=MOQ_005364 PE=3 SV=1
43	1	Tcruzi	tr|K4DWK0|K4DWK0_TRYCR	248	42477	5	5	5	5	0.43	0	Alcohol dehydrogenase, putative OS=Trypanosoma cruzi GN=TCSYLVIO_006201 PE=4 SV=1
125	1	Tcruzi	tr|K4E6M6|K4E6M6_TRYCR	103	26690	3	3	3	3	0.4	0	Uncharacterized protein (Fragment) OS=Trypanosoma cruzi GN=TCSYLVIO_002872 PE=4 SV=1
129	1	Tcruzi	tr|K4E7X0|K4E7X0_TRYCR	99	29456	3	3	3	3	0.36	0	40S ribosomal protein S16, putative OS=Trypanosoma cruzi GN=TCSYLVIO_002326 PE=4 SV=1
224	1	Tcruzi	tr|Q4DN73|Q4DN73_TRYCC	58	9900	1	1	1	1	0.34	0	40S ribosomal protein S27, putative OS=Trypanosoma cruzi (strain CL Brener) GN=Tc00.1047053506963.14 PE=3 SV=1
173	1	Tcruzi	tr|K2N4A7|K2N4A7_TRYCR	77	22398	2	2	2	2	0.31	0	40S ribosomal protein S23, putative OS=Trypanosoma cruzi marinkellei GN=MOQ_006718 PE=3 SV=1
206	1	Tcruzi	tr|Q4CNF4|Q4CNF4_TRYCC	66	22530	3	2	3	2	0.3	0	60S ribosomal protein L11, putative OS=Trypanosoma cruzi (strain CL Brener) GN=Tc00.1047053508197.10 PE=3 SV=1
155	1	Tcruzi	tr|K2N345|K2N345_TRYCR	88	28086	2	2	2	2	0.24	0	40S ribosomal protein SA OS=Trypanosoma cruzi marinkellei GN=MOQ_007211 PE=3 SV=1
86	1	Tcruzi	tr|K4DRP0|K4DRP0_TRYCR	139	42431	3	3	3	3	0.24	0	dTDP-glucose 4,6-dehydratase, putative (Fragment) OS=Trypanosoma cruzi GN=TCSYLVIO_008086 PE=4 SV=1
267	1	Tcruzi	tr|Q4CP97|Q4CP97_TRYCC	47	14338	1	1	1	1	0.23	0	Uncharacterized protein OS=Trypanosoma cruzi (strain CL Brener) GN=Tc00.1047053424123.20 PE=4 SV=1
256	1	Tcruzi	tr|K4E0P9|K4E0P9_TRYCR	49	14899	1	1	1	1	0.22	0	Uncharacterized protein (Fragment) OS=Trypanosoma cruzi GN=TCSYLVIO_005181 PE=3 SV=1
182	1	Tcruzi	tr|Q4E078|Q4E078_TRYCC	73	14707	1	1	1	1	0.22	0	Ribosomal protein L24, putative OS=Trypanosoma cruzi (strain CL Brener) GN=Tc00.1047053503611.20 PE=4 SV=1
58	1	Tcruzi	tr|K4DJZ2|K4DJZ2_TRYCR	182	91424	6	6	5	5	0.22	0	Uncharacterized protein OS=Trypanosoma cruzi GN=TCSYLVIO_010636 PE=4 SV=1
127	1	Tcruzi	tr|K4E0F8|K4E0F8_TRYCR	101	45965	3	3	3	3	0.22	0	Succinyl-CoA ligase subunit beta OS=Trypanosoma cruzi GN=TCSYLVIO_005042 PE=3 SV=1
91	1	Tcruzi	tr|K2NB56|K2NB56_TRYCR	133	56439	3	3	3	3	0.18	0	Glycerate kinase, putative OS=Trypanosoma cruzi marinkellei GN=MOQ_010041 PE=4 SV=1
160	1	Tcruzi	tr|K4E2V0|K4E2V0_TRYCR	84	37520	2	2	2	2	0.18	0	Uncharacterized protein OS=Trypanosoma cruzi GN=TCSYLVIO_004434 PE=4 SV=1
130	1	Tcruzi	tr|C4PD06|C4PD06_TRYCR	99	37292	2	2	2	2	0.18	0	Cysteine proteinase (Fragment) OS=Trypanosoma cruzi GN=CP PE=2 SV=1
178	1	Tcruzi	tr|K4DPY7|K4DPY7_TRYCR	74	39270	2	2	2	2	0.17	0	Ribonucleoside-diphosphate reductase small chain, putative OS=Trypanosoma cruzi GN=TCSYLVIO_008699 PE=4 SV=1
120	1	Tcruzi	tr|K2M2H1|K2M2H1_TRYCR	108	40141	2	2	2	2	0.16	0	Peroxisomal targeting signal type 2 receptor, putative OS=Trypanosoma cruzi marinkellei GN=MOQ_003056 PE=4 SV=1
318	1	Tcruzi	tr|K4E0U6|K4E0U6_TRYCR	37	21317	1	1	1	1	0.15	0	Uncharacterized protein OS=Trypanosoma cruzi GN=TCSYLVIO_004686 PE=4 SV=1
246	1	Tcruzi	tr|Q4D0Y0|Q4D0Y0_TRYCC	51	21575	1	1	1	1	0.15	0	60S ribosomal subunit protein L31, putative OS=Trypanosoma cruzi (strain CL Brener) GN=Tc00.1047053510663.19 PE=4 SV=1
142	1	Tcruzi	tr|K2N167|K2N167_TRYCR	93	44953	2	2	2	2	0.14	0	Cystathione gamma lyase, putative OS=Trypanosoma cruzi marinkellei GN=MOQ_004449 PE=3 SV=1
215	1	Tcruzi	tr|K2LUE5|K2LUE5_TRYCR	59	23378	1	1	1	1	0.14	0	UDP-Gal or UDP-GlcNAc-dependent glycosyltransferase, putative (Fragment) OS=Trypanosoma cruzi marinkellei GN=MOQ_009931 PE=4 SV=1
230	1	Tcruzi	tr|Q4D4J5|Q4D4J5_TRYCC	56	23511	1	1	1	1	0.14	0	Superoxide dismutase OS=Trypanosoma cruzi (strain CL Brener) GN=Tc00.1047053508445.20 PE=3 SV=1
244	1	Tcruzi	tr|K4E482|K4E482_TRYCR	51	23169	1	1	1	1	0.14	0	Calmodulin OS=Trypanosoma cruzi GN=TCSYLVIO_003472 PE=4 SV=1
177	1	Tcruzi	tr|K2M6V5|K2M6V5_TRYCR	74	31865	1	1	1	1	0.1	0	COP-coated vesicle membrane protein gp25L OS=Trypanosoma cruzi marinkellei GN=MOQ_005506 PE=3 SV=1
305	1	Tcruzi	tr|K4DKF5|K4DKF5_TRYCR	40	32908	1	1	1	1	0.1	0	Elongation of fatty acids protein OS=Trypanosoma cruzi GN=TCSYLVIO_010463 PE=3 SV=1
306	1	Tcruzi	tr|K2MZ84|K2MZ84_TRYCR	40	32067	1	1	1	1	0.1	0	Uncharacterized protein OS=Trypanosoma cruzi marinkellei GN=MOQ_005105 PE=3 SV=1
307	1	Tcruzi	tr|K4E8Y5|K4E8Y5_TRYCR	40	32728	1	1	1	1	0.1	0	Cytochrome b-domain protein, putative OS=Trypanosoma cruzi GN=TCSYLVIO_002241 PE=3 SV=1
281	1	Tcruzi	tr|K2NWP2|K2NWP2_TRYCR	45	34478	1	1	1	1	0.09	0	NADH-cytochrome b5 reductase OS=Trypanosoma cruzi marinkellei GN=MOQ_002803 PE=3 SV=1
319	1	Tcruzi	tr|K2NEI4|K2NEI4_TRYCR	37	36121	1	1	1	1	0.09	0	Tricarboxylate carrier, putative OS=Trypanosoma cruzi marinkellei GN=MOQ_002143 PE=4 SV=1
228	1	Tcruzi	tr|K4E5X3|K4E5X3_TRYCR	57	34826	1	1	1	1	0.09	0	NADH-cytochrome b5 reductase OS=Trypanosoma cruzi GN=TCSYLVIO_003001 PE=3 SV=1
291	1	Tcruzi	tr|K2MZJ0|K2MZJ0_TRYCR	43	33801	1	1	1	1	0.09	0	Electron transfer protein, putative OS=Trypanosoma cruzi marinkellei GN=MOQ_004996 PE=4 SV=1
248	1	Tcruzi	tr|K4E0I5|K4E0I5_TRYCR	51	36621	1	1	1	1	0.09	0	Glyceraldehyde-3-phosphate dehydrogenase OS=Trypanosoma cruzi GN=TCSYLVIO_005017 PE=3 SV=1
299	1	Tcruzi	tr|K2NUS6|K2NUS6_TRYCR	41	36465	1	1	1	1	0.09	0	Glutathione peroxidase OS=Trypanosoma cruzi marinkellei GN=MOQ_001053 PE=3 SV=1
294	1	Tcruzi	tr|K4E3C4|K4E3C4_TRYCR	42	40361	1	1	1	1	0.08	0	Uncharacterized protein OS=Trypanosoma cruzi GN=TCSYLVIO_003802 PE=4 SV=1
279	1	Tcruzi	tr|K2NHP9|K2NHP9_TRYCR	45	41580	1	1	1	1	0.08	0	Vacuolar ATP synthase, putative OS=Trypanosoma cruzi marinkellei GN=MOQ_000872 PE=4 SV=1
259	1	Tcruzi	tr|K4EDK7|K4EDK7_TRYCR	48	38719	1	1	1	1	0.08	0	Uncharacterized protein OS=Trypanosoma cruzi GN=TCSYLVIO_000198 PE=4 SV=1
329	1	Tcruzi	tr|K2P9C9|K2P9C9_TRYCR	36	43810	1	1	1	1	0.07	0	S-adenosylmethionine synthase OS=Trypanosoma cruzi marinkellei GN=MOQ_002100 PE=3 SV=1
275	1	Tcruzi	tr|K4DU56|K4DU56_TRYCR	46	47018	1	1	1	1	0.07	0	Tyrosine aminotransferase, putative OS=Trypanosoma cruzi GN=TCSYLVIO_007531 PE=4 SV=1
330	1	Tcruzi	tr|K2NM31|K2NM31_TRYCR	35	46246	1	1	1	1	0.07	0	Phosphatase 2C, putative OS=Trypanosoma cruzi marinkellei GN=MOQ_006277 PE=3 SV=1
208	1	Tcruzi	tr|K2NRC4|K2NRC4_TRYCR	65	49043	1	1	1	1	0.06	0	Peptidylprolyl isomerase-like, putative OS=Trypanosoma cruzi marinkellei GN=MOQ_004665 PE=4 SV=1
308	1	Tcruzi	tr|K2NLN8|K2NLN8_TRYCR	40	52422	1	1	1	1	0.06	0	Heat shock protein OS=Trypanosoma cruzi marinkellei GN=MOQ_001125 PE=4 SV=1
217	1	Tcruzi	tr|K4DR55|K4DR55_TRYCR	59	68955	1	1	1	1	0.05	0	Uncharacterized protein (Fragment) OS=Trypanosoma cruzi GN=TCSYLVIO_008235 PE=4 SV=1
295	1	Tcruzi	tr|K2LYN5|K2LYN5_TRYCR	42	57142	1	1	1	1	0.05	0	TPR-repeat-containing chaperone protein DNAJ, putative OS=Trypanosoma cruzi marinkellei GN=MOQ_008493 PE=4 SV=1
277	1	Tcruzi	tr|K2M6F0|K2M6F0_TRYCR	45	67311	1	1	1	1	0.05	0	Uncharacterized protein OS=Trypanosoma cruzi marinkellei GN=MOQ_005663 PE=4 SV=1
293	1	Tcruzi	tr|V5BJG0|V5BJG0_TRYCR	42	63052	1	1	1	1	0.05	0	Uncharacterized protein OS=Trypanosoma cruzi Dm28c GN=TCDM_05160 PE=4 SV=1
273	1	Tcruzi	tr|K2ND53|K2ND53_TRYCR	46	63109	1	1	1	1	0.05	0	Delta-1-pyrroline-5-carboxylate dehydrogenase, putative OS=Trypanosoma cruzi marinkellei GN=MOQ_003311 PE=3 SV=1
144	1	Tcruzi	tr|K4DVN7|K4DVN7_TRYCR	93	148490	2	2	2	2	0.04	0	AAA ATPase, putative OS=Trypanosoma cruzi GN=TCSYLVIO_006782 PE=4 SV=1
241	1	Tcruzi	tr|K2M9M7|K2M9M7_TRYCR	52	87066	1	1	1	1	0.04	0	Uncharacterized protein OS=Trypanosoma cruzi marinkellei GN=MOQ_004402 PE=3 SV=1
185	1	Tcruzi	tr|K2P963|K2P963_TRYCR	72	87514	2	2	1	1	0.04	0	Uncharacterized protein OS=Trypanosoma cruzi marinkellei GN=MOQ_002188 PE=4 SV=1
310	1	Tcruzi	tr|Q4CMT2|Q4CMT2_TRYCC	39	85164	1	1	1	1	0.04	0	Microtubule-associated protein, putative (Fragment) OS=Trypanosoma cruzi (strain CL Brener) GN=Tc00.1047053507447.19 PE=4 SV=1
113	1	Tcruzi	tr|K4DWJ5|K4DWJ5_TRYCR	111	229308	2	2	2	2	0.03	0	Uncharacterized protein OS=Trypanosoma cruzi GN=TCSYLVIO_006208 PE=4 SV=1
183	1	Tcruzi	tr|K4E3P7|K4E3P7_TRYCR	73	232724	2	2	2	2	0.03	0	Uncharacterized protein OS=Trypanosoma cruzi GN=TCSYLVIO_003915 PE=4 SV=1
134	1	Tcruzi	tr|K2MQW4|K2MQW4_TRYCR	97	114299	2	2	1	1	0.03	0	Uncharacterized protein OS=Trypanosoma cruzi marinkellei GN=MOQ_002151 PE=4 SV=1
270	1	Tcruzi	tr|K4DWZ0|K4DWZ0_TRYCR	47	122356	1	1	1	1	0.03	0	Uncharacterized protein OS=Trypanosoma cruzi GN=TCSYLVIO_006166 PE=4 SV=1
225	1	Tcruzi	tr|K4DQZ0|K4DQZ0_TRYCR	57	95087	1	1	1	1	0.03	0	Uncharacterized protein OS=Trypanosoma cruzi GN=TCSYLVIO_008300 PE=4 SV=1
274	1	Tcruzi	tr|K4DIQ8|K4DIQ8_TRYCR	46	95557	1	1	1	1	0.03	0	Uncharacterized protein OS=Trypanosoma cruzi GN=TCSYLVIO_010956 PE=4 SV=1
220	1	Tcruzi	tr|K4DP24|K4DP24_TRYCR	59	108449	1	1	1	1	0.03	0	Uncharacterized protein OS=Trypanosoma cruzi GN=TCSYLVIO_009078 PE=4 SV=1
332	1	Tcruzi	tr|K4DTP2|K4DTP2_TRYCR	35	120439	1	1	1	1	0.03	0	Uncharacterized protein OS=Trypanosoma cruzi GN=TCSYLVIO_007269 PE=4 SV=1
239	1	Tcruzi	tr|K4E9C7|K4E9C7_TRYCR	53	133846	1	1	1	1	0.02	0	Protein transport protein Sec31, putative OS=Trypanosoma cruzi GN=TCSYLVIO_001623 PE=4 SV=1
238	1	Tcruzi	tr|K4DJZ1|K4DJZ1_TRYCR	54	123371	1	1	1	1	0.03	-0.02	Uncharacterized protein OS=Trypanosoma cruzi GN=TCSYLVIO_010601 PE=4 SV=1
304	1	Tcruzi	tr|K2N958|K2N958_TRYCR	41	164070	1	1	1	1	0.02	-0.02	Uncharacterized protein OS=Trypanosoma cruzi marinkellei GN=MOQ_004815 PE=4 SV=1
71	1	Tcruzi	tr|K4E5S2|K4E5S2_TRYCR	155	117309	5	5	5	5	0.14	-0.03	Uncharacterized protein OS=Trypanosoma cruzi GN=TCSYLVIO_002918 PE=4 SV=1
257	1	Tcruzi	tr|K2MAW5|K2MAW5_TRYCR	49	137887	1	1	1	1	0.02	-0.03	NADH-dependent fumarate reductase, putative (Fragment) OS=Trypanosoma cruzi marinkellei GN=MOQ_003860 PE=4 SV=1
57	1	Tcruzi	tr|K4EDC9|K4EDC9_TRYCR	184	88397	5	5	5	5	0.19	-0.04	V-type proton ATPase subunit a OS=Trypanosoma cruzi GN=TCSYLVIO_000218 PE=3 SV=1
172	1	Tcruzi	tr|K4E292|K4E292_TRYCR	77	177313	3	3	3	3	0.05	-0.04	Uncharacterized protein OS=Trypanosoma cruzi GN=TCSYLVIO_004428 PE=4 SV=1
287	1	Tcruzi	tr|K4E201|K4E201_TRYCR	44	68516	1	1	1	1	0.05	-0.04	Uncharacterized protein OS=Trypanosoma cruzi GN=TCSYLVIO_004311 PE=4 SV=1
221	1	Tcruzi	tr|K2NWT7|K2NWT7_TRYCR	58	81538	2	2	1	1	0.04	-0.04	Pyrroline-5-carboxylate synthetase-like protein, putative OS=Trypanosoma cruzi marinkellei GN=MOQ_002763 PE=4 SV=1
280	1	Tcruzi	tr|K4E6C7|K4E6C7_TRYCR	45	94387	1	1	1	1	0.03	-0.04	Uncharacterized protein OS=Trypanosoma cruzi GN=TCSYLVIO_002960 PE=4 SV=1
32	1	Tcruzi	tr|K4DTH5|K4DTH5_TRYCR	313	79001	8	8	7	7	0.31	-0.05	Calpain-like cysteine peptidase, putative,cysteine peptidase, Clan CA, family C2, putative OS=Trypanosoma cruzi GN=TCSYLVIO_007343 PE=4 SV=1
49	1	Tcruzi	tr|K4DWU9|K4DWU9_TRYCR	230	75387	5	5	5	5	0.23	-0.05	2-aminoethylphosphonate:pyruvateaminotransferase-likeprotein,putative OS=Trypanosoma cruzi GN=TCSYLVIO_006380 PE=3 SV=1
163	1	Tcruzi	tr|K2NFM4|K2NFM4_TRYCR	83	65221	2	2	2	2	0.1	-0.05	Pumilio/PUF RNA binding protein 1, putative OS=Trypanosoma cruzi marinkellei GN=MOQ_008451 PE=4 SV=1
81	1	Tcruzi	tr|K2PF26|K2PF26_TRYCR	145	67788	3	3	1	1	0.09	-0.05	Succinate dehydrogenase flavoprotein, putative OS=Trypanosoma cruzi marinkellei GN=MOQ_000228 PE=4 SV=1
145	1	Tcruzi	tr|K4EAY2|K4EAY2_TRYCR	92	537787	2	2	2	2	0.01	-0.05	Uncharacterized protein OS=Trypanosoma cruzi GN=TCSYLVIO_001109 PE=4 SV=1
84	1	Tcruzi	tr|K2MDT7|K2MDT7_TRYCR	142	59531	4	4	4	4	0.23	-0.06	T-complex protein 1 subunit alpha OS=Trypanosoma cruzi marinkellei GN=MOQ_002749 PE=3 SV=1
150	1	Tcruzi	tr|K2MHT5|K2MHT5_TRYCR	89	55490	2	2	1	1	0.06	-0.06	Uncharacterized protein OS=Trypanosoma cruzi marinkellei GN=MOQ_009630 PE=4 SV=1
285	1	Tcruzi	tr|K2M6C2|K2M6C2_TRYCR	44	55560	1	1	1	1	0.06	-0.06	Alanine aminotransferase, putative OS=Trypanosoma cruzi marinkellei GN=MOQ_005688 PE=4 SV=1
226	1	Tcruzi	tr|K2N8Y7|K2N8Y7_TRYCR	57	52922	1	1	1	1	0.06	-0.06	Citrate synthase OS=Trypanosoma cruzi marinkellei GN=MOQ_004906 PE=3 SV=1
317	1	Tcruzi	tr|K4DSZ5|K4DSZ5_TRYCR	37	54918	1	1	1	1	0.06	-0.06	Mitochondrial processing peptidase OS=Trypanosoma cruzi GN=TCSYLVIO_007508 PE=3 SV=1
234	1	Tcruzi	tr|Q4DJC3|Q4DJC3_TRYCC	55	51744	1	1	1	1	0.06	-0.07	ADP-ribosylation factor GTPase activating protein, putative OS=Trypanosoma cruzi (strain CL Brener) GN=Tc00.1047053508851.120 PE=4 SV=1
286	1	Tcruzi	tr|K4E5G9|K4E5G9_TRYCR	44	137495	1	1	1	1	0.02	-0.07	Uncharacterized protein OS=Trypanosoma cruzi GN=TCSYLVIO_003314 PE=4 SV=1
56	1	Tcruzi	tr|K4DV53|K4DV53_TRYCR	185	57521	7	7	7	7	0.45	-0.08	Uncharacterized protein OS=Trypanosoma cruzi GN=TCSYLVIO_006840 PE=4 SV=1
106	1	Tcruzi	tr|K4EAI2|K4EAI2_TRYCR	122	49838	4	4	4	4	0.28	-0.08	Fatty acid desaturase, putative OS=Trypanosoma cruzi GN=TCSYLVIO_001287 PE=3 SV=1
105	1	Tcruzi	tr|K2N722|K2N722_TRYCR	123	44953	2	2	1	1	0.14	-0.08	Proteasome regulatory ATPase subunit 3, putative OS=Trypanosoma cruzi marinkellei GN=MOQ_005732 PE=3 SV=1
237	1	Tcruzi	tr|K4DZ96|K4DZ96_TRYCR	54	37734	1	1	1	1	0.08	-0.09	1,2-Dihydroxy-3-keto-5-methylthiopentene dioxygenase, putative OS=Trypanosoma cruzi GN=TCSYLVIO_005475 PE=4 SV=1
316	1	Tcruzi	tr|K4E9D0|K4E9D0_TRYCR	38	38557	1	1	1	1	0.08	-0.09	Lectin, putative OS=Trypanosoma cruzi GN=TCSYLVIO_002065 PE=4 SV=1
104	1	Tcruzi	tr|K2N304|K2N304_TRYCR	123	42344	4	4	3	3	0.33	-0.1	Cystathionine beta-synthase,cysteine synthase,serine sulfhydrylase (Fragment) OS=Trypanosoma cruzi marinkellei GN=MOQ_007256 PE=4 SV=1
204	1	Tcruzi	tr|K2N1X8|K2N1X8_TRYCR	66	35312	1	1	1	1	0.09	-0.1	60S acidic ribosomal protein P0 OS=Trypanosoma cruzi marinkellei GN=MOQ_004185 PE=3 SV=1
143	1	Tcruzi	tr|V5BHK6|V5BHK6_TRYCR	93	102997	1	1	1	1	0.03	-0.1	Uncharacterized protein OS=Trypanosoma cruzi Dm28c GN=TCDM_08064 PE=4 SV=1
74	1	Tcruzi	tr|K4E448|K4E448_TRYCR	150	43656	6	6	6	6	0.52	-0.11	Uncharacterized protein OS=Trypanosoma cruzi GN=TCSYLVIO_003771 PE=4 SV=1
252	1	Tcruzi	tr|K4E585|K4E585_TRYCR	50	32303	1	1	1	1	0.1	-0.11	Uncharacterized protein OS=Trypanosoma cruzi GN=TCSYLVIO_003143 PE=4 SV=1
253	1	Tcruzi	tr|K4E5S5|K4E5S5_TRYCR	49	33530	1	1	1	1	0.09	-0.11	Pyridoxal kinase, putative OS=Trypanosoma cruzi GN=TCSYLVIO_003182 PE=4 SV=1
189	1	Tcruzi	tr|K4E9P4|K4E9P4_TRYCR	71	63024	1	1	1	1	0.05	-0.11	Malic enzyme OS=Trypanosoma cruzi GN=TCSYLVIO_001501 PE=3 SV=1
137	1	Tcruzi	tr|K4DPP5|K4DPP5_TRYCR	96	31944	2	2	2	2	0.21	-0.12	NUP-1 protein, putative (Fragment) OS=Trypanosoma cruzi GN=TCSYLVIO_008806 PE=4 SV=1
115	1	Tcruzi	tr|K4DYY0|K4DYY0_TRYCR	111	87661	2	2	2	2	0.07	-0.12	Uncharacterized protein OS=Trypanosoma cruzi GN=TCSYLVIO_005382 PE=4 SV=1
193	1	Tcruzi	tr|K4E5Y1|K4E5Y1_TRYCR	69	89310	1	1	1	1	0.03	-0.12	Cytoskeleton-associated protein CAP5.5, putative,cysteine peptidase, Clan CA, family C2, putative OS=Trypanosoma cruzi GN=TCSYLVIO_002991 PE=4 SV=1
184	1	Tcruzi	tr|K2MHJ1|K2MHJ1_TRYCR	73	52758	1	1	1	1	0.06	-0.13	Chaperone DNAJ protein, putative OS=Trypanosoma cruzi marinkellei GN=MOQ_009726 PE=3 SV=1
44	1	Tcruzi	tr|K2N1D5|K2N1D5_TRYCR	245	61656	5	5	5	5	0.28	-0.14	Poly(A)-binding protein, putative,polyadenylate-binding protein, putative OS=Trypanosoma cruzi marinkellei GN=MOQ_004370 PE=4 SV=1
240	1	Tcruzi	tr|K2NLQ2|K2NLQ2_TRYCR	53	27931	2	2	2	2	0.24	-0.14	60S ribosomal protein L7, putative OS=Trypanosoma cruzi marinkellei GN=MOQ_001105 PE=3 SV=1
254	1	Tcruzi	tr|K2MRZ3|K2MRZ3_TRYCR	49	25254	1	1	1	1	0.13	-0.14	ATP synthase, putative OS=Trypanosoma cruzi marinkellei GN=MOQ_007804 PE=4 SV=1
52	1	Tcruzi	tr|K4E470|K4E470_TRYCR	202	59373	7	7	7	7	0.43	-0.16	Chaperonin alpha subunit, putative OS=Trypanosoma cruzi GN=TCSYLVIO_003488 PE=3 SV=1
169	1	Tcruzi	tr|K2LW24|K2LW24_TRYCR	78	46675	2	2	1	1	0.14	-0.16	3-ketoacyl-CoA thiolase, putative OS=Trypanosoma cruzi marinkellei GN=MOQ_009358 PE=3 SV=1
25	1	Tcruzi	tr|K2MZU9|K2MZU9_TRYCR	345	81136	9	9	8	8	0.35	-0.17	Heat shock protein 85, putative OS=Trypanosoma cruzi marinkellei GN=MOQ_003581 PE=3 SV=1
232	1	Tcruzi	tr|Q4D4S1|Q4D4S1_TRYCC	55	22291	2	2	2	2	0.31	-0.18	40S ribosomal protein S9, putative OS=Trypanosoma cruzi (strain CL Brener) GN=Tc00.1047053504163.30 PE=3 SV=1
72	1	Tcruzi	tr|K4E4M6|K4E4M6_TRYCR	150	41786	2	2	2	2	0.16	-0.18	Uncharacterized protein OS=Trypanosoma cruzi GN=TCSYLVIO_003340 PE=4 SV=1
174	1	Tcruzi	tr|Q4E4R8|Q4E4R8_TRYCC	77	62103	2	2	2	2	0.1	-0.18	T-complex protein 1, eta subunit, putative OS=Trypanosoma cruzi (strain CL Brener) GN=Tc00.1047053508461.410 PE=3 SV=1
166	1	Tcruzi	tr|K2NKE1|K2NKE1_TRYCR	81	39867	1	1	1	1	0.08	-0.18	3,2-trans-enoyl-CoA isomerase, mitochondrial, putative OS=Trypanosoma cruzi marinkellei GN=MOQ_001594 PE=3 SV=1
288	1	Tcruzi	tr|K2MWC4|K2MWC4_TRYCR	43	59122	1	1	1	1	0.05	-0.18	Glycosomal phosphoenolpyruvate carboxykinase, putative OS=Trypanosoma cruzi marinkellei GN=MOQ_009660 PE=3 SV=1
110	1	Tcruzi	tr|K4DU68|K4DU68_TRYCR	116	24114	3	3	3	3	0.45	-0.19	Glycosomal membrane protein, putative OS=Trypanosoma cruzi GN=TCSYLVIO_007520 PE=4 SV=1
247	1	Tcruzi	tr|Q1L1I2|Q1L1I2_TRYCR	51	19622	1	1	1	1	0.16	-0.19	Tc24 protein (Fragment) OS=Trypanosoma cruzi PE=4 SV=1
12	2	Tcruzi	tr|K2MT07|K2MT07_TRYCR	283	71749	10	10	8	8	0.47	-0.2	Uncharacterized protein OS=Trypanosoma cruzi marinkellei GN=MOQ_006015 PE=4 SV=1
51	1	Tcruzi	tr|K4DWD6|K4DWD6_TRYCR	202	24724	4	4	4	4	0.62	-0.21	GTP-binding nuclear protein rtb2, putative OS=Trypanosoma cruzi GN=TCSYLVIO_006267 PE=4 SV=1
69	1	Tcruzi	tr|K4DT61|K4DT61_TRYCR	156	40868	5	5	4	4	0.35	-0.21	Sterol 24-c-methyltransferase, putative OS=Trypanosoma cruzi GN=TCSYLVIO_007533 PE=4 SV=1
223	1	Tcruzi	tr|Q4DGZ5|Q4DGZ5_TRYCC	58	17506	1	1	1	1	0.18	-0.22	40S ribosomal protein S15, putative OS=Trypanosoma cruzi (strain CL Brener) GN=Tc00.1047053511809.130 PE=3 SV=1
138	1	Tcruzi	tr|K4EB05|K4EB05_TRYCR	94	34888	2	2	2	2	0.19	-0.23	60S ribosomal protein L5, putative OS=Trypanosoma cruzi GN=TCSYLVIO_001078 PE=3 SV=1
111	1	Tcruzi	tr|K4E4R7|K4E4R7_TRYCR	115	36364	3	3	2	2	0.28	-0.24	Homoserine kinase, putative OS=Trypanosoma cruzi GN=TCSYLVIO_003339 PE=3 SV=1
298	1	Tcruzi	tr|Q4CQG0|Q4CQG0_TRYCC	42	16115	1	1	1	1	0.2	-0.24	40S ribosomal protein S12 OS=Trypanosoma cruzi (strain CL Brener) GN=Tc00.1047053508551.20 PE=3 SV=1
118	1	Tcruzi	tr|Q4CRX5|Q4CRX5_TRYCC	109	19330	3	3	3	3	0.59	-0.26	60S ribosomal protein L17, putative OS=Trypanosoma cruzi (strain CL Brener) GN=Tc00.1047053503449.10 PE=3 SV=1
42	1	Tcruzi	tr|K4E4W4|K4E4W4_TRYCR	248	71455	8	8	7	7	0.41	-0.26	Heat shock 70 kDa protein, mitochondrial, putative OS=Trypanosoma cruzi GN=TCSYLVIO_003281 PE=3 SV=1
34	1	Tcruzi	tr|K4DM24|K4DM24_TRYCR	301	95044	7	7	6	6	0.21	-0.26	Elongation factor 2, putative OS=Trypanosoma cruzi GN=TCSYLVIO_009936 PE=4 SV=1
181	1	Tcruzi	tr|K4E9B6|K4E9B6_TRYCR	73	43479	2	2	2	2	0.15	-0.27	Glutamine synthetase, putative OS=Trypanosoma cruzi GN=TCSYLVIO_001811 PE=3 SV=1
64	1	Tcruzi	tr|Q4DW38|Q4DW38_TRYCC	165	15715	2	2	2	2	0.45	-0.3	40S ribosomal protein S24 OS=Trypanosoma cruzi (strain CL Brener) GN=Tc00.1047053507681.150 PE=3 SV=1
326	1	Tcruzi	tr|K2M5T5|K2M5T5_TRYCR	36	37788	1	1	1	1	0.08	-0.3	RNA-binding protein, putative OS=Trypanosoma cruzi marinkellei GN=MOQ_005930 PE=4 SV=1
167	1	Tcruzi	tr|K4E4B4|K4E4B4_TRYCR	81	26589	2	2	2	2	0.25	-0.32	Ribosomal protein S7, putative OS=Trypanosoma cruzi GN=TCSYLVIO_003444 PE=4 SV=1
188	1	Tcruzi	tr|K4E2A2|K4E2A2_TRYCR	72	25392	2	2	2	2	0.27	-0.33	60S ribosomal protein L13 OS=Trypanosoma cruzi GN=TCSYLVIO_004413 PE=3 SV=1
117	1	Tcruzi	tr|K4E4T5|K4E4T5_TRYCR	109	39264	3	3	3	3	0.26	-0.33	Glyceraldehyde-3-phosphate dehydrogenase OS=Trypanosoma cruzi GN=TCSYLVIO_003325 PE=3 SV=1
45	1	Tcruzi	tr|V5BTT3|V5BTT3_TRYCR	243	81081	9	9	9	9	0.41	-0.35	Uncharacterized protein OS=Trypanosoma cruzi Dm28c GN=TCDM_01579 PE=4 SV=1
191	1	Tcruzi	tr|B3U4H3|B3U4H3_TRYCR	70	32714	1	1	1	1	0.1	-0.35	Aldo-keto reductase OS=Trypanosoma cruzi PE=4 SV=1
211	1	Tcruzi	tr|K4EDW9|K4EDW9_TRYCR	64	77399	2	2	2	2	0.08	-0.35	Uncharacterized protein OS=Trypanosoma cruzi GN=TCSYLVIO_000163 PE=4 SV=1
135	1	Tcruzi	tr|Q4DDK8|Q4DDK8_TRYCC	97	34291	2	2	2	2	0.19	-0.36	Glycosomal malate dehydrogenase, putative OS=Trypanosoma cruzi (strain CL Brener) GN=Tc00.1047053511293.69 PE=3 SV=1
132	1	Tcruzi	tr|K2NLB6|K2NLB6_TRYCR	98	71466	2	2	2	2	0.09	-0.38	Glucose-regulated protein 78, putative OS=Trypanosoma cruzi marinkellei GN=MOQ_006525 PE=3 SV=1
7	1	Tcruzi	tr|K4DXI1|K4DXI1_TRYCR	960	137651	21	21	16	16	0.5	-0.41	Uncharacterized protein OS=Trypanosoma cruzi GN=TCSYLVIO_006326 PE=4 SV=1
63	1	Tcruzi	tr|Q4E4R0|Q4E4R0_TRYCC	165	15021	4	4	3	3	1.19	-0.43	60S ribosomal protein L23, putative OS=Trypanosoma cruzi (strain CL Brener) GN=Tc00.1047053508461.490 PE=3 SV=1
114	1	Tcruzi	tr|K4E084|K4E084_TRYCR	111	28660	2	2	2	2	0.23	-0.46	COP-coated vesicle membrane protein OS=Trypanosoma cruzi GN=TCSYLVIO_004996 PE=4 SV=1
76	1	Tcruzi	tr|K4E1P3|K4E1P3_TRYCR	149	33659	5	5	5	5	0.57	-0.48	Malate dehydrogenase OS=Trypanosoma cruzi GN=TCSYLVIO_004390 PE=3 SV=1
50	1	Tcruzi	tr|K2N128|K2N128_TRYCR	211	28770	7	7	6	6	1.08	-0.49	60S ribosomal protein L2, putative OS=Trypanosoma cruzi marinkellei GN=MOQ_007971 PE=4 SV=1
198	1	Tcruzi	tr|Q4E4L9|Q4E4L9_TRYCC	68	18940	2	2	2	2	0.37	-0.5	Peptidyl-prolyl cis-trans isomerase OS=Trypanosoma cruzi (strain CL Brener) GN=Tc00.1047053506925.300 PE=3 SV=1
100	1	Tcruzi	tr|K4EBD4|K4EBD4_TRYCR	126	28333	4	4	4	4	0.53	-0.57	40S ribosomal protein S6 OS=Trypanosoma cruzi GN=TCSYLVIO_001068 PE=3 SV=1
108	1	Tcruzi	tr|Q4CRH9|Q4CRH9_TRYCC	120	20173	4	4	4	4	0.8	-0.62	40S ribosomal protein S11, putative OS=Trypanosoma cruzi (strain CL Brener) GN=Tc00.1047053511139.20 PE=3 SV=1
47	1	Tcruzi	tr|Q2TJB2|Q2TJB2_TRYCR	235	42309	7	7	7	7	0.65	-0.89	Dehydrogenase OS=Trypanosoma cruzi PE=4 SV=1
7	2	Tcruzi	tr|V5BGP9|V5BGP9_TRYCR	307	67782	8	8	8	8	0.43	-0.93	Uncharacterized protein OS=Trypanosoma cruzi Dm28c GN=TCDM_08534 PE=4 SV=1
35	1	Tcruzi	tr|K4DU81|K4DU81_TRYCR	298	24299	10	10	8	8	2.43	-0.95	40S ribosomal protein S3, putative OS=Trypanosoma cruzi GN=TCSYLVIO_000304 PE=3 SV=1
5	1	Tcruzi	tr|K2NC28|K2NC28_TRYCR	1082	59630	26	26	22	22	2.79	-2.22	Chaperonin HSP60, mitochondrial, putative OS=Trypanosoma cruzi marinkellei GN=MOQ_003716 PE=3 SV=1
4	3	Tcruzi	tr|V5BGQ4|V5BGQ4_TRYCR	960	30872	33	33	18	18	7.58	-8.43	Uncharacterized protein OS=Trypanosoma cruzi Dm28c GN=TCDM_08541 PE=4 SV=1
4	2	Tcruzi	tr|K4DWZ8|K4DWZ8_TRYCR	1083	34040	37	37	20	20	8.19	-9.49	Uncharacterized protein OS=Trypanosoma cruzi GN=TCSYLVIO_006321 PE=4 SV=1

## Sheet: WT - TcCLC2
Family	M	DB	Accession	Score	Mass	Matches	Pep(sig)	Sequences	Seq(sig)	↓emPAI	Description
3	1	Tcruzi	tr|K4DWZ8|K4DWZ8_TRYCR	1772	34040	49	48	22	21	17.68	Uncharacterized protein OS=Trypanosoma cruzi GN=TCSYLVIO_006321 PE=4 SV=1
3	2	Tcruzi	tr|V5BGQ4|V5BGQ4_TRYCR	1599	30872	45	44	20	19	16.01	Uncharacterized protein OS=Trypanosoma cruzi Dm28c GN=TCDM_08541 PE=4 SV=1
2	1	Tcruzi	tr|Q8STF3|Q8STF3_TRYCR	2255	50352	57	57	22	22	8.95	Beta tubulin 1.9 OS=Trypanosoma cruzi PE=2 SV=1
1	1	Tcruzi	tr|Q4CLA1|Q4CLA1_TRYCC	2492	50395	60	59	20	19	7.3	Alpha tubulin, putative OS=Trypanosoma cruzi (strain CL Brener) GN=Tc00.1047053411235.9 PE=3 SV=1
4	1	Tcruzi	tr|K2NC28|K2NC28_TRYCR	1691	59630	42	42	28	28	5.01	Chaperonin HSP60, mitochondrial, putative OS=Trypanosoma cruzi marinkellei GN=MOQ_003716 PE=3 SV=1
6	1	Tcruzi	tr|K2N6K2|K2N6K2_TRYCR	1153	52926	37	37	22	22	4.63	Chaperone DNAJ protein, putative (Fragment) OS=Trypanosoma cruzi marinkellei GN=MOQ_005901 PE=3 SV=1
33	1	Tcruzi	tr|K4DU81|K4DU81_TRYCR	332	24299	13	13	9	9	3.38	40S ribosomal protein S3, putative OS=Trypanosoma cruzi GN=TCSYLVIO_000304 PE=3 SV=1
13	1	Tcruzi	tr|Q4E0Q3|Q4E0Q3_TRYCC	509	21353	11	11	6	6	2.06	40S ribosomal protein S5, putative OS=Trypanosoma cruzi (strain CL Brener) GN=Tc00.1047053506297.150 PE=3 SV=1
8	1	Tcruzi	tr|V5DS11|V5DS11_TRYCR	900	71762	26	26	20	20	1.9	Uncharacterized protein OS=Trypanosoma cruzi Dm28c GN=TCDM_00998 PE=4 SV=1
23	1	Tcruzi	tr|Q4CTV5|Q4CTV5_TRYCC	402	37352	14	14	10	10	1.87	Uncharacterized protein OS=Trypanosoma cruzi (strain CL Brener) GN=Tc00.1047053510057.30 PE=4 SV=1
61	1	Tcruzi	tr|Q4E4R0|Q4E4R0_TRYCC	208	15021	5	5	4	4	1.66	60S ribosomal protein L23, putative OS=Trypanosoma cruzi (strain CL Brener) GN=Tc00.1047053508461.490 PE=3 SV=1
3	3	Tcruzi	tr|Q4CPQ7|Q4CPQ7_TRYCC	1538	80083	40	39	19	18	1.61	Uncharacterized protein (Fragment) OS=Trypanosoma cruzi (strain CL Brener) GN=Tc00.1047053510977.9 PE=4 SV=1
36	1	Tcruzi	tr|K2N128|K2N128_TRYCR	323	28770	10	10	7	7	1.57	60S ribosomal protein L2, putative OS=Trypanosoma cruzi marinkellei GN=MOQ_007971 PE=4 SV=1
29	1	Tcruzi	tr|K2LZ01|K2LZ01_TRYCR	367	28598	10	10	8	8	1.57	40S ribosomal protein S2, putative (Fragment) OS=Trypanosoma cruzi marinkellei GN=MOQ_008343 PE=3 SV=1
10	1	Tcruzi	tr|K4E4Z8|K4E4Z8_TRYCR	624	45438	15	15	11	11	1.55	Glutamate dehydrogenase OS=Trypanosoma cruzi GN=TCSYLVIO_003673 PE=3 SV=1
25	1	Tcruzi	tr|Q2TJB2|Q2TJB2_TRYCR	397	42309	14	14	12	12	1.54	Dehydrogenase OS=Trypanosoma cruzi PE=4 SV=1
97	1	Tcruzi	tr|Q4CRH9|Q4CRH9_TRYCC	159	20173	6	6	5	5	1.42	40S ribosomal protein S11, putative OS=Trypanosoma cruzi (strain CL Brener) GN=Tc00.1047053511139.20 PE=3 SV=1
42	1	Tcruzi	tr|Q4D5P4|Q4D5P4_TRYCC	260	30970	10	10	8	8	1.4	40S ribosomal protein S4 OS=Trypanosoma cruzi (strain CL Brener) GN=Tc00.1047053509683.117 PE=3 SV=1
5	2	Tcruzi	tr|V5BGP9|V5BGP9_TRYCR	718	67782	20	20	14	14	1.36	Uncharacterized protein OS=Trypanosoma cruzi Dm28c GN=TCDM_08534 PE=4 SV=1
132	1	Tcruzi	tr|Q4CYH8|Q4CYH8_TRYCC	119	14385	4	4	3	3	1.25	Histone H2A OS=Trypanosoma cruzi (strain CL Brener) GN=Tc00.1047053508321.21 PE=3 SV=1
103	1	Tcruzi	tr|Q4E0N6|Q4E0N6_TRYCC	153	14879	5	5	3	3	1.2	40S ribosomal protein S15a, putative OS=Trypanosoma cruzi (strain CL Brener) GN=Tc00.1047053506297.330 PE=3 SV=1
49	1	Tcruzi	tr|K4EBD4|K4EBD4_TRYCR	228	28333	8	8	7	7	1.1	40S ribosomal protein S6 OS=Trypanosoma cruzi GN=TCSYLVIO_001068 PE=3 SV=1
12	1	Tcruzi	tr|K4ED78|K4ED78_TRYCR	530	50481	15	14	12	11	1.06	Heterogeneous nuclear ribonucleoprotein H/F, putative OS=Trypanosoma cruzi GN=TCSYLVIO_000392 PE=4 SV=1
20	1	Tcruzi	tr|K4E1P3|K4E1P3_TRYCR	408	33659	11	11	8	8	1.05	Malate dehydrogenase OS=Trypanosoma cruzi GN=TCSYLVIO_004390 PE=3 SV=1
77	1	Tcruzi	tr|Q4E093|Q4E093_TRYCC	185	17650	5	5	4	4	0.95	40S ribosomal protein S18, putative OS=Trypanosoma cruzi (strain CL Brener) GN=Tc00.1047053506679.100 PE=3 SV=1
19	1	Tcruzi	tr|Q4DH96|Q4DH96_TRYCC	452	68950	15	15	13	13	0.95	ATP-dependent RNA helicase, putative OS=Trypanosoma cruzi (strain CL Brener) GN=Tc00.1047053511285.120 PE=3 SV=1
46	1	Tcruzi	tr|Q4CQJ7|Q4CQJ7_TRYCC	242	18243	5	5	4	4	0.92	Ribosomal protein L21E (60S), putative OS=Trypanosoma cruzi (strain CL Brener) GN=Tc00.1047053507251.20 PE=4 SV=1
5	1	Tcruzi	tr|K4DXI1|K4DXI1_TRYCR	1265	137651	31	31	23	23	0.91	Uncharacterized protein OS=Trypanosoma cruzi GN=TCSYLVIO_006326 PE=4 SV=1
176	1	Tcruzi	tr|Q7M3R8|Q7M3R8_TRYCR	91	4037	1	1	1	1	0.9	Repetitive protein antigen 1 (Fragment) OS=Trypanosoma cruzi PE=4 SV=1
7	2	Tcruzi	tr|V5DS07|V5DS07_TRYCR	576	72782	15	15	10	10	0.88	Uncharacterized protein OS=Trypanosoma cruzi Dm28c GN=TCDM_00984 PE=4 SV=1
95	1	Tcruzi	tr|Q4E4L9|Q4E4L9_TRYCC	167	18940	4	4	4	4	0.87	Peptidyl-prolyl cis-trans isomerase OS=Trypanosoma cruzi (strain CL Brener) GN=Tc00.1047053506925.300 PE=3 SV=1
167	1	Tcruzi	tr|V5DM12|V5DM12_TRYCR	97	19050	4	4	4	4	0.86	Ribosomal protein S19 OS=Trypanosoma cruzi Dm28c GN=TCDM_13966 PE=4 SV=1
145	1	Tcruzi	tr|Q4CRX5|Q4CRX5_TRYCC	111	19330	4	4	3	3	0.85	60S ribosomal protein L17, putative OS=Trypanosoma cruzi (strain CL Brener) GN=Tc00.1047053503449.10 PE=3 SV=1
64	1	Tcruzi	tr|K4DWD6|K4DWD6_TRYCR	206	24724	5	5	5	5	0.83	GTP-binding nuclear protein rtb2, putative OS=Trypanosoma cruzi GN=TCSYLVIO_006267 PE=4 SV=1
75	1	Tcruzi	tr|K2MAY9|K2MAY9_TRYCR	187	30043	6	6	6	6	0.82	40S ribosomal protein S3a OS=Trypanosoma cruzi marinkellei GN=MOQ_003831 PE=3 SV=1
106	1	Tcruzi	tr|K2MT82|K2MT82_TRYCR	150	25055	5	5	4	4	0.82	60S ribosomal protein L10, putative OS=Trypanosoma cruzi marinkellei GN=MOQ_005910 PE=4 SV=1
71	1	Tcruzi	tr|Q4CWE9|Q4CWE9_TRYCC	197	14867	3	3	1	1	0.81	Histone H3, putative OS=Trypanosoma cruzi (strain CL Brener) GN=Tc00.1047053505931.50 PE=4 SV=1
17	1	Tcruzi	tr|V5BTT3|V5BTT3_TRYCR	465	81081	17	17	14	14	0.76	Uncharacterized protein OS=Trypanosoma cruzi Dm28c GN=TCDM_01579 PE=4 SV=1
78	1	Tcruzi	tr|Q4DW38|Q4DW38_TRYCC	183	15715	4	4	3	3	0.75	40S ribosomal protein S24 OS=Trypanosoma cruzi (strain CL Brener) GN=Tc00.1047053507681.150 PE=3 SV=1
7	1	Tcruzi	tr|Q4CMX1|Q4CMX1_TRYCC	866	100287	21	21	14	14	0.74	Uncharacterized protein OS=Trypanosoma cruzi (strain CL Brener) GN=Tc00.1047053504209.10 PE=4 SV=1
9	1	Tcruzi	tr|Q9GN79|Q9GN79_TRYCR	651	101605	18	18	17	17	0.72	Pyruvate phosphate dikinase 1 OS=Trypanosoma cruzi GN=ppdk2 PE=4 SV=1
237	1	Tcruzi	tr|Q4D3A7|Q4D3A7_TRYCC	70	10876	2	2	2	2	0.7	Kinetoplastid membrane protein KMP-11 OS=Trypanosoma cruzi (strain CL Brener) GN=Tc00.1047053508413.68 PE=4 SV=1
89	1	Tcruzi	tr|V5BI62|V5BI62_TRYCR	170	28452	5	5	4	4	0.7	Ubiquinone biosynthesis protein COQ4 homolog, mitochondrial OS=Trypanosoma cruzi Dm28c GN=TCDM_14232 PE=3 SV=1
43	1	Tcruzi	tr|K4E3A4|K4E3A4_TRYCR	256	63020	11	11	10	10	0.7	Sarcoplasmic reticulum glycoprotein, putative OS=Trypanosoma cruzi GN=TCSYLVIO_003872 PE=4 SV=1
65	1	Tcruzi	tr|K4E084|K4E084_TRYCR	205	28660	6	6	5	5	0.69	COP-coated vesicle membrane protein OS=Trypanosoma cruzi GN=TCSYLVIO_004996 PE=4 SV=1
109	1	Tcruzi	tr|Q4DEL1|Q4DEL1_TRYCC	147	11163	3	3	2	2	0.67	Histone H4 OS=Trypanosoma cruzi (strain CL Brener) GN=Tc00.1047053507941.150 PE=3 SV=1
16	1	Tcruzi	tr|K4E4W4|K4E4W4_TRYCR	466	71455	12	12	11	11	0.67	Heat shock 70 kDa protein, mitochondrial, putative OS=Trypanosoma cruzi GN=TCSYLVIO_003281 PE=3 SV=1
8	2	Tcruzi	tr|K2MT07|K2MT07_TRYCR	402	71749	12	12	12	12	0.67	Uncharacterized protein OS=Trypanosoma cruzi marinkellei GN=MOQ_006015 PE=4 SV=1
73	1	Tcruzi	tr|Q0IK33|Q0IK33_TRYCR	193	48197	8	8	7	7	0.66	Elongation factor 1-alpha (Fragment) OS=Trypanosoma cruzi GN=EF-1alpha PE=3 SV=1
11	1	Tcruzi	tr|Q4DTM8|Q4DTM8_TRYCC	576	73537	14	14	10	10	0.65	Heat shock protein 70 (HSP70), putative OS=Trypanosoma cruzi (strain CL Brener) GN=Tc00.1047053511211.170 PE=3 SV=1
103	2	Tcruzi	tr|Q4CP93|Q4CP93_TRYCC	106	17729	3	3	3	3	0.65	40S ribosomal protein S15a, putative OS=Trypanosoma cruzi (strain CL Brener) GN=Tc00.1047053509381.20 PE=3 SV=1
122	1	Tcruzi	tr|K4DU68|K4DU68_TRYCR	129	24114	4	4	4	4	0.64	Glycosomal membrane protein, putative OS=Trypanosoma cruzi GN=TCSYLVIO_007520 PE=4 SV=1
239	1	Tcruzi	tr|Q4D8K3|Q4D8K3_TRYCC	69	11784	2	2	2	2	0.63	60S ribosomal protein L30, putative OS=Trypanosoma cruzi (strain CL Brener) GN=Tc00.1047053503453.40 PE=4 SV=1
39	1	Tcruzi	tr|K4E448|K4E448_TRYCR	291	43656	8	8	7	7	0.63	Uncharacterized protein OS=Trypanosoma cruzi GN=TCSYLVIO_003771 PE=4 SV=1
57	1	Tcruzi	tr|K2NSZ1|K2NSZ1_TRYCR	215	24909	5	5	3	3	0.62	RNA-binding protein 6, putative OS=Trypanosoma cruzi marinkellei GN=MOQ_004095 PE=4 SV=1
3	4	Tcruzi	tr|K4DXI4|K4DXI4_TRYCR	147	31277	5	5	5	5	0.62	Uncharacterized protein OS=Trypanosoma cruzi GN=TCSYLVIO_006322 PE=4 SV=1
34	1	Tcruzi	tr|A0A076LCJ0|A0A076LCJ0_TRYCR	331	51086	8	8	8	8	0.61	Thiol-transferase Tc52 OS=Trypanosoma cruzi PE=4 SV=1
181	1	Tcruzi	tr|Q4CTD7|Q4CTD7_TRYCC	88	12339	2	2	2	2	0.6	Histone H2B OS=Trypanosoma cruzi (strain CL Brener) GN=Tc00.1047053511635.20 PE=3 SV=1
144	1	Tcruzi	tr|K4E2A2|K4E2A2_TRYCR	111	25392	4	4	4	4	0.6	60S ribosomal protein L13 OS=Trypanosoma cruzi GN=TCSYLVIO_004413 PE=3 SV=1
41	1	Tcruzi	tr|K4E470|K4E470_TRYCR	261	59373	9	9	7	7	0.59	Chaperonin alpha subunit, putative OS=Trypanosoma cruzi GN=TCSYLVIO_003488 PE=3 SV=1
48	1	Tcruzi	tr|K4E4T5|K4E4T5_TRYCR	228	39264	6	6	5	5	0.59	Glyceraldehyde-3-phosphate dehydrogenase OS=Trypanosoma cruzi GN=TCSYLVIO_003325 PE=3 SV=1
15	1	Tcruzi	sp|P33447|ATTY_TRYCR	467	46708	9	9	6	6	0.58	Tyrosine aminotransferase OS=Trypanosoma cruzi PE=1 SV=2
108	1	Tcruzi	tr|K4E4B4|K4E4B4_TRYCR	147	26589	4	4	3	3	0.57	Ribosomal protein S7, putative OS=Trypanosoma cruzi GN=TCSYLVIO_003444 PE=4 SV=1
90	1	Tcruzi	tr|K4DT61|K4DT61_TRYCR	168	40868	6	6	6	6	0.56	Sterol 24-c-methyltransferase, putative OS=Trypanosoma cruzi GN=TCSYLVIO_007533 PE=4 SV=1
92	1	Tcruzi	tr|K4DY43|K4DY43_TRYCR	168	27159	4	4	4	4	0.56	Gim5A protein, putative,glycosomal membrane protein, putative OS=Trypanosoma cruzi GN=TCSYLVIO_005782 PE=4 SV=1
55	1	Tcruzi	tr|Q4DDK8|Q4DDK8_TRYCC	221	34291	5	5	4	4	0.55	Glycosomal malate dehydrogenase, putative OS=Trypanosoma cruzi (strain CL Brener) GN=Tc00.1047053511293.69 PE=3 SV=1
113	1	Tcruzi	tr|Q4DKZ4|Q4DKZ4_TRYCC	140	20936	3	3	2	2	0.53	60S ribosomal protein L18a OS=Trypanosoma cruzi (strain CL Brener) GN=Tc00.1047053506957.90 PE=3 SV=1
72	1	Tcruzi	tr|K4DV53|K4DV53_TRYCR	193	57521	8	8	8	8	0.53	Uncharacterized protein OS=Trypanosoma cruzi GN=TCSYLVIO_006840 PE=4 SV=1
22	1	Tcruzi	tr|K2MZU9|K2MZU9_TRYCR	406	81136	12	12	11	11	0.52	Heat shock protein 85, putative OS=Trypanosoma cruzi marinkellei GN=MOQ_003581 PE=3 SV=1
50	1	Tcruzi	tr|K4E4R7|K4E4R7_TRYCR	225	36364	6	6	4	4	0.52	Homoserine kinase, putative OS=Trypanosoma cruzi GN=TCSYLVIO_003339 PE=3 SV=1
411	1	Tcruzi	tr|Q4CMS5|Q4CMS5_TRYCC	37	6802	1	1	1	1	0.5	Ribosomal protein S29, putative OS=Trypanosoma cruzi (strain CL Brener) GN=Tc00.1047053511015.20 PE=4 SV=1
18	1	Tcruzi	tr|K2MXP0|K2MXP0_TRYCR	454	52537	9	9	6	6	0.5	Hexokinase, putative OS=Trypanosoma cruzi marinkellei GN=MOQ_005616 PE=3 SV=1
81	1	Tcruzi	tr|V5BP86|V5BP86_TRYCR	180	37485	5	5	5	5	0.5	Nucleoside phosphorylase OS=Trypanosoma cruzi Dm28c GN=TCDM_03298 PE=4 SV=1
246	1	Tcruzi	tr|Q4D4S1|Q4D4S1_TRYCC	67	22291	3	3	3	3	0.49	40S ribosomal protein S9, putative OS=Trypanosoma cruzi (strain CL Brener) GN=Tc00.1047053504163.30 PE=3 SV=1
137	1	Tcruzi	tr|K4DM88|K4DM88_TRYCR	116	22601	3	3	3	3	0.49	Small GTP-binding protein Rab11, putative,Rab11 GTPase, putative OS=Trypanosoma cruzi GN=TCSYLVIO_009719 PE=3 SV=1
59	1	Tcruzi	tr|K4DIQ7|K4DIQ7_TRYCR	211	38042	5	5	5	5	0.49	Uncharacterized protein OS=Trypanosoma cruzi GN=TCSYLVIO_010963 PE=4 SV=1
82	1	Tcruzi	tr|K4ECN2|K4ECN2_TRYCR	179	30186	4	4	4	4	0.49	Voltage-dependent anion-selective channel, putative OS=Trypanosoma cruzi GN=TCSYLVIO_000886 PE=4 SV=1
193	1	Tcruzi	tr|Q4CM56|Q4CM56_TRYCC	84	22774	3	3	2	2	0.48	Tryparedoxin peroxidase, putative OS=Trypanosoma cruzi (strain CL Brener) GN=Tc00.1047053507259.10 PE=4 SV=1
28	1	Tcruzi	tr|K2NLB6|K2NLB6_TRYCR	370	71466	9	9	8	8	0.47	Glucose-regulated protein 78, putative OS=Trypanosoma cruzi marinkellei GN=MOQ_006525 PE=3 SV=1
164	1	Tcruzi	tr|Q4DD81|Q4DD81_TRYCC	97	15292	2	2	1	1	0.47	60S ribosomal protein L22, putative OS=Trypanosoma cruzi (strain CL Brener) GN=Tc00.1047053509747.20 PE=4 SV=1
26	1	Tcruzi	tr|K4DM24|K4DM24_TRYCR	395	95044	13	13	12	12	0.47	Elongation factor 2, putative OS=Trypanosoma cruzi GN=TCSYLVIO_009936 PE=4 SV=1
265	1	Tcruzi	tr|Q4D604|Q4D604_TRYCC	63	15503	2	2	2	2	0.46	Ribosomal protein L27, putative OS=Trypanosoma cruzi (strain CL Brener) GN=Tc00.1047053506817.30 PE=4 SV=1
38	1	Tcruzi	tr|K2M741|K2M741_TRYCR	304	55972	7	7	6	6	0.46	ATP synthase subunit beta OS=Trypanosoma cruzi marinkellei GN=MOQ_005364 PE=3 SV=1
112	1	Tcruzi	tr|B3U4H3|B3U4H3_TRYCR	143	32714	4	4	4	4	0.45	Aldo-keto reductase OS=Trypanosoma cruzi PE=4 SV=1
11	3	Tcruzi	tr|Q4CWF4|Q4CWF4_TRYCC	156	24334	3	3	2	2	0.45	Heat shock 70 kDa protein, putative (Fragment) OS=Trypanosoma cruzi (strain CL Brener) GN=Tc00.1047053503721.39 PE=3 SV=1
161	1	Tcruzi	tr|Q4D6I5|Q4D6I5_TRYCC	98	15729	2	2	2	2	0.45	40S ribosomal protein S14, putative OS=Trypanosoma cruzi (strain CL Brener) GN=Tc00.1047053409117.20 PE=3 SV=1
44	1	Tcruzi	tr|K2NXL9|K2NXL9_TRYCR	246	48835	6	6	5	5	0.45	Ribosomal protein L13, putative OS=Trypanosoma cruzi marinkellei GN=MOQ_002545 PE=3 SV=1
185	1	Tcruzi	tr|Q4CQG0|Q4CQG0_TRYCC	87	16115	2	2	2	2	0.44	40S ribosomal protein S12 OS=Trypanosoma cruzi (strain CL Brener) GN=Tc00.1047053508551.20 PE=3 SV=1
96	1	Tcruzi	tr|K4E774|K4E774_TRYCR	166	24563	3	3	3	3	0.44	Adenine phosphoribosyltransferase, putative OS=Trypanosoma cruzi GN=TCSYLVIO_002391 PE=4 SV=1
87	1	Tcruzi	tr|K2MW15|K2MW15_TRYCR	174	24792	4	4	3	3	0.44	Uncharacterized protein OS=Trypanosoma cruzi marinkellei GN=MOQ_006278 PE=4 SV=1
136	1	Tcruzi	tr|K4EAG9|K4EAG9_TRYCR	117	25233	3	3	3	3	0.43	40S ribosomal protein S8 OS=Trypanosoma cruzi GN=TCSYLVIO_001300 PE=3 SV=1
40	1	Tcruzi	tr|K4DWK0|K4DWK0_TRYCR	269	42477	5	5	5	5	0.43	Alcohol dehydrogenase, putative OS=Trypanosoma cruzi GN=TCSYLVIO_006201 PE=4 SV=1
107	1	Tcruzi	tr|K2N304|K2N304_TRYCR	148	42344	6	5	5	4	0.43	Cystathionine beta-synthase,cysteine synthase,serine sulfhydrylase (Fragment) OS=Trypanosoma cruzi marinkellei GN=MOQ_007256 PE=4 SV=1
45	1	Tcruzi	tr|K4EDW9|K4EDW9_TRYCR	242	77399	11	11	9	9	0.43	Uncharacterized protein OS=Trypanosoma cruzi GN=TCSYLVIO_000163 PE=4 SV=1
127	1	Tcruzi	tr|K4EB05|K4EB05_TRYCR	126	34888	4	4	4	4	0.42	60S ribosomal protein L5, putative OS=Trypanosoma cruzi GN=TCSYLVIO_001078 PE=3 SV=1
52	1	Tcruzi	tr|K2N1D5|K2N1D5_TRYCR	224	61656	7	7	7	7	0.42	Poly(A)-binding protein, putative,polyadenylate-binding protein, putative OS=Trypanosoma cruzi marinkellei GN=MOQ_004370 PE=4 SV=1
124	1	Tcruzi	tr|K4E2X9|K4E2X9_TRYCR	127	34148	4	4	4	4	0.42	60S ribosomal protein L13a, putative OS=Trypanosoma cruzi GN=TCSYLVIO_003971 PE=4 SV=1
88	1	Tcruzi	tr|K4E9B6|K4E9B6_TRYCR	173	43479	5	5	5	5	0.42	Glutamine synthetase, putative OS=Trypanosoma cruzi GN=TCSYLVIO_001811 PE=3 SV=1
217	1	Tcruzi	tr|K4E4P8|K4E4P8_TRYCR	76	26024	3	3	3	3	0.41	60S ribosomal protein L9, putative OS=Trypanosoma cruzi GN=TCSYLVIO_003366 PE=4 SV=1
128	1	Tcruzi	tr|K4E6M6|K4E6M6_TRYCR	126	26690	3	3	3	3	0.4	Uncharacterized protein (Fragment) OS=Trypanosoma cruzi GN=TCSYLVIO_002872 PE=4 SV=1
345	1	Tcruzi	tr|Q4CWD6|Q4CWD6_TRYCC	48	17389	2	2	2	2	0.4	40S ribosomal protein S13, putative OS=Trypanosoma cruzi (strain CL Brener) GN=Tc00.1047053510029.70 PE=3 SV=1
67	1	Tcruzi	tr|Q4DGZ5|Q4DGZ5_TRYCC	201	17506	3	3	2	2	0.4	40S ribosomal protein S15, putative OS=Trypanosoma cruzi (strain CL Brener) GN=Tc00.1047053511809.130 PE=3 SV=1
151	1	Tcruzi	tr|K2M5T5|K2M5T5_TRYCR	107	37788	4	4	3	3	0.38	RNA-binding protein, putative OS=Trypanosoma cruzi marinkellei GN=MOQ_005930 PE=4 SV=1
37	1	Tcruzi	tr|K4E1A8|K4E1A8_TRYCR	313	46901	6	6	5	5	0.38	Enolase OS=Trypanosoma cruzi GN=TCSYLVIO_004545 PE=3 SV=1
130	1	Tcruzi	tr|K2NLQ2|K2NLQ2_TRYCR	121	27931	3	3	3	3	0.38	60S ribosomal protein L7, putative OS=Trypanosoma cruzi marinkellei GN=MOQ_001105 PE=3 SV=1
62	1	Tcruzi	tr|K4DY27|K4DY27_TRYCR	208	48049	5	5	4	4	0.37	Uncharacterized protein OS=Trypanosoma cruzi GN=TCSYLVIO_005921 PE=4 SV=1
129	1	Tcruzi	tr|Q4DAE1|Q4DAE1_TRYCC	125	38771	4	4	4	4	0.37	D-isomer specific 2-hydroxyacid dehydrogenase-protein, putative OS=Trypanosoma cruzi (strain CL Brener) GN=Tc00.1047053510099.120 PE=4 SV=1
74	1	Tcruzi	tr|K4DZU6|K4DZU6_TRYCR	191	58444	6	6	5	5	0.37	Chaperonin containing t-complex protein, putative OS=Trypanosoma cruzi GN=TCSYLVIO_005500 PE=3 SV=1
134	1	Tcruzi	tr|K4E7X0|K4E7X0_TRYCR	118	29456	3	3	3	3	0.36	40S ribosomal protein S16, putative OS=Trypanosoma cruzi GN=TCSYLVIO_002326 PE=4 SV=1
47	1	Tcruzi	tr|K4DTH5|K4DTH5_TRYCR	240	79001	9	9	8	8	0.36	Calpain-like cysteine peptidase, putative,cysteine peptidase, Clan CA, family C2, putative OS=Trypanosoma cruzi GN=TCSYLVIO_007343 PE=4 SV=1
100	1	Tcruzi	tr|K4EAI2|K4EAI2_TRYCR	157	49838	5	5	5	5	0.36	Fatty acid desaturase, putative OS=Trypanosoma cruzi GN=TCSYLVIO_001287 PE=3 SV=1
302	1	Tcruzi	tr|Q1L1I2|Q1L1I2_TRYCR	56	19622	2	2	2	2	0.35	Tc24 protein (Fragment) OS=Trypanosoma cruzi PE=4 SV=1
11	2	Tcruzi	tr|K4E7J7|K4E7J7_TRYCR	252	71051	7	7	6	6	0.35	Glucose-regulated protein 78, putative OS=Trypanosoma cruzi GN=TCSYLVIO_002291 PE=3 SV=1
232	1	Tcruzi	tr|V5BX78|V5BX78_TRYCR	72	9903	1	1	1	1	0.34	Putative reticulon domain protein OS=Trypanosoma cruzi Dm28c GN=TCDM_02177 PE=4 SV=1
147	1	Tcruzi	tr|Q4DN73|Q4DN73_TRYCC	110	9900	2	2	1	1	0.34	40S ribosomal protein S27, putative OS=Trypanosoma cruzi (strain CL Brener) GN=Tc00.1047053506963.14 PE=3 SV=1
30	1	Tcruzi	tr|V5BRI7|V5BRI7_TRYCR	363	115629	12	12	11	11	0.34	Uncharacterized protein OS=Trypanosoma cruzi Dm28c GN=TCDM_02504 PE=4 SV=1
146	1	Tcruzi	tr|V5DMI4|V5DMI4_TRYCR	110	31283	3	3	3	3	0.34	Uncharacterized protein OS=Trypanosoma cruzi Dm28c GN=TCDM_02543 PE=4 SV=1
86	1	Tcruzi	tr|K4E4M6|K4E4M6_TRYCR	174	41786	4	4	4	4	0.34	Uncharacterized protein OS=Trypanosoma cruzi GN=TCSYLVIO_003340 PE=4 SV=1
24	1	Tcruzi	tr|K4DWP0|K4DWP0_TRYCR	400	84083	9	9	6	6	0.34	Structural maintenance of chromosome (SMC) family protein, putative OS=Trypanosoma cruzi GN=TCSYLVIO_006421 PE=4 SV=1
179	1	Tcruzi	tr|K4DPP5|K4DPP5_TRYCR	90	31944	3	3	3	3	0.33	NUP-1 protein, putative (Fragment) OS=Trypanosoma cruzi GN=TCSYLVIO_008806 PE=4 SV=1
35	1	Tcruzi	tr|Q9NDF0|Q9NDF0_TRYCR	326	86371	8	8	7	7	0.33	Vacuolar-type proton translocating pyrophosphatase 1 OS=Trypanosoma cruzi GN=PPase1 PE=3 SV=1
405	1	Tcruzi	tr|Q4E4N7|Q4E4N7_TRYCC	38	10437	1	1	1	1	0.32	Dynein light chain, putative OS=Trypanosoma cruzi (strain CL Brener) GN=Tc00.1047053506925.104 PE=4 SV=1
142	1	Tcruzi	tr|K4EC11|K4EC11_TRYCR	80	21782	2	2	2	2	0.32	Glutamamyl carboxypeptidase, putative,metallo-peptidase, clan MH, family M18, putative (Fragment) OS=Trypanosoma cruzi GN=TCSYLVIO_000710 PE=4 SV=1
79	1	Tcruzi	tr|K2N0W4|K2N0W4_TRYCR	181	43701	4	4	4	4	0.32	60S ribosomal protein L4, putative OS=Trypanosoma cruzi marinkellei GN=MOQ_003083 PE=4 SV=1
166	1	Tcruzi	tr|K4DU23|K4DU23_TRYCR	97	32848	3	3	3	3	0.32	Uncharacterized protein OS=Trypanosoma cruzi GN=TCSYLVIO_007127 PE=4 SV=1
14	1	Tcruzi	tr|V5BB96|V5BB96_TRYCR	507	171147	15	15	14	14	0.31	Myosin heavy chain OS=Trypanosoma cruzi Dm28c GN=TCDM_08875 PE=4 SV=1
194	1	Tcruzi	tr|K2N4A7|K2N4A7_TRYCR	84	22398	2	2	2	2	0.31	40S ribosomal protein S23, putative OS=Trypanosoma cruzi marinkellei GN=MOQ_006718 PE=3 SV=1
58	1	Tcruzi	tr|K2LW24|K2LW24_TRYCR	214	46675	6	6	3	3	0.3	3-ketoacyl-CoA thiolase, putative OS=Trypanosoma cruzi marinkellei GN=MOQ_009358 PE=3 SV=1
110	1	Tcruzi	tr|K4EA87|K4EA87_TRYCR	146	46406	4	4	4	4	0.3	Aspartate aminotransferase, mitochondrial, putative OS=Trypanosoma cruzi GN=TCSYLVIO_001538 PE=4 SV=1
139	1	Tcruzi	tr|Q4CNF4|Q4CNF4_TRYCC	114	22530	2	2	2	2	0.3	60S ribosomal protein L11, putative OS=Trypanosoma cruzi (strain CL Brener) GN=Tc00.1047053508197.10 PE=3 SV=1
84	1	Tcruzi	tr|K2MDT7|K2MDT7_TRYCR	176	59531	5	5	5	5	0.29	T-complex protein 1 subunit alpha OS=Trypanosoma cruzi marinkellei GN=MOQ_002749 PE=3 SV=1
141	1	Tcruzi	tr|K4DSM8|K4DSM8_TRYCR	112	35536	3	3	3	3	0.29	Uncharacterized protein OS=Trypanosoma cruzi GN=TCSYLVIO_007618 PE=4 SV=1
289	1	Tcruzi	tr|Q4CYN3|Q4CYN3_TRYCC	59	11516	1	1	1	1	0.28	Nascent polypeptide-associated complex subunit beta OS=Trypanosoma cruzi (strain CL Brener) GN=Tc00.1047053511231.80 PE=3 SV=1
30	2	Tcruzi	tr|Q4CYS9|Q4CYS9_TRYCC	303	111761	10	10	9	9	0.28	Uncharacterized protein OS=Trypanosoma cruzi (strain CL Brener) GN=Tc00.1047053506705.50 PE=4 SV=1
225	1	Tcruzi	tr|K2MVH9|K2MVH9_TRYCR	74	24575	2	2	2	2	0.28	Uncharacterized protein OS=Trypanosoma cruzi marinkellei GN=MOQ_005089 PE=4 SV=1
68	1	Tcruzi	tr|K4DWU9|K4DWU9_TRYCR	200	75387	7	7	5	5	0.28	2-aminoethylphosphonate:pyruvateaminotransferase-likeprotein,putative OS=Trypanosoma cruzi GN=TCSYLVIO_006380 PE=3 SV=1
118	1	Tcruzi	tr|K4DKF0|K4DKF0_TRYCR	132	24376	3	3	2	2	0.28	Vesicle-associated membrane protein, putative OS=Trypanosoma cruzi GN=TCSYLVIO_010526 PE=4 SV=1
101	1	Tcruzi	tr|Q4E4R8|Q4E4R8_TRYCC	156	62103	5	5	5	5	0.28	T-complex protein 1, eta subunit, putative OS=Trypanosoma cruzi (strain CL Brener) GN=Tc00.1047053508461.410 PE=3 SV=1
153	1	Tcruzi	tr|I3QE05|I3QE05_TRYCR	106	24613	2	2	2	2	0.28	Squalene monooxygenase (Fragment) OS=Trypanosoma cruzi PE=4 SV=1
381	1	Tcruzi	tr|Q4CV48|Q4CV48_TRYCC	41	12288	1	1	1	1	0.27	Cytochrome c, putative OS=Trypanosoma cruzi (strain CL Brener) GN=Tc00.1047053508959.4 PE=3 SV=1
157	1	Tcruzi	tr|K2MRZ3|K2MRZ3_TRYCR	101	25254	2	2	1	1	0.27	ATP synthase, putative OS=Trypanosoma cruzi marinkellei GN=MOQ_007804 PE=4 SV=1
187	1	Tcruzi	tr|K4E3K7|K4E3K7_TRYCR	86	24713	2	2	2	2	0.27	Uncharacterized protein OS=Trypanosoma cruzi GN=TCSYLVIO_003862 PE=4 SV=1
233	1	Tcruzi	tr|K4E5G2|K4E5G2_TRYCR	72	25697	2	2	2	2	0.26	Vesicle-associated membrane protein, putative OS=Trypanosoma cruzi GN=TCSYLVIO_003494 PE=4 SV=1
115	1	Tcruzi	tr|K4EBF2|K4EBF2_TRYCR	139	52091	4	4	3	3	0.26	Peptidase M20/M25/M40, putative OS=Trypanosoma cruzi GN=TCSYLVIO_001046 PE=4 SV=1
163	1	Tcruzi	tr|K2NKE1|K2NKE1_TRYCR	98	39867	3	3	3	3	0.26	3,2-trans-enoyl-CoA isomerase, mitochondrial, putative OS=Trypanosoma cruzi marinkellei GN=MOQ_001594 PE=3 SV=1
99	1	Tcruzi	tr|K4DLE5|K4DLE5_TRYCR	158	41192	3	3	3	3	0.25	Fructose-bisphosphate aldolase OS=Trypanosoma cruzi GN=TCSYLVIO_010015 PE=3 SV=1
152	1	Tcruzi	tr|K4EB15|K4EB15_TRYCR	107	55118	4	4	4	4	0.25	Uncharacterized protein OS=Trypanosoma cruzi GN=TCSYLVIO_001296 PE=4 SV=1
199	1	Tcruzi	tr|K4DNN2|K4DNN2_TRYCR	81	27232	2	2	2	2	0.25	Proteasome subunit alpha type OS=Trypanosoma cruzi GN=TCSYLVIO_009373 PE=3 SV=1
175	1	Tcruzi	tr|K4DKY5|K4DKY5_TRYCR	91	26721	2	2	2	2	0.25	RNA-binding protein, putative (Fragment) OS=Trypanosoma cruzi GN=TCSYLVIO_010185 PE=4 SV=1
404	1	Tcruzi	tr|Q4D6H7|Q4D6H7_TRYCC	38	13275	1	1	1	1	0.24	Ribosomal protein S20, putative OS=Trypanosoma cruzi (strain CL Brener) GN=Tc00.1047053508475.10 PE=3 SV=1
93	1	Tcruzi	tr|Q4CQ52|Q4CQ52_TRYCC	167	71559	5	5	5	5	0.24	P-type H+-ATPase, putative (Fragment) OS=Trypanosoma cruzi (strain CL Brener) GN=Tc00.1047053505763.19 PE=3 SV=1
102	1	Tcruzi	tr|K4DRP0|K4DRP0_TRYCR	155	42431	3	3	3	3	0.24	dTDP-glucose 4,6-dehydratase, putative (Fragment) OS=Trypanosoma cruzi GN=TCSYLVIO_008086 PE=4 SV=1
121	1	Tcruzi	tr|Q4E4P1|Q4E4P1_TRYCC	129	57686	4	4	4	4	0.24	Epsin, putative OS=Trypanosoma cruzi (strain CL Brener) GN=Tc00.1047053506925.70 PE=4 SV=1
196	1	Tcruzi	tr|K4E794|K4E794_TRYCR	83	43223	3	3	2	2	0.24	Uncharacterized protein OS=Trypanosoma cruzi GN=TCSYLVIO_002517 PE=4 SV=1
174	1	Tcruzi	tr|K2N345|K2N345_TRYCR	92	28086	2	2	2	2	0.24	40S ribosomal protein SA OS=Trypanosoma cruzi marinkellei GN=MOQ_007211 PE=3 SV=1
218	1	Tcruzi	tr|K4DU77|K4DU77_TRYCR	76	28608	2	2	2	2	0.23	Calmodulin, putative OS=Trypanosoma cruzi GN=TCSYLVIO_007073 PE=4 SV=1
32	1	Tcruzi	tr|K4EDC9|K4EDC9_TRYCR	345	88397	7	7	5	5	0.23	V-type proton ATPase subunit a OS=Trypanosoma cruzi GN=TCSYLVIO_000218 PE=3 SV=1
352	1	Tcruzi	tr|Q4CP97|Q4CP97_TRYCC	47	14338	1	1	1	1	0.23	Uncharacterized protein OS=Trypanosoma cruzi (strain CL Brener) GN=Tc00.1047053424123.20 PE=4 SV=1
56	1	Tcruzi	tr|K4E129|K4E129_TRYCR	218	58529	4	4	4	4	0.23	Histidine ammonia-lyase OS=Trypanosoma cruzi GN=TCSYLVIO_004599 PE=3 SV=1
138	1	Tcruzi	tr|K2MWC4|K2MWC4_TRYCR	114	59122	4	4	4	4	0.23	Glycosomal phosphoenolpyruvate carboxykinase, putative OS=Trypanosoma cruzi marinkellei GN=MOQ_009660 PE=3 SV=1
142	2	Tcruzi	tr|Q4CPW5|Q4CPW5_TRYCC	80	44212	3	3	3	3	0.23	Glutamamyl carboxypeptidase, putative OS=Trypanosoma cruzi (strain CL Brener) GN=Tc00.1047053507657.20 PE=4 SV=1
202	1	Tcruzi	tr|K4EAT6|K4EAT6_TRYCR	81	43928	3	3	3	3	0.23	2-amino-3-ketobutyrate coenzyme A ligase, putative OS=Trypanosoma cruzi GN=TCSYLVIO_001291 PE=3 SV=1
186	1	Tcruzi	tr|K4DLR6|K4DLR6_TRYCR	86	43621	3	3	3	3	0.23	Uncharacterized protein OS=Trypanosoma cruzi GN=TCSYLVIO_010018 PE=4 SV=1
192	1	Tcruzi	tr|K2NW21|K2NW21_TRYCR	85	29316	2	2	2	2	0.23	14-3-3 protein, putative OS=Trypanosoma cruzi marinkellei GN=MOQ_000542 PE=4 SV=1
312	1	Tcruzi	tr|K4E0P9|K4E0P9_TRYCR	54	14899	1	1	1	1	0.22	Uncharacterized protein (Fragment) OS=Trypanosoma cruzi GN=TCSYLVIO_005181 PE=3 SV=1
21	1	Tcruzi	tr|K4DLB7|K4DLB7_TRYCR	407	92409	8	8	5	5	0.22	Pumilio protein, putative OS=Trypanosoma cruzi GN=TCSYLVIO_010050 PE=4 SV=1
220	1	Tcruzi	tr|K4E0F8|K4E0F8_TRYCR	75	45965	3	3	3	3	0.22	Succinyl-CoA ligase subunit beta OS=Trypanosoma cruzi GN=TCSYLVIO_005042 PE=3 SV=1
66	1	Tcruzi	tr|K4DJZ2|K4DJZ2_TRYCR	202	91424	7	7	5	5	0.22	Uncharacterized protein OS=Trypanosoma cruzi GN=TCSYLVIO_010636 PE=4 SV=1
221	1	Tcruzi	tr|Q4E078|Q4E078_TRYCC	75	14707	1	1	1	1	0.22	Ribosomal protein L24, putative OS=Trypanosoma cruzi (strain CL Brener) GN=Tc00.1047053503611.20 PE=4 SV=1
104	1	Tcruzi	sp|P14795|RL40_TRYCR	151	14934	2	2	1	1	0.22	Ubiquitin-60S ribosomal protein L40 OS=Trypanosoma cruzi GN=FUS1 PE=2 SV=2
120	1	Tcruzi	tr|K2N722|K2N722_TRYCR	130	44953	3	3	2	2	0.22	Proteasome regulatory ATPase subunit 3, putative OS=Trypanosoma cruzi marinkellei GN=MOQ_005732 PE=3 SV=1
390	1	Tcruzi	tr|Q4D1H8|Q4D1H8_TRYCC	40	15714	1	1	1	1	0.21	60S ribosomal protein L32, putative OS=Trypanosoma cruzi (strain CL Brener) GN=Tc00.1047053504069.30 PE=4 SV=1
80	1	Tcruzi	tr|K4E585|K4E585_TRYCR	180	32303	3	3	2	2	0.21	Uncharacterized protein OS=Trypanosoma cruzi GN=TCSYLVIO_003143 PE=4 SV=1
76	1	Tcruzi	tr|K4E934|K4E934_TRYCR	186	63286	4	4	3	3	0.21	ATP synthase subunit alpha OS=Trypanosoma cruzi GN=TCSYLVIO_001942 PE=3 SV=1
168	1	Tcruzi	tr|K2N1M7|K2N1M7_TRYCR	96	31637	2	2	2	2	0.21	Glucosamine-6-phosphate isomerase OS=Trypanosoma cruzi marinkellei GN=MOQ_002751 PE=3 SV=1
91	1	Tcruzi	tr|Q4CXW2|Q4CXW2_TRYCC	168	46954	3	3	3	3	0.21	Elongation factor 1-gamma (EF-1-gamma), putative OS=Trypanosoma cruzi (strain CL Brener) GN=Tc00.1047053510163.20 PE=4 SV=1
316	1	Tcruzi	tr|Q4CVE9|Q4CVE9_TRYCC	53	15944	1	1	1	1	0.2	Cofilin/actin depolymerizing factor, putative OS=Trypanosoma cruzi (strain CL Brener) GN=Tc00.1047053510145.20 PE=4 SV=1
149	1	Tcruzi	tr|K4E5S5|K4E5S5_TRYCR	109	33530	2	2	2	2	0.2	Pyridoxal kinase, putative OS=Trypanosoma cruzi GN=TCSYLVIO_003182 PE=4 SV=1
328	1	Tcruzi	tr|Q4E4Q8|Q4E4Q8_TRYCC	51	16357	1	1	1	1	0.2	60S ribosomal protein L27A/L29, putative OS=Trypanosoma cruzi (strain CL Brener) GN=Tc00.1047053508461.500 PE=3 SV=1
60	1	Tcruzi	tr|K4EDN7|K4EDN7_TRYCR	211	68207	4	4	4	4	0.2	Uncharacterized protein OS=Trypanosoma cruzi GN=TCSYLVIO_000164 PE=4 SV=1
371	1	Tcruzi	tr|Q4E0P2|Q4E0P2_TRYCC	43	16372	1	1	1	1	0.2	60S ribosomal protein L28, putative OS=Trypanosoma cruzi (strain CL Brener) GN=Tc00.1047053506297.270 PE=4 SV=1
209	1	Tcruzi	tr|K4E900|K4E900_TRYCR	78	33498	2	2	2	2	0.2	Purine nucleoside phosphorylase OS=Trypanosoma cruzi GN=TCSYLVIO_001974 PE=3 SV=1
383	1	Tcruzi	tr|Q4DK39|Q4DK39_TRYCC	41	16207	1	1	1	1	0.2	40S ribosomal protein S17, putative OS=Trypanosoma cruzi (strain CL Brener) GN=Tc00.1047053508827.79 PE=3 SV=1
140	1	Tcruzi	tr|K4E0C9|K4E0C9_TRYCR	114	67193	4	4	4	4	0.2	Uncharacterized protein OS=Trypanosoma cruzi GN=TCSYLVIO_005324 PE=4 SV=1
401	1	Tcruzi	tr|G3XCP0|G3XCP0_TRYCC	39	15972	1	1	1	1	0.2	Heat shock protein 20, putative OS=Trypanosoma cruzi (strain CL Brener) GN=Tc00.1047053510323.40 PE=3 SV=1
203	1	Tcruzi	tr|V5C0L2|V5C0L2_TRYCR	80	33501	2	2	2	2	0.2	Triosephosphate isomerase OS=Trypanosoma cruzi Dm28c GN=TCDM_00802 PE=3 SV=1
156	1	Tcruzi	tr|K4DT02|K4DT02_TRYCR	102	66024	4	4	3	3	0.2	Uncharacterized protein OS=Trypanosoma cruzi GN=TCSYLVIO_007513 PE=4 SV=1
154	1	Tcruzi	tr|K4E3I5|K4E3I5_TRYCR	105	50221	3	3	3	3	0.2	RuvB-like DNA helicase, putative OS=Trypanosoma cruzi GN=TCSYLVIO_003768 PE=4 SV=1
223	1	Tcruzi	tr|K2NR29|K2NR29_TRYCR	75	35176	2	2	2	2	0.19	ADP,ATP carrier protein 1, mitochondrial, putative,ADP/ATP translocase 1, putative OS=Trypanosoma cruzi marinkellei GN=MOQ_004780 PE=3 SV=1
27	1	Tcruzi	tr|Q3ZMB7|Q3ZMB7_TRYCR	378	193932	11	11	11	11	0.19	Clathrin heavy chain OS=Trypanosoma cruzi GN=claH PE=3 SV=1
330	1	Tcruzi	tr|Q4D589|Q4D589_TRYCC	51	16952	1	1	1	1	0.19	Uncharacterized protein OS=Trypanosoma cruzi (strain CL Brener) GN=Tc00.1047053507927.30 PE=4 SV=1
94	1	Tcruzi	tr|K4DYY0|K4DYY0_TRYCR	167	87661	5	5	5	5	0.19	Uncharacterized protein OS=Trypanosoma cruzi GN=TCSYLVIO_005382 PE=4 SV=1
359	1	Tcruzi	tr|Q4CNV1|Q4CNV1_TRYCC	45	17182	1	1	1	1	0.19	Uncharacterized protein OS=Trypanosoma cruzi (strain CL Brener) GN=Tc00.1047053447255.10 PE=4 SV=1
162	1	Tcruzi	tr|K4DMD5|K4DMD5_TRYCR	98	35663	2	2	2	2	0.19	60S ribosomal protein L7a, putative OS=Trypanosoma cruzi GN=TCSYLVIO_009765 PE=4 SV=1
70	1	Tcruzi	tr|K4DX87|K4DX87_TRYCR	199	90234	5	5	5	5	0.19	Uncharacterized protein OS=Trypanosoma cruzi GN=TCSYLVIO_005989 PE=4 SV=1
123	1	Tcruzi	tr|V5C1A8|V5C1A8_TRYCR	127	52994	3	3	3	3	0.19	Uncharacterized protein OS=Trypanosoma cruzi Dm28c GN=TCDM_00673 PE=4 SV=1
208	1	Tcruzi	tr|K4E391|K4E391_TRYCR	78	35144	2	2	2	2	0.19	Uncharacterized protein OS=Trypanosoma cruzi GN=TCSYLVIO_004056 PE=4 SV=1
131	1	Tcruzi	tr|K2MHJ1|K2MHJ1_TRYCR	119	52758	3	3	2	2	0.19	Chaperone DNAJ protein, putative OS=Trypanosoma cruzi marinkellei GN=MOQ_009726 PE=3 SV=1
155	1	Tcruzi	tr|K2N1X8|K2N1X8_TRYCR	105	35312	2	2	2	2	0.19	60S acidic ribosomal protein P0 OS=Trypanosoma cruzi marinkellei GN=MOQ_004185 PE=3 SV=1
215	1	Tcruzi	tr|K4E2V0|K4E2V0_TRYCR	77	37520	2	2	2	2	0.18	Uncharacterized protein OS=Trypanosoma cruzi GN=TCSYLVIO_004434 PE=4 SV=1
85	1	Tcruzi	tr|K2NB56|K2NB56_TRYCR	175	56439	3	3	3	3	0.18	Glycerate kinase, putative OS=Trypanosoma cruzi marinkellei GN=MOQ_010041 PE=4 SV=1
51	1	Tcruzi	tr|Q4DPC5|Q4DPC5_TRYCC	225	109134	6	6	6	6	0.18	Uncharacterized protein OS=Trypanosoma cruzi (strain CL Brener) GN=Tc00.1047053508577.70 PE=4 SV=1
159	1	Tcruzi	tr|C4PD06|C4PD06_TRYCR	99	37292	2	2	2	2	0.18	Cysteine proteinase (Fragment) OS=Trypanosoma cruzi GN=CP PE=2 SV=1
114	1	Tcruzi	tr|K4E606|K4E606_TRYCR	139	75610	4	4	4	4	0.18	Uncharacterized protein OS=Trypanosoma cruzi GN=TCSYLVIO_003338 PE=4 SV=1
158	1	Tcruzi	tr|K2PB46|K2PB46_TRYCR	101	36309	2	2	1	1	0.18	Malate dehydrogenase OS=Trypanosoma cruzi marinkellei GN=MOQ_001470 PE=3 SV=1
146	2	Tcruzi	tr|K4EAK2|K4EAK2_TRYCR	105	55459	3	3	3	3	0.18	Uncharacterized protein OS=Trypanosoma cruzi GN=TCSYLVIO_001260 PE=4 SV=1
252	1	Tcruzi	tr|Q4CUH2|Q4CUH2_TRYCC	66	37595	2	2	2	2	0.17	Uncharacterized protein OS=Trypanosoma cruzi (strain CL Brener) GN=Tc00.1047053503833.50 PE=4 SV=1
69	1	Tcruzi	tr|K4E5S2|K4E5S2_TRYCR	200	117309	6	6	6	6	0.17	Uncharacterized protein OS=Trypanosoma cruzi GN=TCSYLVIO_002918 PE=4 SV=1
427	1	Tcruzi	tr|Q4CKU9|Q4CKU9_TRYCC	35	18440	1	1	1	1	0.17	U6 snRNA-associated Sm-like protein LSm4, putative OS=Trypanosoma cruzi (strain CL Brener) GN=Tc00.1047053457339.10 PE=4 SV=1
238	1	Tcruzi	tr|K4DW66|K4DW66_TRYCR	69	38266	2	2	2	2	0.17	2-oxoisovalerate dehydrogenase beta subunit, mitochondrial, putative OS=Trypanosoma cruzi GN=TCSYLVIO_006357 PE=4 SV=1
379	1	Tcruzi	tr|K4E9D0|K4E9D0_TRYCR	42	38557	2	2	2	2	0.17	Lectin, putative OS=Trypanosoma cruzi GN=TCSYLVIO_002065 PE=4 SV=1
254	1	Tcruzi	tr|K4DZ96|K4DZ96_TRYCR	66	37734	2	2	2	2	0.17	1,2-Dihydroxy-3-keto-5-methylthiopentene dioxygenase, putative OS=Trypanosoma cruzi GN=TCSYLVIO_005475 PE=4 SV=1
415	1	Tcruzi	tr|A0A088CG78|A0A088CG78_TRYCR	37	19110	1	1	1	1	0.17	3-hydroxy-3-methylglutaryl-CoA reductase (Fragment) OS=Trypanosoma cruzi GN=HMCOAR PE=4 SV=1
224	1	Tcruzi	tr|K4DPY7|K4DPY7_TRYCR	75	39270	2	2	2	2	0.17	Ribonucleoside-diphosphate reductase small chain, putative OS=Trypanosoma cruzi GN=TCSYLVIO_008699 PE=4 SV=1
256	1	Tcruzi	tr|K2NET2|K2NET2_TRYCR	65	58060	3	3	3	3	0.17	Chaperonin HSP60/CNP60, putative OS=Trypanosoma cruzi marinkellei GN=MOQ_002028 PE=3 SV=1
83	1	Tcruzi	tr|K4E9P4|K4E9P4_TRYCR	177	63024	3	3	3	3	0.16	Malic enzyme OS=Trypanosoma cruzi GN=TCSYLVIO_001501 PE=3 SV=1
200	1	Tcruzi	tr|K2M8F3|K2M8F3_TRYCR	81	41997	2	2	2	2	0.16	Protein transport protein Sec13, putative OS=Trypanosoma cruzi marinkellei GN=MOQ_004837 PE=4 SV=1
342	1	Tcruzi	tr|Q4CW52|Q4CW52_TRYCC	48	19688	1	1	1	1	0.16	IgE-dependent histamine-releasing factor, putative OS=Trypanosoma cruzi (strain CL Brener) GN=Tc00.1047053506207.50 PE=4 SV=1
54	1	Tcruzi	tr|Q4DWG6|Q4DWG6_TRYCC	222	60004	5	5	3	3	0.16	Chaperonin containing T-complex protein, putative OS=Trypanosoma cruzi (strain CL Brener) GN=Tc00.1047053511725.250 PE=3 SV=1
293	1	Tcruzi	tr|K2M2H1|K2M2H1_TRYCR	58	40141	2	2	2	2	0.16	Peroxisomal targeting signal type 2 receptor, putative OS=Trypanosoma cruzi marinkellei GN=MOQ_003056 PE=4 SV=1
178	1	Tcruzi	tr|Q4D000|Q4D000_TRYCC	90	20256	1	1	1	1	0.16	10 kDa heat shock protein, putative OS=Trypanosoma cruzi (strain CL Brener) GN=Tc00.1047053509505.50 PE=3 SV=1
231	1	Tcruzi	tr|V5BTN0|V5BTN0_TRYCR	72	20027	1	1	1	1	0.16	Peptide methionine sulfoxide reductase OS=Trypanosoma cruzi Dm28c GN=TCDM_14270 PE=3 SV=1
98	1	Tcruzi	tr|K4DZV4|K4DZV4_TRYCR	158	102890	5	5	5	5	0.16	Uncharacterized protein OS=Trypanosoma cruzi GN=TCSYLVIO_005286 PE=4 SV=1
258	1	Tcruzi	tr|K4DXV7|K4DXV7_TRYCR	65	41312	2	2	2	2	0.16	RNA-binding protein, putative OS=Trypanosoma cruzi GN=TCSYLVIO_006186 PE=4 SV=1
171	1	Tcruzi	tr|K4DXD3|K4DXD3_TRYCR	95	40354	2	2	2	2	0.16	Uncharacterized protein OS=Trypanosoma cruzi GN=TCSYLVIO_006396 PE=4 SV=1
255	1	Tcruzi	tr|Q4D1H1|Q4D1H1_TRYCC	65	19939	2	2	1	1	0.16	Vacuolar ATP synthase, putative OS=Trypanosoma cruzi (strain CL Brener) GN=Tc00.1047053511145.50 PE=3 SV=1
53	1	Tcruzi	tr|K4E5Y1|K4E5Y1_TRYCR	223	89310	4	4	4	4	0.15	Cytoskeleton-associated protein CAP5.5, putative,cysteine peptidase, Clan CA, family C2, putative OS=Trypanosoma cruzi GN=TCSYLVIO_002991 PE=4 SV=1
393	1	Tcruzi	tr|K4E0U6|K4E0U6_TRYCR	39	21317	1	1	1	1	0.15	Uncharacterized protein OS=Trypanosoma cruzi GN=TCSYLVIO_004686 PE=4 SV=1
148	1	Tcruzi	tr|K2NFM4|K2NFM4_TRYCR	110	65221	3	3	2	2	0.15	Pumilio/PUF RNA binding protein 1, putative OS=Trypanosoma cruzi marinkellei GN=MOQ_008451 PE=4 SV=1
303	1	Tcruzi	sp|Q4DZP2|RL18_TRYCC	56	21834	1	1	1	1	0.15	60S ribosomal protein L18 OS=Trypanosoma cruzi (strain CL Brener) GN=RPL18 PE=3 SV=1
385	1	Tcruzi	tr|Q4D0Y0|Q4D0Y0_TRYCC	41	21575	1	1	1	1	0.15	60S ribosomal subunit protein L31, putative OS=Trypanosoma cruzi (strain CL Brener) GN=Tc00.1047053510663.19 PE=4 SV=1
247	1	Tcruzi	tr|K4E9F6|K4E9F6_TRYCR	67	21828	1	1	1	1	0.15	60S ribosomal protein L23a, putative OS=Trypanosoma cruzi GN=TCSYLVIO_001829 PE=3 SV=1
408	1	Tcruzi	tr|K2MMT3|K2MMT3_TRYCR	37	21400	1	1	1	1	0.15	Receptor-type adenylate cyclase, putative (Fragment) OS=Trypanosoma cruzi marinkellei GN=MOQ_009305 PE=4 SV=1
253	1	Tcruzi	tr|K4DQE9|K4DQE9_TRYCR	66	42966	2	2	2	2	0.15	Retrotransposon hot spot (RHS) protein, putative (Fragment) OS=Trypanosoma cruzi GN=TCSYLVIO_008547 PE=4 SV=1
116	1	Tcruzi	tr|K4DU98|K4DU98_TRYCR	137	48001	2	2	2	2	0.14	Nucleolar protein, putative OS=Trypanosoma cruzi GN=TCSYLVIO_007036 PE=4 SV=1
211	1	Tcruzi	tr|Q4D4J5|Q4D4J5_TRYCC	78	23511	1	1	1	1	0.14	Superoxide dismutase OS=Trypanosoma cruzi (strain CL Brener) GN=Tc00.1047053508445.20 PE=3 SV=1
326	1	Tcruzi	tr|K2M094|K2M094_TRYCR	51	22372	1	1	1	1	0.14	Uncharacterized protein OS=Trypanosoma cruzi marinkellei GN=MOQ_007873 PE=4 SV=1
111	1	Tcruzi	tr|K2PF26|K2PF26_TRYCR	144	67788	3	3	2	2	0.14	Succinate dehydrogenase flavoprotein, putative OS=Trypanosoma cruzi marinkellei GN=MOQ_000228 PE=4 SV=1
294	1	Tcruzi	tr|K2LUE5|K2LUE5_TRYCR	58	23378	1	1	1	1	0.14	UDP-Gal or UDP-GlcNAc-dependent glycosyltransferase, putative (Fragment) OS=Trypanosoma cruzi marinkellei GN=MOQ_009931 PE=4 SV=1
182	1	Tcruzi	tr|K2MSG3|K2MSG3_TRYCR	87	46691	2	2	1	1	0.14	Calreticulin, putative OS=Trypanosoma cruzi marinkellei GN=MOQ_001565 PE=3 SV=1
376	1	Tcruzi	tr|K4DTZ7|K4DTZ7_TRYCR	42	22438	1	1	1	1	0.14	Phosphoglycerate kinase (Fragment) OS=Trypanosoma cruzi GN=TCSYLVIO_007244 PE=3 SV=1
133	1	Tcruzi	tr|K2N167|K2N167_TRYCR	119	44953	2	2	2	2	0.14	Cystathione gamma lyase, putative OS=Trypanosoma cruzi marinkellei GN=MOQ_004449 PE=3 SV=1
291	1	Tcruzi	tr|Q4DFL2|Q4DFL2_TRYCC	59	23439	1	1	1	1	0.14	I/6 autoantigen, putative OS=Trypanosoma cruzi (strain CL Brener) GN=Tc00.1047053508323.100 PE=4 SV=1
172	1	Tcruzi	tr|K2NIX0|K2NIX0_TRYCR	94	45687	2	2	2	2	0.14	Eukaryotic initiation factor 4a, putative OS=Trypanosoma cruzi marinkellei GN=MOQ_002122 PE=3 SV=1
397	1	Tcruzi	tr|K2MR15|K2MR15_TRYCR	39	23090	1	1	1	1	0.14	Uncharacterized protein OS=Trypanosoma cruzi marinkellei GN=MOQ_002063 PE=4 SV=1
318	1	Tcruzi	tr|K4E482|K4E482_TRYCR	52	23169	1	1	1	1	0.14	Calmodulin OS=Trypanosoma cruzi GN=TCSYLVIO_003472 PE=4 SV=1
434	1	Tcruzi	tr|K4E984|K4E984_TRYCR	34	22843	1	1	1	1	0.14	Proteasome beta 3 subunit, putative OS=Trypanosoma cruzi GN=TCSYLVIO_001736 PE=4 SV=1
425	1	Tcruzi	tr|Q95VX8|Q95VX8_TRYCR	36	23481	1	1	1	1	0.14	Cathepsin B-like protease (Fragment) OS=Trypanosoma cruzi PE=3 SV=1
31	2	Tcruzi	tr|V5BHK6|V5BHK6_TRYCR	208	102997	4	4	4	4	0.13	Uncharacterized protein OS=Trypanosoma cruzi Dm28c GN=TCDM_08064 PE=4 SV=1
125	1	Tcruzi	tr|Q4D9G7|Q4D9G7_TRYCC	126	75230	3	3	3	3	0.13	Peroxisome targeting signal 1 receptor, putative OS=Trypanosoma cruzi (strain CL Brener) GN=Tc00.1047053508299.70 PE=4 SV=1
214	1	Tcruzi	tr|Q4DJC3|Q4DJC3_TRYCC	77	51744	2	2	2	2	0.13	ADP-ribosylation factor GTPase activating protein, putative OS=Trypanosoma cruzi (strain CL Brener) GN=Tc00.1047053508851.120 PE=4 SV=1
205	1	Tcruzi	tr|Q4DG86|Q4DG86_TRYCC	79	24394	1	1	1	1	0.13	25 kDa translation elongation factor 1-beta, putative OS=Trypanosoma cruzi (strain CL Brener) GN=Tc00.1047053506201.39 PE=3 SV=1
251	1	Tcruzi	tr|K2NCF5|K2NCF5_TRYCR	66	24817	1	1	1	1	0.13	Casein kinase, putative (Fragment) OS=Trypanosoma cruzi marinkellei GN=MOQ_009581 PE=3 SV=1
143	1	Tcruzi	tr|K4DZ35|K4DZ35_TRYCR	111	51214	2	2	2	2	0.13	Dihydrolipoyl dehydrogenase OS=Trypanosoma cruzi GN=TCSYLVIO_005316 PE=3 SV=1
380	1	Tcruzi	tr|K2MYJ9|K2MYJ9_TRYCR	42	23887	1	1	1	1	0.13	Uncharacterized protein OS=Trypanosoma cruzi marinkellei GN=MOQ_008851 PE=4 SV=1
169	1	Tcruzi	tr|K2MDD3|K2MDD3_TRYCR	96	48449	2	2	2	2	0.13	Uncharacterized protein OS=Trypanosoma cruzi marinkellei GN=MOQ_002950 PE=4 SV=1
282	1	Tcruzi	tr|K2M892|K2M892_TRYCR	60	24996	1	1	1	1	0.13	Ribosomal protein OS=Trypanosoma cruzi marinkellei GN=MOQ_004899 PE=3 SV=1
159	2	Tcruzi	tr|J3JZZ0|J3JZZ0_TRYCR	91	50541	2	2	2	2	0.13	Cathepsin L-like protein OS=Trypanosoma cruzi GN=CatL-like PE=3 SV=1
384	1	Tcruzi	tr|K4EDG3|K4EDG3_TRYCR	41	24022	1	1	1	1	0.13	Small GTP-binding protein Rab11, putative,Rab11 GTPase, putative OS=Trypanosoma cruzi GN=TCSYLVIO_000260 PE=3 SV=1
184	1	Tcruzi	tr|K2M6C2|K2M6C2_TRYCR	87	55560	2	2	2	2	0.12	Alanine aminotransferase, putative OS=Trypanosoma cruzi marinkellei GN=MOQ_005688 PE=4 SV=1
263	1	Tcruzi	tr|K4EAL9|K4EAL9_TRYCR	63	55368	2	2	2	2	0.12	Lanosterol 14-alpha-demethylase, putative OS=Trypanosoma cruzi GN=TCSYLVIO_001625 PE=3 SV=1
183	1	Tcruzi	tr|K2PB67|K2PB67_TRYCR	87	55861	2	2	2	2	0.12	Vacuolar ATP synthase subunit b, putative OS=Trypanosoma cruzi marinkellei GN=MOQ_001445 PE=3 SV=1
301	1	Tcruzi	tr|K2N8Y7|K2N8Y7_TRYCR	57	52922	2	2	2	2	0.12	Citrate synthase OS=Trypanosoma cruzi marinkellei GN=MOQ_004906 PE=3 SV=1
207	1	Tcruzi	tr|K4DKT3|K4DKT3_TRYCR	79	25978	1	1	1	1	0.12	Retrotransposon hot spot (RHS) protein, putative (Fragment) OS=Trypanosoma cruzi GN=TCSYLVIO_010235 PE=4 SV=1
261	1	Tcruzi	tr|V5BN17|V5BN17_TRYCR	64	55031	2	2	2	2	0.12	Uncharacterized protein OS=Trypanosoma cruzi Dm28c GN=TCDM_05536 PE=4 SV=1
160	1	Tcruzi	tr|K2MHT5|K2MHT5_TRYCR	99	55490	2	2	2	2	0.12	Uncharacterized protein OS=Trypanosoma cruzi marinkellei GN=MOQ_009630 PE=4 SV=1
271	1	Tcruzi	tr|K2M4Q3|K2M4Q3_TRYCR	62	52792	2	2	2	2	0.12	RuvB-like DNA helicase, putative OS=Trypanosoma cruzi marinkellei GN=MOQ_006280 PE=4 SV=1
210	1	Tcruzi	tr|K4DS29|K4DS29_TRYCR	78	52467	2	2	2	2	0.12	Carboxypeptidase OS=Trypanosoma cruzi GN=TCSYLVIO_008272 PE=3 SV=1
313	1	Tcruzi	tr|K4DZA1|K4DZA1_TRYCR	53	55978	2	2	2	2	0.12	Uncharacterized protein OS=Trypanosoma cruzi GN=TCSYLVIO_005369 PE=4 SV=1
177	1	Tcruzi	tr|K2MXT6|K2MXT6_TRYCR	91	26182	1	1	1	1	0.12	60S ribosomal protein L19, putative (Fragment) OS=Trypanosoma cruzi marinkellei GN=MOQ_009167 PE=3 SV=1
170	1	Tcruzi	tr|K4DSZ5|K4DSZ5_TRYCR	95	54918	2	2	2	2	0.12	Mitochondrial processing peptidase OS=Trypanosoma cruzi GN=TCSYLVIO_007508 PE=3 SV=1
331	1	Tcruzi	tr|K4E4M0|K4E4M0_TRYCR	51	29708	1	1	1	1	0.11	Uncharacterized protein OS=Trypanosoma cruzi GN=TCSYLVIO_003557 PE=4 SV=1
222	1	Tcruzi	tr|K4E621|K4E621_TRYCR	75	60489	2	2	2	2	0.11	Uncharacterized protein OS=Trypanosoma cruzi GN=TCSYLVIO_002947 PE=4 SV=1
354	1	Tcruzi	tr|Q4CLP1|Q4CLP1_TRYCC	46	28801	1	1	1	1	0.11	ATP-dependent Clp protease subunit, heat shock protein 100, putative (Fragment) OS=Trypanosoma cruzi (strain CL Brener) GN=Tc00.1047053508807.10 PE=4 SV=1
281	1	Tcruzi	tr|K4DUU7|K4DUU7_TRYCR	60	60313	2	2	2	2	0.11	Uncharacterized protein OS=Trypanosoma cruzi GN=TCSYLVIO_006937 PE=4 SV=1
433	1	Tcruzi	tr|K2N1C6|K2N1C6_TRYCR	34	29679	1	1	1	1	0.11	Rab7 GTP binding protein, putative (Fragment) OS=Trypanosoma cruzi marinkellei GN=MOQ_004382 PE=3 SV=1
269	1	Tcruzi	tr|K2MUU6|K2MUU6_TRYCR	63	59494	4	2	3	2	0.11	T-complex protein 1 subunit delta OS=Trypanosoma cruzi marinkellei GN=MOQ_006720 PE=3 SV=1
353	1	Tcruzi	tr|K4E8W1|K4E8W1_TRYCR	47	29878	1	1	1	1	0.11	Uncharacterized protein OS=Trypanosoma cruzi GN=TCSYLVIO_001919 PE=4 SV=1
403	1	Tcruzi	tr|K4DX65|K4DX65_TRYCR	38	27724	1	1	1	1	0.11	Uncharacterized protein OS=Trypanosoma cruzi GN=TCSYLVIO_006096 PE=4 SV=1
204	1	Tcruzi	tr|K4DWG8|K4DWG8_TRYCR	79	93972	3	3	3	3	0.1	Heat shock protein, putative OS=Trypanosoma cruzi GN=TCSYLVIO_006278 PE=3 SV=1
173	1	Tcruzi	tr|K2M6V5|K2M6V5_TRYCR	92	31865	1	1	1	1	0.1	COP-coated vesicle membrane protein gp25L OS=Trypanosoma cruzi marinkellei GN=MOQ_005506 PE=3 SV=1
227	1	Tcruzi	tr|V5BS65|V5BS65_TRYCR	73	62110	2	2	2	2	0.1	Uncharacterized protein OS=Trypanosoma cruzi Dm28c GN=TCDM_00446 PE=4 SV=1
243	1	Tcruzi	tr|K2NBU4|K2NBU4_TRYCR	68	33136	1	1	1	1	0.1	Prohibitin, putative OS=Trypanosoma cruzi marinkellei GN=MOQ_003803 PE=4 SV=1
349	1	Tcruzi	tr|K4DLA8|K4DLA8_TRYCR	47	31098	1	1	1	1	0.1	Retrotransposon hot spot (RHS) protein, putative (Fragment) OS=Trypanosoma cruzi GN=TCSYLVIO_010044 PE=4 SV=1
307	1	Tcruzi	tr|K4E8S9|K4E8S9_TRYCR	54	63986	2	2	2	2	0.1	Uncharacterized protein OS=Trypanosoma cruzi GN=TCSYLVIO_001960 PE=4 SV=1
416	1	Tcruzi	tr|K4DKF5|K4DKF5_TRYCR	37	32908	1	1	1	1	0.1	Elongation of fatty acids protein OS=Trypanosoma cruzi GN=TCSYLVIO_010463 PE=3 SV=1
286	1	Tcruzi	tr|K2M4S3|K2M4S3_TRYCR	60	30245	1	1	1	1	0.1	Kinesin, putative OS=Trypanosoma cruzi marinkellei GN=MOQ_006264 PE=4 SV=1
350	1	Tcruzi	tr|K4DUX9|K4DUX9_TRYCR	47	32184	1	1	1	1	0.1	Proliferating cell nuclear antigen OS=Trypanosoma cruzi GN=TCSYLVIO_007029 PE=3 SV=1
321	1	Tcruzi	tr|K4E2T8|K4E2T8_TRYCR	52	30572	1	1	1	1	0.1	Uncharacterized protein OS=Trypanosoma cruzi GN=TCSYLVIO_004097 PE=4 SV=1
420	1	Tcruzi	tr|K4E8Y5|K4E8Y5_TRYCR	36	32728	1	1	1	1	0.1	Cytochrome b-domain protein, putative OS=Trypanosoma cruzi GN=TCSYLVIO_002241 PE=3 SV=1
287	1	Tcruzi	tr|K2MWX4|K2MWX4_TRYCR	60	61324	2	2	2	2	0.1	T-complex protein 1 subunit gamma OS=Trypanosoma cruzi marinkellei GN=MOQ_009429 PE=3 SV=1
366	1	Tcruzi	tr|K2MTR3|K2MTR3_TRYCR	44	32880	1	1	1	1	0.1	Ubiquinone biosynthesis methyltransferase, putative OS=Trypanosoma cruzi marinkellei GN=MOQ_007163 PE=3 SV=1
364	1	Tcruzi	tr|K2MZ84|K2MZ84_TRYCR	44	32067	1	1	1	1	0.1	Uncharacterized protein OS=Trypanosoma cruzi marinkellei GN=MOQ_005105 PE=3 SV=1
63	1	Tcruzi	tr|K4E292|K4E292_TRYCR	207	177313	6	5	6	5	0.09	Uncharacterized protein OS=Trypanosoma cruzi GN=TCSYLVIO_004428 PE=4 SV=1
117	1	Tcruzi	tr|K4E5G9|K4E5G9_TRYCR	134	137495	4	4	4	4	0.09	Uncharacterized protein OS=Trypanosoma cruzi GN=TCSYLVIO_003314 PE=4 SV=1
212	1	Tcruzi	tr|K2NRY7|K2NRY7_TRYCR	78	33958	1	1	1	1	0.09	Uncharacterized protein OS=Trypanosoma cruzi marinkellei GN=MOQ_002066 PE=4 SV=1
150	1	Tcruzi	tr|K4E160|K4E160_TRYCR	107	102905	3	3	3	3	0.09	Phosphatidylinositol-4-phosphate 5-kinase, putative OS=Trypanosoma cruzi GN=TCSYLVIO_005028 PE=4 SV=1
240	1	Tcruzi	tr|K4E0I5|K4E0I5_TRYCR	69	36621	1	1	1	1	0.09	Glyceraldehyde-3-phosphate dehydrogenase OS=Trypanosoma cruzi GN=TCSYLVIO_005017 PE=3 SV=1
189	1	Tcruzi	tr|K4E201|K4E201_TRYCR	86	68516	2	2	2	2	0.09	Uncharacterized protein OS=Trypanosoma cruzi GN=TCSYLVIO_004311 PE=4 SV=1
392	1	Tcruzi	tr|K2NEI4|K2NEI4_TRYCR	40	36121	1	1	1	1	0.09	Tricarboxylate carrier, putative OS=Trypanosoma cruzi marinkellei GN=MOQ_002143 PE=4 SV=1
317	1	Tcruzi	tr|K2NRA0|K2NRA0_TRYCR	53	34063	1	1	1	1	0.09	Uncharacterized protein OS=Trypanosoma cruzi marinkellei GN=MOQ_004696 PE=4 SV=1
336	1	Tcruzi	tr|K2NUS6|K2NUS6_TRYCR	49	36465	1	1	1	1	0.09	Glutathione peroxidase OS=Trypanosoma cruzi marinkellei GN=MOQ_001053 PE=3 SV=1
234	1	Tcruzi	tr|K4DYI6|K4DYI6_TRYCR	70	36494	1	1	1	1	0.09	Uncharacterized protein OS=Trypanosoma cruzi GN=TCSYLVIO_005512 PE=4 SV=1
386	1	Tcruzi	tr|K2M9S2|K2M9S2_TRYCR	40	34818	1	1	1	1	0.09	Mitochondrial carrier protein, putative OS=Trypanosoma cruzi marinkellei GN=MOQ_004345 PE=3 SV=1
310	1	Tcruzi	tr|K4E2W4|K4E2W4_TRYCR	54	36236	1	1	1	1	0.09	Uncharacterized protein OS=Trypanosoma cruzi GN=TCSYLVIO_003959 PE=4 SV=1
338	1	Tcruzi	tr|K4DWI9|K4DWI9_TRYCR	49	73314	2	2	2	2	0.09	Uncharacterized protein OS=Trypanosoma cruzi GN=TCSYLVIO_006342 PE=4 SV=1
245	1	Tcruzi	tr|K2M8G0|K2M8G0_TRYCR	68	37106	1	1	1	1	0.09	Syntaxin 5, putative OS=Trypanosoma cruzi marinkellei GN=MOQ_004835 PE=4 SV=1
413	1	Tcruzi	tr|K2N0Y7|K2N0Y7_TRYCR	37	34107	1	1	1	1	0.09	Reiske iron-sulfur protein, putative OS=Trypanosoma cruzi marinkellei GN=MOQ_004556 PE=4 SV=1
226	1	Tcruzi	tr|K2MZJ0|K2MZJ0_TRYCR	74	33801	1	1	1	1	0.09	Electron transfer protein, putative OS=Trypanosoma cruzi marinkellei GN=MOQ_004996 PE=4 SV=1
372	1	Tcruzi	tr|K4E8G6|K4E8G6_TRYCR	43	35844	1	1	1	1	0.09	Nuclear receptor binding factor, putative OS=Trypanosoma cruzi GN=TCSYLVIO_001943 PE=4 SV=1
242	1	Tcruzi	tr|K2M8P0|K2M8P0_TRYCR	69	33720	1	1	1	1	0.09	Arginase, putative OS=Trypanosoma cruzi marinkellei GN=MOQ_004750 PE=4 SV=1
344	1	Tcruzi	tr|K2NWP2|K2NWP2_TRYCR	48	34478	1	1	1	1	0.09	NADH-cytochrome b5 reductase OS=Trypanosoma cruzi marinkellei GN=MOQ_002803 PE=3 SV=1
346	1	Tcruzi	tr|K4E5X3|K4E5X3_TRYCR	48	34826	1	1	1	1	0.09	NADH-cytochrome b5 reductase OS=Trypanosoma cruzi GN=TCSYLVIO_003001 PE=3 SV=1
188	1	Tcruzi	tr|K2MTD4|K2MTD4_TRYCR	86	76614	2	2	2	2	0.08	Protein kinase, putative OS=Trypanosoma cruzi marinkellei GN=MOQ_005841 PE=4 SV=1
277	1	Tcruzi	tr|K2N001|K2N001_TRYCR	61	41764	1	1	1	1	0.08	Proteasome regulatory non-ATPase subunit 8 OS=Trypanosoma cruzi marinkellei GN=MOQ_004803 PE=4 SV=1
219	1	Tcruzi	tr|V5A4R3|V5A4R3_TRYCR	76	78762	2	2	2	2	0.08	Retrotransposon hot spot protein (RHS) OS=Trypanosoma cruzi Dm28c GN=TCDM_12759 PE=4 SV=1
394	1	Tcruzi	tr|K4DXT2|K4DXT2_TRYCR	39	41944	1	1	1	1	0.08	Uncharacterized protein OS=Trypanosoma cruzi GN=TCSYLVIO_005769 PE=4 SV=1
274	1	Tcruzi	tr|K4DVU1|K4DVU1_TRYCR	62	39092	1	1	1	1	0.08	Cytochrome c oxidase subunit IV, putative OS=Trypanosoma cruzi GN=TCSYLVIO_006929 PE=4 SV=1
356	1	Tcruzi	tr|K2MW94|K2MW94_TRYCR	45	41717	1	1	1	1	0.08	High mobility group protein, putative OS=Trypanosoma cruzi marinkellei GN=MOQ_006208 PE=4 SV=1
235	1	Tcruzi	tr|K2NWT7|K2NWT7_TRYCR	70	81538	2	2	2	2	0.08	Pyrroline-5-carboxylate synthetase-like protein, putative OS=Trypanosoma cruzi marinkellei GN=MOQ_002763 PE=4 SV=1
430	1	Tcruzi	tr|K4E5A9|K4E5A9_TRYCR	35	40327	1	1	1	1	0.08	Protein YIPF OS=Trypanosoma cruzi GN=TCSYLVIO_003071 PE=3 SV=1
305	1	Tcruzi	tr|Q4D989|Q4D989_TRYCC	55	83933	2	2	2	2	0.08	Uncharacterized protein OS=Trypanosoma cruzi (strain CL Brener) GN=Tc00.1047053510823.90 PE=4 SV=1
325	1	Tcruzi	tr|K2MX65|K2MX65_TRYCR	51	40416	1	1	1	1	0.08	Arginine kinase, putative OS=Trypanosoma cruzi marinkellei GN=MOQ_005822 PE=3 SV=1
278	1	Tcruzi	tr|K4DUD9|K4DUD9_TRYCR	61	84812	2	2	2	2	0.08	Uncharacterized protein OS=Trypanosoma cruzi GN=TCSYLVIO_006993 PE=4 SV=1
333	1	Tcruzi	tr|K4EBH7|K4EBH7_TRYCR	50	40074	1	1	1	1	0.08	Transaldolase OS=Trypanosoma cruzi GN=TCSYLVIO_001112 PE=3 SV=1
314	1	Tcruzi	tr|K2NAK7|K2NAK7_TRYCR	53	40464	1	1	1	1	0.08	Phosphoribosylpyrophosphate synthetase, putative OS=Trypanosoma cruzi marinkellei GN=MOQ_004246 PE=4 SV=1
351	1	Tcruzi	tr|K2NHP9|K2NHP9_TRYCR	47	41580	1	1	1	1	0.08	Vacuolar ATP synthase, putative OS=Trypanosoma cruzi marinkellei GN=MOQ_000872 PE=4 SV=1
279	1	Tcruzi	tr|K4E3C4|K4E3C4_TRYCR	60	40361	1	1	1	1	0.08	Uncharacterized protein OS=Trypanosoma cruzi GN=TCSYLVIO_003802 PE=4 SV=1
327	1	Tcruzi	tr|K4EDK7|K4EDK7_TRYCR	51	38719	1	1	1	1	0.08	Uncharacterized protein OS=Trypanosoma cruzi GN=TCSYLVIO_000198 PE=4 SV=1
135	1	Tcruzi	tr|Q4CTC8|Q4CTC8_TRYCC	118	93491	2	2	2	2	0.07	Uncharacterized protein OS=Trypanosoma cruzi (strain CL Brener) GN=Tc00.1047053507569.10 PE=4 SV=1
266	1	Tcruzi	tr|K4E8M2|K4E8M2_TRYCR	63	43000	1	1	1	1	0.07	Uncharacterized protein OS=Trypanosoma cruzi GN=TCSYLVIO_001890 PE=4 SV=1
407	1	Tcruzi	tr|K2P9C9|K2P9C9_TRYCR	37	43810	1	1	1	1	0.07	S-adenosylmethionine synthase OS=Trypanosoma cruzi marinkellei GN=MOQ_002100 PE=3 SV=1
241	1	Tcruzi	tr|K4DQH2|K4DQH2_TRYCR	69	43196	1	1	1	1	0.07	Actin, putative (Fragment) OS=Trypanosoma cruzi GN=TCSYLVIO_008645 PE=3 SV=1
377	1	Tcruzi	tr|K2NN98|K2NN98_TRYCR	42	45717	1	1	1	1	0.07	ATPase ASNA1 homolog OS=Trypanosoma cruzi marinkellei GN=MOQ_000508 PE=3 SV=1
304	1	Tcruzi	tr|K4DU56|K4DU56_TRYCR	55	47018	1	1	1	1	0.07	Tyrosine aminotransferase, putative OS=Trypanosoma cruzi GN=TCSYLVIO_007531 PE=4 SV=1
409	1	Tcruzi	tr|K4E3Z7|K4E3Z7_TRYCR	37	44813	1	1	1	1	0.07	RNA-binding protein, putative OS=Trypanosoma cruzi GN=TCSYLVIO_003683 PE=4 SV=1
267	1	Tcruzi	sp|Q4DA80|PRCMA_TRYCC	63	47262	1	1	1	1	0.07	Proline racemase A OS=Trypanosoma cruzi (strain CL Brener) GN=PA45-A PE=1 SV=2
341	1	Tcruzi	tr|K2MZK2|K2MZK2_TRYCR	48	47765	1	1	1	1	0.07	N-acetylglucosamine-6-phosphate deacetylase-like protein, putative OS=Trypanosoma cruzi marinkellei GN=MOQ_008450 PE=4 SV=1
288	1	Tcruzi	tr|K4E6C7|K4E6C7_TRYCR	60	94387	2	2	2	2	0.07	Uncharacterized protein OS=Trypanosoma cruzi GN=TCSYLVIO_002960 PE=4 SV=1
435	1	Tcruzi	tr|K2MRP7|K2MRP7_TRYCR	34	46388	1	1	1	1	0.07	Uncharacterized protein OS=Trypanosoma cruzi marinkellei GN=MOQ_006469 PE=4 SV=1
319	1	Tcruzi	tr|K2MW61|K2MW61_TRYCR	52	44719	1	1	1	1	0.07	OSM3-like kinesin, putative OS=Trypanosoma cruzi marinkellei GN=MOQ_006235 PE=4 SV=1
360	1	Tcruzi	tr|K2N1F5|K2N1F5_TRYCR	45	45312	1	1	1	1	0.07	Uncharacterized protein OS=Trypanosoma cruzi marinkellei GN=MOQ_002853 PE=4 SV=1
419	1	Tcruzi	tr|K4E7C1|K4E7C1_TRYCR	37	42098	1	1	1	1	0.07	Protein disulfide isomerase, putative OS=Trypanosoma cruzi GN=TCSYLVIO_002346 PE=3 SV=1
334	1	Tcruzi	tr|K2NM31|K2NM31_TRYCR	49	46246	1	1	1	1	0.07	Phosphatase 2C, putative OS=Trypanosoma cruzi marinkellei GN=MOQ_006277 PE=3 SV=1
431	1	Tcruzi	tr|K2NEM9|K2NEM9_TRYCR	35	42478	1	1	1	1	0.07	Enoyl-CoA hydratase/isomerase family protein, putative OS=Trypanosoma cruzi marinkellei GN=MOQ_002716 PE=4 SV=1
368	1	Tcruzi	tr|K4DJT9|K4DJT9_TRYCR	43	45502	1	1	1	1	0.07	Uncharacterized protein OS=Trypanosoma cruzi GN=TCSYLVIO_010701 PE=4 SV=1
337	1	Tcruzi	tr|K4DQF4|K4DQF4_TRYCR	49	47878	1	1	1	1	0.07	Retrotransposon hot spot (RHS) protein, putative (Fragment) OS=Trypanosoma cruzi GN=TCSYLVIO_008542 PE=4 SV=1
358	1	Tcruzi	tr|K2MY92|K2MY92_TRYCR	45	45650	1	1	1	1	0.07	Mitochondrial DNA polymerase beta, putative OS=Trypanosoma cruzi marinkellei GN=MOQ_008961 PE=4 SV=1
370	1	Tcruzi	tr|K4DM80|K4DM80_TRYCR	43	48113	1	1	1	1	0.07	Dihydrolipoamide branched chain transacylase, putative OS=Trypanosoma cruzi GN=TCSYLVIO_009880 PE=3 SV=1
363	1	Tcruzi	tr|K2MYZ1|K2MYZ1_TRYCR	44	45711	1	1	1	1	0.07	Proteasome activator protein pa26, putative OS=Trypanosoma cruzi marinkellei GN=MOQ_003853 PE=4 SV=1
31	1	Tcruzi	tr|K4EAY2|K4EAY2_TRYCR	362	537787	10	10	10	10	0.06	Uncharacterized protein OS=Trypanosoma cruzi GN=TCSYLVIO_001109 PE=4 SV=1
198	1	Tcruzi	tr|K2NRC4|K2NRC4_TRYCR	82	49043	1	1	1	1	0.06	Peptidylprolyl isomerase-like, putative OS=Trypanosoma cruzi marinkellei GN=MOQ_004665 PE=4 SV=1
236	1	Tcruzi	tr|K4DJZ6|K4DJZ6_TRYCR	70	111200	2	2	2	2	0.06	Uncharacterized protein OS=Trypanosoma cruzi GN=TCSYLVIO_010631 PE=4 SV=1
249	1	Tcruzi	tr|K2MCH3|K2MCH3_TRYCR	67	50695	1	1	1	1	0.06	Uncharacterized protein OS=Trypanosoma cruzi marinkellei GN=MOQ_003237 PE=4 SV=1
382	1	Tcruzi	tr|K2NI13|K2NI13_TRYCR	41	52981	1	1	1	1	0.06	Inosine-5'-monophosphate dehydrogenase OS=Trypanosoma cruzi marinkellei GN=MOQ_007704 PE=3 SV=1
270	1	Tcruzi	tr|K4E1S3|K4E1S3_TRYCR	62	53967	1	1	1	1	0.06	Protein disulfide-isomerase OS=Trypanosoma cruzi GN=TCSYLVIO_004580 PE=3 SV=1
332	1	Tcruzi	tr|K2MY44|K2MY44_TRYCR	50	53537	1	1	1	1	0.06	Uncharacterized protein OS=Trypanosoma cruzi marinkellei GN=MOQ_004148 PE=4 SV=1
298	1	Tcruzi	tr|Q4D442|Q4D442_TRYCC	57	51159	1	1	1	1	0.06	Uncharacterized protein OS=Trypanosoma cruzi (strain CL Brener) GN=Tc00.1047053510733.50 PE=4 SV=1
432	1	Tcruzi	tr|K2NW93|K2NW93_TRYCR	34	50996	1	1	1	1	0.06	Uncharacterized protein OS=Trypanosoma cruzi marinkellei GN=MOQ_002965 PE=4 SV=1
283	1	Tcruzi	tr|K2NI73|K2NI73_TRYCR	60	54760	1	1	1	1	0.06	Monooxygenase, putative OS=Trypanosoma cruzi marinkellei GN=MOQ_000708 PE=4 SV=1
374	1	Tcruzi	tr|K2NXC2|K2NXC2_TRYCR	43	56085	1	1	1	1	0.06	Proteasome regulatory ATPase subunit 1, putative (Fragment) OS=Trypanosoma cruzi marinkellei GN=MOQ_000052 PE=3 SV=1
311	1	Tcruzi	tr|K2NLN8|K2NLN8_TRYCR	54	52422	1	1	1	1	0.06	Heat shock protein OS=Trypanosoma cruzi marinkellei GN=MOQ_001125 PE=4 SV=1
365	1	Tcruzi	tr|B2M0V2|B2M0V2_TRYCR	44	55633	1	1	1	1	0.06	UDP-GlcNAc:polypeptide N-acetylglucosaminyltransferase OS=Trypanosoma cruzi GN=OGNT2-1 PE=4 SV=1
320	1	Tcruzi	tr|K2MXK4|K2MXK4_TRYCR	52	54461	1	1	1	1	0.06	Nucleolar protein, putative OS=Trypanosoma cruzi marinkellei GN=MOQ_009235 PE=4 SV=1
369	1	Tcruzi	tr|K4DWA1|K4DWA1_TRYCR	43	50438	1	1	1	1	0.06	3-oxo-5-alpha-steroid 4-dehydrogenase, putative OS=Trypanosoma cruzi GN=TCSYLVIO_006363 PE=4 SV=1
197	1	Tcruzi	tr|K2MAW5|K2MAW5_TRYCR	82	137887	2	2	2	2	0.05	NADH-dependent fumarate reductase, putative (Fragment) OS=Trypanosoma cruzi marinkellei GN=MOQ_003860 PE=4 SV=1
206	1	Tcruzi	tr|K4DJZ1|K4DJZ1_TRYCR	79	123371	2	2	2	2	0.05	Uncharacterized protein OS=Trypanosoma cruzi GN=TCSYLVIO_010601 PE=4 SV=1
229	1	Tcruzi	tr|K2NE31|K2NE31_TRYCR	73	68130	1	1	1	1	0.05	Uncharacterized protein OS=Trypanosoma cruzi marinkellei GN=MOQ_002951 PE=4 SV=1
191	1	Tcruzi	tr|K2MA82|K2MA82_TRYCR	85	67812	2	2	1	1	0.05	Uncharacterized protein OS=Trypanosoma cruzi marinkellei GN=MOQ_004152 PE=4 SV=1
387	1	Tcruzi	tr|K2M6F0|K2M6F0_TRYCR	40	67311	1	1	1	1	0.05	Uncharacterized protein OS=Trypanosoma cruzi marinkellei GN=MOQ_005663 PE=4 SV=1
260	1	Tcruzi	tr|K4E0G3|K4E0G3_TRYCR	64	58306	1	1	1	1	0.05	Sterol C-24 reductase, putative OS=Trypanosoma cruzi GN=TCSYLVIO_004869 PE=4 SV=1
339	1	Tcruzi	tr|K2LX26|K2LX26_TRYCR	49	65236	1	1	1	1	0.05	Uncharacterized protein OS=Trypanosoma cruzi marinkellei GN=MOQ_009131 PE=4 SV=1
280	1	Tcruzi	tr|K4DZL7|K4DZL7_TRYCR	60	67553	1	1	1	1	0.05	Uncharacterized protein OS=Trypanosoma cruzi GN=TCSYLVIO_005142 PE=4 SV=1
417	1	Tcruzi	tr|K2NKQ9|K2NKQ9_TRYCR	37	69372	1	1	1	1	0.05	Acyl-CoA dehydrogenase, putative OS=Trypanosoma cruzi marinkellei GN=MOQ_001455 PE=3 SV=1
244	1	Tcruzi	tr|K2LYN5|K2LYN5_TRYCR	68	57142	1	1	1	1	0.05	TPR-repeat-containing chaperone protein DNAJ, putative OS=Trypanosoma cruzi marinkellei GN=MOQ_008493 PE=4 SV=1
324	1	Tcruzi	tr|K4E2E8|K4E2E8_TRYCR	51	58343	1	1	1	1	0.05	Chaperonin, putative,T-complex protein 1, theta subunit, putative OS=Trypanosoma cruzi GN=TCSYLVIO_004584 PE=3 SV=1
295	1	Tcruzi	tr|K2N6T1|K2N6T1_TRYCR	58	68295	1	1	1	1	0.05	V-type ATPase, A subunit, putative OS=Trypanosoma cruzi marinkellei GN=MOQ_002507 PE=3 SV=1
355	1	Tcruzi	tr|K2N232|K2N232_TRYCR	46	67691	1	1	1	1	0.05	Uncharacterized protein OS=Trypanosoma cruzi marinkellei GN=MOQ_002566 PE=4 SV=1
262	1	Tcruzi	tr|K2NGR8|K2NGR8_TRYCR	63	58876	1	1	1	1	0.05	ABC1 protein, putative OS=Trypanosoma cruzi marinkellei GN=MOQ_001238 PE=4 SV=1
340	1	Tcruzi	tr|V5BJG0|V5BJG0_TRYCR	48	63052	1	1	1	1	0.05	Uncharacterized protein OS=Trypanosoma cruzi Dm28c GN=TCDM_05160 PE=4 SV=1
308	1	Tcruzi	tr|K4DR55|K4DR55_TRYCR	54	68955	1	1	1	1	0.05	Uncharacterized protein (Fragment) OS=Trypanosoma cruzi GN=TCSYLVIO_008235 PE=4 SV=1
378	1	Tcruzi	tr|K4EEE5|K4EEE5_TRYCR	42	59355	1	1	1	1	0.05	Oxidoreductase, putative OS=Trypanosoma cruzi GN=TCSYLVIO_000010 PE=4 SV=1
285	1	Tcruzi	tr|K4E3V7|K4E3V7_TRYCR	60	127064	2	2	2	2	0.05	Microtubule-associated protein Gb4, putative OS=Trypanosoma cruzi GN=TCSYLVIO_003590 PE=4 SV=1
362	1	Tcruzi	tr|K4DLS7|K4DLS7_TRYCR	44	69131	1	1	1	1	0.05	Golgi/lysosome glycoprotein, putative OS=Trypanosoma cruzi GN=TCSYLVIO_009817 PE=4 SV=1
290	1	Tcruzi	tr|K4EAK9|K4EAK9_TRYCR	59	62680	1	1	1	1	0.05	Uncharacterized protein OS=Trypanosoma cruzi GN=TCSYLVIO_001190 PE=4 SV=1
367	1	Tcruzi	tr|K4DJL4|K4DJL4_TRYCR	44	63727	1	1	1	1	0.05	Stress-induced protein sti1, putative OS=Trypanosoma cruzi GN=TCSYLVIO_010785 PE=4 SV=1
292	1	Tcruzi	tr|K2ND53|K2ND53_TRYCR	58	63109	1	1	1	1	0.05	Delta-1-pyrroline-5-carboxylate dehydrogenase, putative OS=Trypanosoma cruzi marinkellei GN=MOQ_003311 PE=3 SV=1
373	1	Tcruzi	tr|K2NGB3|K2NGB3_TRYCR	43	61408	1	1	1	1	0.05	Mitochondrial DEAD box protein, putative OS=Trypanosoma cruzi marinkellei GN=MOQ_001401 PE=3 SV=1
119	1	Tcruzi	tr|Q4DQS9|Q4DQS9_TRYCC	130	144255	2	2	2	2	0.04	Uncharacterized protein (Fragment) OS=Trypanosoma cruzi (strain CL Brener) GN=Tc00.1047053511821.179 PE=4 SV=1
165	1	Tcruzi	tr|K4DVN7|K4DVN7_TRYCR	97	148490	2	2	2	2	0.04	AAA ATPase, putative OS=Trypanosoma cruzi GN=TCSYLVIO_006782 PE=4 SV=1
250	1	Tcruzi	tr|K2NSH4|K2NSH4_TRYCR	66	87824	1	1	1	1	0.04	Uncharacterized protein OS=Trypanosoma cruzi marinkellei GN=MOQ_004233 PE=4 SV=1
190	1	Tcruzi	tr|V5DLN7|V5DLN7_TRYCR	85	156506	2	2	2	2	0.04	Uncharacterized protein OS=Trypanosoma cruzi Dm28c GN=TCDM_02918 PE=4 SV=1
423	1	Tcruzi	tr|K2M9M7|K2M9M7_TRYCR	36	87066	1	1	1	1	0.04	Uncharacterized protein OS=Trypanosoma cruzi marinkellei GN=MOQ_004402 PE=3 SV=1
264	1	Tcruzi	tr|K4EB18|K4EB18_TRYCR	63	87680	1	1	1	1	0.04	Uncharacterized protein OS=Trypanosoma cruzi GN=TCSYLVIO_001464 PE=4 SV=1
329	1	Tcruzi	tr|K2P963|K2P963_TRYCR	51	87514	1	1	1	1	0.04	Uncharacterized protein OS=Trypanosoma cruzi marinkellei GN=MOQ_002188 PE=4 SV=1
296	1	Tcruzi	tr|K4ECJ1|K4ECJ1_TRYCR	58	85126	1	1	1	1	0.04	Uncharacterized protein OS=Trypanosoma cruzi GN=TCSYLVIO_000504 PE=4 SV=1
347	1	Tcruzi	tr|K2NRR4|K2NRR4_TRYCR	48	70158	1	1	1	1	0.04	Ubiquitin-like protein, putative OS=Trypanosoma cruzi marinkellei GN=MOQ_002165 PE=4 SV=1
275	1	Tcruzi	tr|K4E8I7|K4E8I7_TRYCR	61	70408	1	1	1	1	0.04	Uncharacterized protein OS=Trypanosoma cruzi GN=TCSYLVIO_002066 PE=4 SV=1
361	1	Tcruzi	tr|K2MD23|K2MD23_TRYCR	45	87116	1	1	1	1	0.04	Lipophosphoglycan biosynthetic protein OS=Trypanosoma cruzi marinkellei GN=MOQ_003058 PE=3 SV=1
315	1	Tcruzi	tr|K2NTQ0|K2NTQ0_TRYCR	53	76847	1	1	1	1	0.04	Uncharacterized protein OS=Trypanosoma cruzi marinkellei GN=MOQ_001396 PE=4 SV=1
348	1	Tcruzi	tr|K2MWS1|K2MWS1_TRYCR	47	72146	1	1	1	1	0.04	Uncharacterized protein OS=Trypanosoma cruzi marinkellei GN=MOQ_009467 PE=4 SV=1
284	1	Tcruzi	tr|K4DYB4|K4DYB4_TRYCR	60	84673	1	1	1	1	0.04	Heat shock protein, putative OS=Trypanosoma cruzi GN=TCSYLVIO_005578 PE=3 SV=1
300	1	Tcruzi	tr|K2N958|K2N958_TRYCR	57	164070	2	2	2	2	0.04	Uncharacterized protein OS=Trypanosoma cruzi marinkellei GN=MOQ_004815 PE=4 SV=1
299	1	Tcruzi	tr|Q4CMT2|Q4CMT2_TRYCC	57	85164	1	1	1	1	0.04	Microtubule-associated protein, putative (Fragment) OS=Trypanosoma cruzi (strain CL Brener) GN=Tc00.1047053507447.19 PE=4 SV=1
105	1	Tcruzi	tr|K4DWJ5|K4DWJ5_TRYCR	151	229308	3	3	2	2	0.03	Uncharacterized protein OS=Trypanosoma cruzi GN=TCSYLVIO_006208 PE=4 SV=1
126	1	Tcruzi	tr|K4DQZ0|K4DQZ0_TRYCR	126	95087	2	2	1	1	0.03	Uncharacterized protein OS=Trypanosoma cruzi GN=TCSYLVIO_008300 PE=4 SV=1
398	1	Tcruzi	tr|K4EBF6|K4EBF6_TRYCR	39	96328	1	1	1	1	0.03	Uncharacterized protein OS=Trypanosoma cruzi GN=TCSYLVIO_001038 PE=4 SV=1
180	1	Tcruzi	tr|K4DIQ8|K4DIQ8_TRYCR	89	95557	2	2	1	1	0.03	Uncharacterized protein OS=Trypanosoma cruzi GN=TCSYLVIO_010956 PE=4 SV=1
213	1	Tcruzi	tr|K2MZE3|K2MZE3_TRYCR	77	106775	2	2	1	1	0.03	Uncharacterized protein OS=Trypanosoma cruzi marinkellei GN=MOQ_005078 PE=4 SV=1
201	1	Tcruzi	tr|K2MYH5|K2MYH5_TRYCR	81	208307	2	2	2	2	0.03	Glutamine-dependent carbamoyl-phosphate synthetase, putative OS=Trypanosoma cruzi marinkellei GN=MOQ_008873 PE=3 SV=1
335	1	Tcruzi	tr|K4DJ48|K4DJ48_TRYCR	49	112347	1	1	1	1	0.03	Retrotransposon hot spot (RHS) protein, putative OS=Trypanosoma cruzi GN=TCSYLVIO_010804 PE=4 SV=1
195	1	Tcruzi	tr|K4E3P7|K4E3P7_TRYCR	84	232724	2	2	2	2	0.03	Uncharacterized protein OS=Trypanosoma cruzi GN=TCSYLVIO_003915 PE=4 SV=1
216	1	Tcruzi	tr|K2NHB5|K2NHB5_TRYCR	77	117098	1	1	1	1	0.03	Uncharacterized protein OS=Trypanosoma cruzi marinkellei GN=MOQ_001007 PE=4 SV=1
389	1	Tcruzi	tr|K4DU79|K4DU79_TRYCR	40	93334	1	1	1	1	0.03	Threonyl-tRNA synthetase, putative OS=Trypanosoma cruzi GN=TCSYLVIO_007511 PE=3 SV=1
272	1	Tcruzi	tr|K4DP24|K4DP24_TRYCR	62	108449	1	1	1	1	0.03	Uncharacterized protein OS=Trypanosoma cruzi GN=TCSYLVIO_009078 PE=4 SV=1
343	1	Tcruzi	tr|K2MZ75|K2MZ75_TRYCR	48	95799	1	1	1	1	0.03	Nucleoporin interacting component (NUP93), putative OS=Trypanosoma cruzi marinkellei GN=MOQ_003757 PE=4 SV=1
259	1	Tcruzi	tr|Q4CRN7|Q4CRN7_TRYCC	64	181737	2	2	2	2	0.03	R27-2 protein, putative OS=Trypanosoma cruzi (strain CL Brener) GN=Tc00.1047053510247.10 PE=4 SV=1
412	1	Tcruzi	tr|K4DWZ0|K4DWZ0_TRYCR	37	122356	1	1	1	1	0.03	Uncharacterized protein OS=Trypanosoma cruzi GN=TCSYLVIO_006166 PE=4 SV=1
323	1	Tcruzi	tr|K2M5K0|K2M5K0_TRYCR	52	115744	1	1	1	1	0.03	Coatomer beta subunit, putative (Fragment) OS=Trypanosoma cruzi marinkellei GN=MOQ_006066 PE=4 SV=1
396	1	Tcruzi	tr|K2MQW4|K2MQW4_TRYCR	39	114299	1	1	1	1	0.03	Uncharacterized protein OS=Trypanosoma cruzi marinkellei GN=MOQ_002151 PE=4 SV=1
230	1	Tcruzi	tr|K4DUL1|K4DUL1_TRYCR	73	107111	1	1	1	1	0.03	Trans-sialidase, putative OS=Trypanosoma cruzi GN=TCSYLVIO_007387 PE=4 SV=1
421	1	Tcruzi	tr|K4DTP2|K4DTP2_TRYCR	36	120439	1	1	1	1	0.03	Uncharacterized protein OS=Trypanosoma cruzi GN=TCSYLVIO_007269 PE=4 SV=1
306	1	Tcruzi	tr|K2NJX1|K2NJX1_TRYCR	55	102390	1	1	1	1	0.03	Uncharacterized protein OS=Trypanosoma cruzi marinkellei GN=MOQ_000042 PE=4 SV=1
399	1	Tcruzi	tr|K2MS93|K2MS93_TRYCR	39	102284	1	1	1	1	0.03	Uncharacterized protein OS=Trypanosoma cruzi marinkellei GN=MOQ_001669 PE=4 SV=1
297	1	Tcruzi	tr|K4DIQ5|K4DIQ5_TRYCR	57	104294	1	1	1	1	0.03	Uncharacterized protein OS=Trypanosoma cruzi GN=TCSYLVIO_010962 PE=4 SV=1
428	1	Tcruzi	tr|K2NU43|K2NU43_TRYCR	35	96078	1	1	1	1	0.03	Transitional endoplasmic reticulum ATPase, putative OS=Trypanosoma cruzi marinkellei GN=MOQ_003660 PE=3 SV=1
400	1	Tcruzi	tr|K2MTF7|K2MTF7_TRYCR	39	113705	1	1	1	1	0.03	Glutamate dehydrogenase, putative OS=Trypanosoma cruzi marinkellei GN=MOQ_005811 PE=4 SV=1
418	1	Tcruzi	tr|K2M5U4|K2M5U4_TRYCR	37	102714	1	1	1	1	0.03	Uncharacterized protein OS=Trypanosoma cruzi marinkellei GN=MOQ_005906 PE=4 SV=1
422	1	Tcruzi	tr|K2MZX8|K2MZX8_TRYCR	36	118539	1	1	1	1	0.03	Uncharacterized protein OS=Trypanosoma cruzi marinkellei GN=MOQ_004826 PE=4 SV=1
426	1	Tcruzi	tr|K4DUU6|K4DUU6_TRYCR	36	111233	1	1	1	1	0.03	Uncharacterized protein OS=Trypanosoma cruzi GN=TCSYLVIO_007057 PE=4 SV=1
424	1	Tcruzi	tr|K2MMP1|K2MMP1_TRYCR	36	115668	1	1	1	1	0.03	Ubiquitin-activating enzyme e1, putative OS=Trypanosoma cruzi marinkellei GN=MOQ_009347 PE=3 SV=1
105	2	Tcruzi	tr|Q4DY15|Q4DY15_TRYCC	149	290042	3	3	2	2	0.02	Uncharacterized protein OS=Trypanosoma cruzi (strain CL Brener) GN=Tc00.1047053506357.130 PE=4 SV=1
257	1	Tcruzi	tr|K2MS01|K2MS01_TRYCR	65	170399	1	1	1	1	0.02	Calpain-like cysteine peptidase OS=Trypanosoma cruzi marinkellei GN=MOQ_006349 PE=4 SV=1
276	1	Tcruzi	tr|Q4DP43|Q4DP43_TRYCC	61	161732	1	1	1	1	0.02	Uncharacterized protein OS=Trypanosoma cruzi (strain CL Brener) GN=Tc00.1047053510885.160 PE=4 SV=1
357	1	Tcruzi	tr|K4EBF7|K4EBF7_TRYCR	45	195794	1	1	1	1	0.02	Uncharacterized protein OS=Trypanosoma cruzi GN=TCSYLVIO_000884 PE=4 SV=1
273	1	Tcruzi	tr|K2M4X3|K2M4X3_TRYCR	62	148954	1	1	1	1	0.02	Uncharacterized protein OS=Trypanosoma cruzi marinkellei GN=MOQ_006220 PE=4 SV=1
375	1	Tcruzi	tr|K2N196|K2N196_TRYCR	43	183296	1	1	1	1	0.02	Uncharacterized protein OS=Trypanosoma cruzi marinkellei GN=MOQ_002942 PE=4 SV=1
322	1	Tcruzi	tr|K4E4B6|K4E4B6_TRYCR	52	136315	1	1	1	1	0.02	Coatomer subunit alpha OS=Trypanosoma cruzi GN=TCSYLVIO_003688 PE=4 SV=1
406	1	Tcruzi	tr|K4DNW4|K4DNW4_TRYCR	37	137487	1	1	1	1	0.02	Uncharacterized protein OS=Trypanosoma cruzi GN=TCSYLVIO_009144 PE=4 SV=1
309	1	Tcruzi	tr|K4E9C7|K4E9C7_TRYCR	54	133846	1	1	1	1	0.02	Protein transport protein Sec31, putative OS=Trypanosoma cruzi GN=TCSYLVIO_001623 PE=4 SV=1
395	1	Tcruzi	tr|K2NQ72|K2NQ72_TRYCR	39	185272	1	1	1	1	0.02	Uncharacterized protein OS=Trypanosoma cruzi marinkellei GN=MOQ_005142 PE=4 SV=1
410	1	Tcruzi	tr|Q4D911|Q4D911_TRYCC	37	155734	1	1	1	1	0.02	Phospholipid-translocating ATPase (Fragment) OS=Trypanosoma cruzi (strain CL Brener) GN=Tc00.1047053505171.10 PE=4 SV=1
414	1	Tcruzi	tr|Q4CWF5|Q4CWF5_TRYCC	37	191049	1	1	1	1	0.02	Uncharacterized protein OS=Trypanosoma cruzi (strain CL Brener) GN=Tc00.1047053503721.30 PE=4 SV=1
228	1	Tcruzi	tr|K4E5C4|K4E5C4_TRYCR	73	534405	1	1	1	1	0.01	Dynein heavy chain, putative OS=Trypanosoma cruzi GN=TCSYLVIO_003541 PE=4 SV=1
248	1	Tcruzi	tr|K4E5J5|K4E5J5_TRYCR	67	325978	1	1	1	1	0.01	Uncharacterized protein OS=Trypanosoma cruzi GN=TCSYLVIO_003030 PE=4 SV=1
388	1	Tcruzi	tr|K4DLE1|K4DLE1_TRYCR	40	480109	1	1	1	1	0.01	Dynein heavy chain, putative OS=Trypanosoma cruzi GN=TCSYLVIO_009993 PE=4 SV=1
268	1	Tcruzi	tr|K4DTS2|K4DTS2_TRYCR	63	320717	1	1	1	1	0.01	Phosphatidylinositol 3-kinase, putative OS=Trypanosoma cruzi GN=TCSYLVIO_007334 PE=4 SV=1
391	1	Tcruzi	tr|V5APL8|V5APL8_TRYCR	40	246327	1	1	1	1	0.01	Uncharacterized protein OS=Trypanosoma cruzi Dm28c GN=TCDM_09599 PE=4 SV=1
429	1	Tcruzi	tr|K2PCJ0|K2PCJ0_TRYCR	35	263635	1	1	1	1	0.01	Uncharacterized protein OS=Trypanosoma cruzi marinkellei GN=MOQ_001005 PE=4 SV=1
402	1	Tcruzi	tr|K4E111|K4E111_TRYCR	39	276146	1	1	1	1	0.01	Target of rapamycin (TOR) kinase 1, putative OS=Trypanosoma cruzi GN=TCSYLVIO_004639 PE=4 SV=1

## Sheet: TcEpsinR 1
Family	M	DB	Accession	Score	Mass	Matches	Pep(sig)	Sequences	Seq(sig)	↓emPAI	emPAI (S-C)	Description
1	1	Tcruzi	tr|Q3ZMB7|Q3ZMB7_TRYCR	17520	193932	488	488	158	158	82.17	82.17	Clathrin heavy chain OS=Trypanosoma cruzi GN=claH PE=3 SV=1
1	2	Tcruzi	tr|K2NU19|K2NU19_TRYCR	14377	193981	401	401	131	131	32	32	Clathrin heavy chain OS=Trypanosoma cruzi marinkellei GN=MOQ_003685 PE=3 SV=1
3	1	Tcruzi	tr|V5BXH3|V5BXH3_TRYCR	1924	56990	65	65	29	29	12.83	12.83	Uncharacterized protein OS=Trypanosoma cruzi Dm28c GN=TCDM_01993 PE=4 SV=1
3	2	Tcruzi	tr|Q4E4P1|Q4E4P1_TRYCC	1514	57686	53	53	22	22	7.75	7.75	Epsin, putative OS=Trypanosoma cruzi (strain CL Brener) GN=Tc00.1047053506925.70 PE=4 SV=1
2	1	Tcruzi	sp|P14795|RL40_TRYCR	2303	14934	54	54	8	8	4.82	4.82	Ubiquitin-60S ribosomal protein L40 OS=Trypanosoma cruzi GN=FUS1 PE=2 SV=2
16	1	Tcruzi	tr|K4DY65|K4DY65_TRYCR	261	23287	8	8	7	7	1.79	1.79	Uncharacterized protein OS=Trypanosoma cruzi GN=TCSYLVIO_006077 PE=4 SV=1
6	1	Tcruzi	tr|K4E3N1|K4E3N1_TRYCR	952	89100	30	29	27	26	1.71	1.71	Gamma-adaptin 1, putative,AP-1 adapter complex gamma subunit, putative OS=Trypanosoma cruzi GN=TCSYLVIO_003718 PE=4 SV=1
36	1	Tcruzi	tr|Q4DED2|Q4DED2_TRYCC	143	18229	5	5	5	5	1.26	1.26	Ribosomal protein L21E (60S), putative OS=Trypanosoma cruzi (strain CL Brener) GN=Tc00.1047053506405.149 PE=4 SV=1
21	1	Tcruzi	tr|K4E5G2|K4E5G2_TRYCR	194	25697	7	7	6	6	1.26	1.26	Vesicle-associated membrane protein, putative OS=Trypanosoma cruzi GN=TCSYLVIO_003494 PE=4 SV=1
25	1	Tcruzi	tr|K2NNE3|K2NNE3_TRYCR	184	24300	6	6	5	5	1.09	1.09	40S ribosomal protein S3, putative OS=Trypanosoma cruzi marinkellei GN=MOQ_005815 PE=3 SV=1
8	1	Tcruzi	tr|V5DDV1|V5DDV1_TRYCR	688	107325	22	22	20	20	0.88	0.88	Beta-adaptin OS=Trypanosoma cruzi Dm28c GN=TCDM_05969 PE=4 SV=1
69	1	Tcruzi	tr|V5AQ29|V5AQ29_TRYCR	87	9157	2	2	2	2	0.87	0.87	Calpain-like cysteine peptidase OS=Trypanosoma cruzi Dm28c GN=TCDM_09417 PE=4 SV=1
12	1	Tcruzi	tr|K4E9F9|K4E9F9_TRYCR	300	49755	10	10	9	9	0.85	0.85	Mu-adaptin 1, putative,adaptor complex AP-1 medium subunit, putative OS=Trypanosoma cruzi GN=TCSYLVIO_001761 PE=4 SV=1
8	2	Tcruzi	tr|K4E1C8|K4E1C8_TRYCR	618	107102	21	21	19	19	0.83	0.83	Beta-adaptin, putative OS=Trypanosoma cruzi GN=TCSYLVIO_004597 PE=4 SV=1
26	1	Tcruzi	tr|K2M7J6|K2M7J6_TRYCR	171	27117	5	5	5	5	0.74	0.74	Vesicule-associated membrane protein, putative OS=Trypanosoma cruzi marinkellei GN=MOQ_005156 PE=4 SV=1
82	1	Tcruzi	tr|Q4CMF1|Q4CMF1_TRYCC	79	11280	2	2	2	2	0.66	0.66	Histone H4 OS=Trypanosoma cruzi (strain CL Brener) GN=Tc00.1047053508739.60 PE=3 SV=1
152	1	Tcruzi	tr|K4E0U6|K4E0U6_TRYCR	46	21317	3	3	3	3	0.52	0.52	Uncharacterized protein OS=Trypanosoma cruzi GN=TCSYLVIO_004686 PE=4 SV=1
17	1	Tcruzi	tr|K4E0C9|K4E0C9_TRYCR	241	67193	9	9	7	7	0.51	0.51	Uncharacterized protein OS=Trypanosoma cruzi GN=TCSYLVIO_005324 PE=4 SV=1
58	1	Tcruzi	tr|K2MDA7|K2MDA7_TRYCR	98	22309	3	3	3	3	0.49	0.49	Uncharacterized protein OS=Trypanosoma cruzi marinkellei GN=MOQ_002992 PE=3 SV=1
15	1	Tcruzi	tr|Q4D5P4|Q4D5P4_TRYCC	269	30970	10	10	9	9	1.65	0.47	40S ribosomal protein S4 OS=Trypanosoma cruzi (strain CL Brener) GN=Tc00.1047053509683.117 PE=3 SV=1
62	1	Tcruzi	tr|Q4DD81|Q4DD81_TRYCC	93	15292	2	2	2	2	0.47	0.47	60S ribosomal protein L22, putative OS=Trypanosoma cruzi (strain CL Brener) GN=Tc00.1047053509747.20 PE=4 SV=1
120	1	Tcruzi	tr|K2MYF8|K2MYF8_TRYCR	56	24363	3	3	3	3	0.45	0.45	Vesicle-associated membrane protein, putative OS=Trypanosoma cruzi marinkellei GN=MOQ_008893 PE=4 SV=1
13	1	Tcruzi	sp|Q4D2R9|RS3A1_TRYCC	299	30124	9	9	8	8	1.46	0.44	40S ribosomal protein S3a-1 OS=Trypanosoma cruzi (strain CL Brener) GN=Tc00.1047053503635.59 PE=3 SV=1
20	1	Tcruzi	tr|K4E3P6|K4E3P6_TRYCR	196	52869	6	6	6	6	0.41	0.41	Ribosomal protein L13, putative OS=Trypanosoma cruzi GN=TCSYLVIO_003819 PE=3 SV=1
23	1	Tcruzi	tr|K2N6K2|K2N6K2_TRYCR	192	52926	6	6	6	6	0.41	0.41	Chaperone DNAJ protein, putative (Fragment) OS=Trypanosoma cruzi marinkellei GN=MOQ_005901 PE=3 SV=1
10	1	Tcruzi	tr|K4E1A2|K4E1A2_TRYCR	402	93508	10	10	9	9	0.39	0.39	Uncharacterized protein OS=Trypanosoma cruzi GN=TCSYLVIO_004547 PE=4 SV=1
116	1	Tcruzi	tr|Q7Z1E2|Q7Z1E2_TRYCR	59	19071	2	2	2	2	0.36	0.36	Clathrin assembly protein AP19-like protein OS=Trypanosoma cruzi GN=ClaATc PE=2 SV=1
84	1	Tcruzi	tr|K2MZJ2|K2MZJ2_TRYCR	77	21066	2	2	2	2	0.33	0.33	Elongation factor 2, putative OS=Trypanosoma cruzi marinkellei GN=MOQ_008463 PE=4 SV=1
147	1	Tcruzi	tr|Q4D4S1|Q4D4S1_TRYCC	47	22291	2	2	2	2	0.31	0.31	40S ribosomal protein S9, putative OS=Trypanosoma cruzi (strain CL Brener) GN=Tc00.1047053504163.30 PE=3 SV=1
14	1	Tcruzi	tr|Q4E0Q3|Q4E0Q3_TRYCC	276	21353	7	7	5	5	1.31	0.3	40S ribosomal protein S5, putative OS=Trypanosoma cruzi (strain CL Brener) GN=Tc00.1047053506297.150 PE=3 SV=1
9	2	Tcruzi	tr|K4E7J7|K4E7J7_TRYCR	209	71051	6	6	6	6	0.3	0.3	Glucose-regulated protein 78, putative OS=Trypanosoma cruzi GN=TCSYLVIO_002291 PE=3 SV=1
181	1	Tcruzi	tr|Q4E0M4|Q4E0M4_TRYCC	36	10967	1	1	1	1	0.3	0.3	Uncharacterized protein OS=Trypanosoma cruzi (strain CL Brener) GN=Tc00.1047053509429.59 PE=4 SV=1
94	1	Tcruzi	tr|K4DXI3|K4DXI3_TRYCR	72	22966	2	2	2	2	0.3	0.3	Uncharacterized protein OS=Trypanosoma cruzi GN=TCSYLVIO_006094 PE=4 SV=1
46	1	Tcruzi	tr|Q0IK13|Q0IK13_TRYCR	117	48225	4	4	4	4	0.29	0.29	Elongation factor 1-alpha (Fragment) OS=Trypanosoma cruzi GN=EF-1alpha PE=3 SV=1
11	1	Tcruzi	tr|K4EDC9|K4EDC9_TRYCR	305	88397	7	7	6	6	0.28	0.28	V-type proton ATPase subunit a OS=Trypanosoma cruzi GN=TCSYLVIO_000218 PE=3 SV=1
29	1	Tcruzi	tr|K4DUQ8|K4DUQ8_TRYCR	169	76079	6	6	6	6	0.27	0.27	Protein kinase, putative OS=Trypanosoma cruzi GN=TCSYLVIO_007094 PE=4 SV=1
24	1	Tcruzi	tr|Q4CQJ6|Q4CQJ6_TRYCC	189	40187	3	3	3	3	0.25	0.25	Uncharacterized protein OS=Trypanosoma cruzi (strain CL Brener) GN=Tc00.1047053507251.30 PE=4 SV=1
118	1	Tcruzi	tr|K4DX65|K4DX65_TRYCR	58	27724	2	2	2	2	0.24	0.24	Uncharacterized protein OS=Trypanosoma cruzi GN=TCSYLVIO_006096 PE=4 SV=1
171	1	Tcruzi	tr|K2LV89|K2LV89_TRYCR	39	13619	1	1	1	1	0.24	0.24	Golgi apparatus membrane protein TVP23 homolog OS=Trypanosoma cruzi marinkellei GN=MOQ_009673 PE=3 SV=1
38	1	Tcruzi	tr|K2NKI4|K2NKI4_TRYCR	139	30530	2	2	2	2	0.22	0.22	Uncharacterized protein OS=Trypanosoma cruzi marinkellei GN=MOQ_001540 PE=4 SV=1
98	1	Tcruzi	tr|Q4E078|Q4E078_TRYCC	70	14707	1	1	1	1	0.22	0.22	Ribosomal protein L24, putative OS=Trypanosoma cruzi (strain CL Brener) GN=Tc00.1047053503611.20 PE=4 SV=1
48	1	Tcruzi	tr|K4DJD7|K4DJD7_TRYCR	114	29913	2	2	2	2	0.22	0.22	Syntaxin, putative OS=Trypanosoma cruzi GN=TCSYLVIO_010723 PE=4 SV=1
87	1	Tcruzi	tr|Q4CM93|Q4CM93_TRYCC	76	31018	2	2	2	2	0.22	0.22	Syntaxin, putative OS=Trypanosoma cruzi (strain CL Brener) GN=Tc00.1047053508955.10 PE=4 SV=1
44	1	Tcruzi	tr|Q4CM56|Q4CM56_TRYCC	119	22774	4	4	3	3	0.69	0.21	Tryparedoxin peroxidase, putative OS=Trypanosoma cruzi (strain CL Brener) GN=Tc00.1047053507259.10 PE=4 SV=1
159	1	Tcruzi	tr|Q4CTD7|Q4CTD7_TRYCC	44	12339	1	1	1	1	0.27	0.21	Histone H2B OS=Trypanosoma cruzi (strain CL Brener) GN=Tc00.1047053511635.20 PE=3 SV=1
61	1	Tcruzi	tr|K2N5W3|K2N5W3_TRYCR	95	63792	4	4	4	4	0.21	0.21	Vacuolar protein sorting-associated protein, putative OS=Trypanosoma cruzi marinkellei GN=MOQ_006192 PE=4 SV=1
164	1	Tcruzi	tr|Q4D604|Q4D604_TRYCC	42	15503	1	1	1	1	0.21	0.21	Ribosomal protein L27, putative OS=Trypanosoma cruzi (strain CL Brener) GN=Tc00.1047053506817.30 PE=4 SV=1
54	1	Tcruzi	tr|K4E706|K4E706_TRYCR	105	31809	2	2	2	2	0.21	0.21	Amastin, putative OS=Trypanosoma cruzi GN=TCSYLVIO_002507 PE=4 SV=1
175	1	Tcruzi	tr|Q4CW63|Q4CW63_TRYCC	38	15679	1	1	1	1	0.21	0.21	Calpain-like cysteine peptidase, putative OS=Trypanosoma cruzi (strain CL Brener) GN=Tc00.1047053509003.40 PE=4 SV=1
9	1	Tcruzi	tr|K2PB50|K2PB50_TRYCR	411	72222	12	12	11	11	0.66	0.2	Glucose-regulated protein 78, putative OS=Trypanosoma cruzi marinkellei GN=MOQ_001461 PE=3 SV=1
45	1	Tcruzi	tr|K4DLS7|K4DLS7_TRYCR	119	69131	4	4	4	4	0.19	0.19	Golgi/lysosome glycoprotein, putative OS=Trypanosoma cruzi GN=TCSYLVIO_009817 PE=4 SV=1
123	1	Tcruzi	tr|Q4CV42|Q4CV42_TRYCC	55	16839	1	1	1	1	0.19	0.19	Calpain-like cysteine peptidase, putative OS=Trypanosoma cruzi (strain CL Brener) GN=Tc00.1047053509001.40 PE=4 SV=1
107	1	Tcruzi	tr|K2NBU7|K2NBU7_TRYCR	64	35212	2	2	2	2	0.19	0.19	Uncharacterized protein OS=Trypanosoma cruzi marinkellei GN=MOQ_003796 PE=4 SV=1
60	2	Tcruzi	tr|V5DB66|V5DB66_TRYCR	85	34965	2	2	2	2	0.19	0.19	D-alanyl-glycyl endopeptidase-like protein OS=Trypanosoma cruzi Dm28c GN=TCDM_07203 PE=4 SV=1
60	1	Tcruzi	tr|K4ED25|K4ED25_TRYCR	97	34881	2	2	2	2	0.19	0.19	D-alanyl-glycyl endopeptidase-like protein, putative OS=Trypanosoma cruzi GN=TCSYLVIO_000380 PE=4 SV=1
19	1	Tcruzi	tr|K4EE85|K4EE85_TRYCR	201	92188	5	5	5	5	0.18	0.18	Uncharacterized protein OS=Trypanosoma cruzi GN=TCSYLVIO_000050 PE=4 SV=1
35	1	Tcruzi	tr|Q4CNY1|Q4CNY1_TRYCC	143	53950	3	3	3	3	0.18	0.18	Plasma-membrane proton-efflux P-type ATPase, putative OS=Trypanosoma cruzi (strain CL Brener) GN=Tc00.1047053506333.10 PE=3 SV=1
37	1	Tcruzi	tr|K4DJ80|K4DJ80_TRYCR	142	75313	4	4	4	4	0.18	0.18	Uncharacterized protein OS=Trypanosoma cruzi GN=TCSYLVIO_010932 PE=4 SV=1
68	1	Tcruzi	tr|K2N523|K2N523_TRYCR	87	55797	3	3	3	3	0.18	0.18	Clathrin coat assembly protein, putative OS=Trypanosoma cruzi marinkellei GN=MOQ_006414 PE=4 SV=1
158	1	Tcruzi	tr|Q4DLF7|Q4DLF7_TRYCC	44	19041	1	1	1	1	0.17	0.17	Uncharacterized protein OS=Trypanosoma cruzi (strain CL Brener) GN=Tc00.1047053510747.34 PE=4 SV=1
190	1	Tcruzi	tr|Q4DAD0|Q4DAD0_TRYCC	35	19364	1	1	1	1	0.17	0.17	Uncharacterized protein OS=Trypanosoma cruzi (strain CL Brener) GN=Tc00.1047053508989.110 PE=4 SV=1
178	1	Tcruzi	tr|Q4D6N9|Q4D6N9_TRYCC	37	19064	1	1	1	1	0.17	0.17	Ribosomal protein S19, putative OS=Trypanosoma cruzi (strain CL Brener) GN=Tc00.1047053504013.100 PE=4 SV=1
91	1	Tcruzi	tr|Q4DSJ6|Q4DSJ6_TRYCC	74	19828	1	1	1	1	0.16	0.16	Uncharacterized protein OS=Trypanosoma cruzi (strain CL Brener) GN=Tc00.1047053508543.40 PE=4 SV=1
70	1	Tcruzi	tr|Q4DMT8|Q4DMT8_TRYCC	87	41972	2	2	2	2	0.16	0.16	Uncharacterized protein OS=Trypanosoma cruzi (strain CL Brener) GN=Tc00.1047053511517.120 PE=4 SV=1
137	1	Tcruzi	tr|Q4D1H1|Q4D1H1_TRYCC	49	19939	1	1	1	1	0.16	0.16	Vacuolar ATP synthase, putative OS=Trypanosoma cruzi (strain CL Brener) GN=Tc00.1047053511145.50 PE=3 SV=1
143	1	Tcruzi	tr|K4E5A9|K4E5A9_TRYCR	48	40327	2	2	2	2	0.16	0.16	Protein YIPF OS=Trypanosoma cruzi GN=TCSYLVIO_003071 PE=3 SV=1
95	1	Tcruzi	tr|K2NPK1|K2NPK1_TRYCR	72	24668	2	2	2	2	0.28	0.15	GTP-binding nuclear protein rtb2, putative OS=Trypanosoma cruzi marinkellei GN=MOQ_005390 PE=4 SV=1
88	1	Tcruzi	tr|K2MW22|K2MW22_TRYCR	75	42794	2	2	2	2	0.15	0.15	Uncharacterized protein OS=Trypanosoma cruzi marinkellei GN=MOQ_006274 PE=4 SV=1
170	1	Tcruzi	tr|K4DLA6|K4DLA6_TRYCR	39	21871	1	1	1	1	0.15	0.15	Membrane-bound acid phosphatase, putative (Fragment) OS=Trypanosoma cruzi GN=TCSYLVIO_010146 PE=4 SV=1
43	1	Tcruzi	tr|K4E2M0|K4E2M0_TRYCR	124	70558	3	3	3	3	0.14	0.14	Uncharacterized protein OS=Trypanosoma cruzi GN=TCSYLVIO_004324 PE=4 SV=1
192	1	Tcruzi	tr|Q4E2A2|Q4E2A2_TRYCC	34	23456	1	1	1	1	0.14	0.14	Surface protease GP63, putative OS=Trypanosoma cruzi (strain CL Brener) GN=Tc00.1047053511603.434 PE=4 SV=1
40	1	Tcruzi	tr|K2N722|K2N722_TRYCR	132	44953	2	2	2	2	0.14	0.14	Proteasome regulatory ATPase subunit 3, putative OS=Trypanosoma cruzi marinkellei GN=MOQ_005732 PE=3 SV=1
109	1	Tcruzi	tr|K2LUE5|K2LUE5_TRYCR	63	23378	1	1	1	1	0.14	0.14	UDP-Gal or UDP-GlcNAc-dependent glycosyltransferase, putative (Fragment) OS=Trypanosoma cruzi marinkellei GN=MOQ_009931 PE=4 SV=1
49	1	Tcruzi	tr|K2MWY1|K2MWY1_TRYCR	110	100308	4	4	4	4	0.13	0.13	Proton motive ATPase, putative OS=Trypanosoma cruzi marinkellei GN=MOQ_005924 PE=3 SV=1
99	1	Tcruzi	tr|Q4DGG6|Q4DGG6_TRYCC	70	51240	2	2	2	2	0.13	0.13	Uncharacterized protein (Fragment) OS=Trypanosoma cruzi (strain CL Brener) GN=Tc00.1047053510773.9 PE=4 SV=1
65	1	Tcruzi	tr|I3QE05|I3QE05_TRYCR	89	24613	1	1	1	1	0.13	0.13	Squalene monooxygenase (Fragment) OS=Trypanosoma cruzi PE=4 SV=1
124	1	Tcruzi	tr|K2M670|K2M670_TRYCR	53	24326	1	1	1	1	0.13	0.13	Dispersed gene family protein 1 (DGF-1), putative (Fragment) OS=Trypanosoma cruzi marinkellei GN=MOQ_005756 PE=4 SV=1
50	1	Tcruzi	tr|K4EBF2|K4EBF2_TRYCR	110	52091	2	2	1	1	0.12	0.12	Peptidase M20/M25/M40, putative OS=Trypanosoma cruzi GN=TCSYLVIO_001046 PE=4 SV=1
30	1	Tcruzi	tr|Q4DVU3|Q4DVU3_TRYCC	157	113104	4	4	4	4	0.11	0.11	Epsilon-adaptin, putative OS=Trypanosoma cruzi (strain CL Brener) GN=Tc00.1047053511751.200 PE=4 SV=1
136	1	Tcruzi	tr|K4E084|K4E084_TRYCR	50	28660	1	1	1	1	0.11	0.11	COP-coated vesicle membrane protein OS=Trypanosoma cruzi GN=TCSYLVIO_004996 PE=4 SV=1
174	1	Tcruzi	sp|Q4DBV7|COQ41_TRYCC	38	28400	1	1	1	1	0.11	0.11	Ubiquinone biosynthesis protein COQ4 homolog 1, mitochondrial OS=Trypanosoma cruzi (strain CL Brener) GN=Tc00.1047053510357.70 PE=3 SV=1
163	1	Tcruzi	tr|K2M2Y4|K2M2Y4_TRYCR	42	29519	1	1	1	1	0.11	0.11	UDP-Gal or UDP-GlcNAc-dependent glycosyltransferase, putative OS=Trypanosoma cruzi marinkellei GN=MOQ_006873 PE=4 SV=1
191	1	Tcruzi	tr|V5BAD7|V5BAD7_TRYCR	35	27907	1	1	1	1	0.11	0.11	Uncharacterized protein OS=Trypanosoma cruzi Dm28c GN=TCDM_09273 PE=4 SV=1
119	1	Tcruzi	tr|K4DZN8|K4DZN8_TRYCR	58	30261	1	1	1	1	0.1	0.1	Tyrosine aminotransferase OS=Trypanosoma cruzi GN=TCSYLVIO_005122 PE=3 SV=1
162	1	Tcruzi	tr|V5AUM8|V5AUM8_TRYCR	42	31502	1	1	1	1	0.1	0.1	Uncharacterized protein OS=Trypanosoma cruzi Dm28c GN=TCDM_07430 PE=4 SV=1
187	1	Tcruzi	tr|K4DKF5|K4DKF5_TRYCR	35	32908	1	1	1	1	0.1	0.1	Elongation of fatty acids protein OS=Trypanosoma cruzi GN=TCSYLVIO_010463 PE=3 SV=1
92	1	Tcruzi	tr|K2MX61|K2MX61_TRYCR	73	35655	1	1	1	1	0.09	0.09	Syntaxin, putative OS=Trypanosoma cruzi marinkellei GN=MOQ_004500 PE=4 SV=1
113	1	Tcruzi	tr|K2NCR2|K2NCR2_TRYCR	61	36674	1	1	1	1	0.09	0.09	Uncharacterized protein OS=Trypanosoma cruzi marinkellei GN=MOQ_003512 PE=4 SV=1
128	1	Tcruzi	tr|V5AY13|V5AY13_TRYCR	53	36426	1	1	1	1	0.09	0.09	Uncharacterized protein OS=Trypanosoma cruzi Dm28c GN=TCDM_05726 PE=4 SV=1
151	1	Tcruzi	tr|K2P9G9|K2P9G9_TRYCR	46	36333	1	1	1	1	0.09	0.09	Homoserine kinase, putative OS=Trypanosoma cruzi marinkellei GN=MOQ_002057 PE=3 SV=1
127	1	Tcruzi	tr|K2MMJ7|K2MMJ7_TRYCR	53	33524	1	1	1	1	0.09	0.09	alpha-1,2-Mannosidase OS=Trypanosoma cruzi marinkellei GN=MOQ_009398 PE=3 SV=1
101	1	Tcruzi	tr|K4E6V5|K4E6V5_TRYCR	67	39468	1	1	1	1	0.08	0.08	Cation transporter, putative OS=Trypanosoma cruzi GN=TCSYLVIO_002660 PE=4 SV=1
177	1	Tcruzi	tr|K4EEB4|K4EEB4_TRYCR	37	40670	1	1	1	1	0.08	0.08	Uncharacterized protein OS=Trypanosoma cruzi GN=TCSYLVIO_000168 PE=4 SV=1
110	1	Tcruzi	tr|Q4DZQ8|Q4DZQ8_TRYCC	62	169517	4	4	4	4	0.08	0.08	Uncharacterized protein OS=Trypanosoma cruzi (strain CL Brener) GN=Tc00.1047053507711.200 PE=4 SV=1
172	1	Tcruzi	tr|K2MKW0|K2MKW0_TRYCR	39	39714	1	1	1	1	0.08	0.08	Protein kinase, putative OS=Trypanosoma cruzi marinkellei GN=MOQ_009967 PE=3 SV=1
41	1	Tcruzi	tr|K2PBW3|K2PBW3_TRYCR	128	47298	2	2	1	1	0.07	0.07	Palmitoyltransferase OS=Trypanosoma cruzi marinkellei GN=MOQ_001225 PE=3 SV=1
67	1	Tcruzi	tr|K4E295|K4E295_TRYCR	88	47524	1	1	1	1	0.07	0.07	Uncharacterized protein OS=Trypanosoma cruzi GN=TCSYLVIO_004169 PE=4 SV=1
145	1	Tcruzi	tr|K2NIH1|K2NIH1_TRYCR	47	43304	1	1	1	1	0.07	0.07	Uncharacterized protein OS=Trypanosoma cruzi marinkellei GN=MOQ_000608 PE=4 SV=1
182	1	Tcruzi	tr|K4DWX9|K4DWX9_TRYCR	36	44141	1	1	1	1	0.07	0.07	Uncharacterized protein OS=Trypanosoma cruzi GN=TCSYLVIO_006520 PE=4 SV=1
112	1	Tcruzi	tr|K4E9P6|K4E9P6_TRYCR	61	45836	1	1	1	1	0.07	0.07	Uncharacterized protein OS=Trypanosoma cruzi GN=TCSYLVIO_001654 PE=4 SV=1
138	1	Tcruzi	tr|K2NER2|K2NER2_TRYCR	49	42668	1	1	1	1	0.07	0.07	Uncharacterized protein OS=Trypanosoma cruzi marinkellei GN=MOQ_002049 PE=4 SV=1
131	1	Tcruzi	tr|K2N1E0|K2N1E0_TRYCR	51	42574	1	1	1	1	0.07	0.07	Prostaglandin F2alpha synthase OS=Trypanosoma cruzi marinkellei GN=MOQ_004364 PE=4 SV=1
75	1	Tcruzi	tr|K2NW57|K2NW57_TRYCR	82	53045	1	1	1	1	0.06	0.06	Uncharacterized protein OS=Trypanosoma cruzi marinkellei GN=MOQ_000497 PE=4 SV=1
108	1	Tcruzi	tr|K2N6Z1|K2N6Z1_TRYCR	63	49247	1	1	1	1	0.06	0.06	Glutamate dehydrogenase OS=Trypanosoma cruzi marinkellei GN=MOQ_002429 PE=3 SV=1
168	1	Tcruzi	tr|K2NI73|K2NI73_TRYCR	40	54760	1	1	1	1	0.06	0.06	Monooxygenase, putative OS=Trypanosoma cruzi marinkellei GN=MOQ_000708 PE=4 SV=1
153	1	Tcruzi	tr|K4DRH1|K4DRH1_TRYCR	46	55060	1	1	1	1	0.06	0.06	Uncharacterized protein OS=Trypanosoma cruzi GN=TCSYLVIO_008292 PE=4 SV=1
111	1	Tcruzi	tr|K4DW55|K4DW55_TRYCR	62	108373	2	2	2	2	0.06	0.06	Uncharacterized protein OS=Trypanosoma cruzi GN=TCSYLVIO_006800 PE=4 SV=1
160	1	Tcruzi	tr|K4DYY9|K4DYY9_TRYCR	44	51369	1	1	1	1	0.06	0.06	Uncharacterized protein OS=Trypanosoma cruzi GN=TCSYLVIO_005824 PE=4 SV=1
64	1	Tcruzi	tr|K2NF88|K2NF88_TRYCR	89	61648	1	1	1	1	0.05	0.05	CDC16, putative OS=Trypanosoma cruzi marinkellei GN=MOQ_001847 PE=4 SV=1
184	1	Tcruzi	tr|V5C0J7|V5C0J7_TRYCR	36	69429	1	1	1	1	0.05	0.05	Uncharacterized protein OS=Trypanosoma cruzi Dm28c GN=TCDM_00784 PE=4 SV=1
155	1	Tcruzi	tr|K4E6C8|K4E6C8_TRYCR	45	57726	1	1	1	1	0.05	0.05	Mu-adaptin 4, putative,adaptor complex AP-4 medium subunit, putative OS=Trypanosoma cruzi GN=TCSYLVIO_002766 PE=4 SV=1
104	1	Tcruzi	tr|K4EDU2|K4EDU2_TRYCR	65	123745	2	2	2	2	0.05	0.05	ABC transporter, putative OS=Trypanosoma cruzi GN=TCSYLVIO_000029 PE=3 SV=1
105	1	Tcruzi	tr|K4DSN6|K4DSN6_TRYCR	65	63447	1	1	1	1	0.05	0.05	Uncharacterized protein OS=Trypanosoma cruzi GN=TCSYLVIO_007716 PE=4 SV=1
79	1	Tcruzi	tr|K2N962|K2N962_TRYCR	80	69250	2	2	2	2	0.09	0.04	ATP-dependent RNA helicase, putative OS=Trypanosoma cruzi marinkellei GN=MOQ_004801 PE=3 SV=1
33	1	Tcruzi	tr|K4E5J5|K4E5J5_TRYCR	145	325978	4	4	4	4	0.04	0.04	Uncharacterized protein OS=Trypanosoma cruzi GN=TCSYLVIO_003030 PE=4 SV=1
134	1	Tcruzi	tr|K4DWI9|K4DWI9_TRYCR	50	73314	1	1	1	1	0.04	0.04	Uncharacterized protein OS=Trypanosoma cruzi GN=TCSYLVIO_006342 PE=4 SV=1
146	1	Tcruzi	tr|K4E5J3|K4E5J3_TRYCR	47	89139	1	1	1	1	0.04	0.04	Calpain-like cysteine peptidase, putative,cysteine peptidase, Clan CA, family C2, putative OS=Trypanosoma cruzi GN=TCSYLVIO_002990 PE=4 SV=1
97	1	Tcruzi	tr|Q4E3S4|Q4E3S4_TRYCC	71	88593	1	1	1	1	0.04	0.04	Uncharacterized protein OS=Trypanosoma cruzi (strain CL Brener) GN=Tc00.1047053506401.190 PE=4 SV=1
149	1	Tcruzi	tr|K4E1N6|K4E1N6_TRYCR	47	84849	1	1	1	1	0.04	0.04	Protein transport protein Sec23A, putative OS=Trypanosoma cruzi GN=TCSYLVIO_004624 PE=4 SV=1
169	1	Tcruzi	tr|K2LTU6|K2LTU6_TRYCR	40	70004	1	1	1	1	0.04	0.04	Paraflagellar rod protein 3, putative OS=Trypanosoma cruzi marinkellei GN=MOQ_010227 PE=4 SV=1
140	1	Tcruzi	tr|K2NLB6|K2NLB6_TRYCR	48	71466	1	1	1	1	0.04	0.04	Glucose-regulated protein 78, putative OS=Trypanosoma cruzi marinkellei GN=MOQ_006525 PE=3 SV=1
89	1	Tcruzi	tr|K2NKA3|K2NKA3_TRYCR	74	85979	2	2	1	1	0.07	0.03	Vacuolar-type proton translocating pyrophosphatase 1 OS=Trypanosoma cruzi marinkellei GN=MOQ_001645 PE=3 SV=1
47	1	Tcruzi	tr|K4DJH5|K4DJH5_TRYCR	114	209379	2	2	2	2	0.03	0.03	ABC transporter, putative OS=Trypanosoma cruzi GN=TCSYLVIO_010679 PE=3 SV=1
179	1	Tcruzi	tr|K4DJF8|K4DJF8_TRYCR	36	101881	1	1	1	1	0.03	0.03	Protein transport protein Sec24A, putative OS=Trypanosoma cruzi GN=TCSYLVIO_010711 PE=4 SV=1
130	1	Tcruzi	tr|K4DUG9|K4DUG9_TRYCR	51	108795	1	1	1	1	0.03	0.03	Chloride channel protein OS=Trypanosoma cruzi GN=TCSYLVIO_007191 PE=3 SV=1
157	1	Tcruzi	tr|K2N759|K2N759_TRYCR	44	92166	1	1	1	1	0.03	0.03	CDC16, putative OS=Trypanosoma cruzi marinkellei GN=MOQ_005690 PE=4 SV=1
139	1	Tcruzi	tr|K2N028|K2N028_TRYCR	49	90096	1	1	1	1	0.03	0.03	Beta-adaptin, putative OS=Trypanosoma cruzi marinkellei GN=MOQ_003495 PE=4 SV=1
185	1	Tcruzi	tr|K2MVM1|K2MVM1_TRYCR	35	101562	1	1	1	1	0.03	0.03	Pyruvate phosphate dikinase, putative OS=Trypanosoma cruzi marinkellei GN=MOQ_000480 PE=4 SV=1
80	1	Tcruzi	tr|K4DVN7|K4DVN7_TRYCR	79	148490	1	1	1	1	0.02	0.02	AAA ATPase, putative OS=Trypanosoma cruzi GN=TCSYLVIO_006782 PE=4 SV=1
161	1	Tcruzi	tr|K4E1I0|K4E1I0_TRYCR	42	182365	1	1	1	1	0.02	0.02	Uncharacterized protein OS=Trypanosoma cruzi GN=TCSYLVIO_004688 PE=4 SV=1
165	1	Tcruzi	tr|K2MS71|K2MS71_TRYCR	41	198676	1	1	1	1	0.02	0.02	Uncharacterized protein OS=Trypanosoma cruzi marinkellei GN=MOQ_001700 PE=4 SV=1
71	1	Tcruzi	tr|K4DK07|K4DK07_TRYCR	84	208176	1	1	1	1	0.01	0.01	Glutamine-dependent carbamoyl-phosphate synthetase OS=Trypanosoma cruzi GN=TCSYLVIO_010497 PE=3 SV=1
4	1	Tcruzi	tr|Q8STF3|Q8STF3_TRYCR	1851	50352	47	47	24	24	8.36	0	Beta tubulin 1.9 OS=Trypanosoma cruzi PE=2 SV=1
27	1	Tcruzi	tr|Q4DKZ4|Q4DKZ4_TRYCC	170	20936	5	5	4	4	1.03	0	60S ribosomal protein L18a OS=Trypanosoma cruzi (strain CL Brener) GN=Tc00.1047053506957.90 PE=3 SV=1
81	1	Tcruzi	tr|Q4E093|Q4E093_TRYCC	79	17650	3	3	3	3	0.65	0	40S ribosomal protein S18, putative OS=Trypanosoma cruzi (strain CL Brener) GN=Tc00.1047053506679.100 PE=3 SV=1
39	1	Tcruzi	tr|K2MT82|K2MT82_TRYCR	138	25055	4	4	3	3	0.61	0	60S ribosomal protein L10, putative OS=Trypanosoma cruzi marinkellei GN=MOQ_005910 PE=4 SV=1
78	1	Tcruzi	tr|Q4CRH9|Q4CRH9_TRYCC	80	20173	3	3	3	3	0.56	0	40S ribosomal protein S11, putative OS=Trypanosoma cruzi (strain CL Brener) GN=Tc00.1047053511139.20 PE=3 SV=1
32	1	Tcruzi	tr|Q4DW38|Q4DW38_TRYCC	147	15715	2	2	2	2	0.45	0	40S ribosomal protein S24 OS=Trypanosoma cruzi (strain CL Brener) GN=Tc00.1047053507681.150 PE=3 SV=1
18	1	Tcruzi	tr|K4DQH2|K4DQH2_TRYCR	205	43196	5	5	5	5	0.42	0	Actin, putative (Fragment) OS=Trypanosoma cruzi GN=TCSYLVIO_008645 PE=3 SV=1
106	1	Tcruzi	tr|K2MXT6|K2MXT6_TRYCR	64	26182	3	3	3	3	0.41	0	60S ribosomal protein L19, putative (Fragment) OS=Trypanosoma cruzi marinkellei GN=MOQ_009167 PE=3 SV=1
52	1	Tcruzi	tr|Q4CRX5|Q4CRX5_TRYCC	106	19330	2	2	2	2	0.36	0	60S ribosomal protein L17, putative OS=Trypanosoma cruzi (strain CL Brener) GN=Tc00.1047053503449.10 PE=3 SV=1
176	1	Tcruzi	tr|V5BX78|V5BX78_TRYCR	38	9903	1	1	1	1	0.34	0	Putative reticulon domain protein OS=Trypanosoma cruzi Dm28c GN=TCDM_02177 PE=4 SV=1
73	1	Tcruzi	tr|Q4CNF4|Q4CNF4_TRYCC	83	22530	2	2	2	2	0.3	0	60S ribosomal protein L11, putative OS=Trypanosoma cruzi (strain CL Brener) GN=Tc00.1047053508197.10 PE=3 SV=1
34	1	Tcruzi	tr|K2N1A3|K2N1A3_TRYCR	145	27062	2	2	2	2	0.25	0	Gim5A protein, putative,glycosomal membrane protein, putative OS=Trypanosoma cruzi marinkellei GN=MOQ_004407 PE=4 SV=1
117	1	Tcruzi	tr|Q4D6I5|Q4D6I5_TRYCC	58	15729	1	1	1	1	0.21	0	40S ribosomal protein S14, putative OS=Trypanosoma cruzi (strain CL Brener) GN=Tc00.1047053409117.20 PE=3 SV=1
96	1	Tcruzi	tr|Q4DGZ5|Q4DGZ5_TRYCC	72	17506	1	1	1	1	0.18	0	40S ribosomal protein S15, putative OS=Trypanosoma cruzi (strain CL Brener) GN=Tc00.1047053511809.130 PE=3 SV=1
76	1	Tcruzi	tr|C4PD06|C4PD06_TRYCR	82	37292	2	2	2	2	0.18	0	Cysteine proteinase (Fragment) OS=Trypanosoma cruzi GN=CP PE=2 SV=1
122	1	Tcruzi	tr|Q1L1I2|Q1L1I2_TRYCR	55	19622	1	1	1	1	0.16	0	Tc24 protein (Fragment) OS=Trypanosoma cruzi PE=4 SV=1
180	1	Tcruzi	tr|Q4DB26|Q4DB26_TRYCC	36	19654	1	1	1	1	0.16	0	60S ribosomal protein L34, putative OS=Trypanosoma cruzi (strain CL Brener) GN=Tc00.1047053506963.20 PE=4 SV=1
141	1	Tcruzi	tr|K2LVU2|K2LVU2_TRYCR	48	23353	1	1	1	1	0.14	0	Histone H2A (Fragment) OS=Trypanosoma cruzi marinkellei GN=MOQ_009439 PE=3 SV=1
135	1	Tcruzi	tr|K2MPX7|K2MPX7_TRYCR	50	25364	1	1	1	1	0.13	0	60S ribosomal protein L13, putative OS=Trypanosoma cruzi marinkellei GN=MOQ_008585 PE=4 SV=1
150	1	Tcruzi	tr|K4E7X0|K4E7X0_TRYCR	46	29456	1	1	1	1	0.11	0	40S ribosomal protein S16, putative OS=Trypanosoma cruzi GN=TCSYLVIO_002326 PE=4 SV=1
72	1	Tcruzi	tr|K2MSI8|K2MSI8_TRYCR	84	32902	1	1	1	1	0.1	0	Uncharacterized protein OS=Trypanosoma cruzi marinkellei GN=MOQ_006166 PE=4 SV=1
132	1	Tcruzi	tr|M1JUF0|M1JUF0_TRYCR	50	55256	1	1	1	1	0.06	0	Sterol 14 alpha demethylase OS=Trypanosoma cruzi GN=CYP51A PE=3 SV=1
142	1	Tcruzi	tr|K2MV19|K2MV19_TRYCR	48	63156	1	1	1	1	0.05	0	ATP synthase subunit alpha OS=Trypanosoma cruzi marinkellei GN=MOQ_000727 PE=3 SV=1
167	1	Tcruzi	tr|K2MXT0|K2MXT0_TRYCR	40	57766	1	1	1	1	0.05	0	Uncharacterized protein OS=Trypanosoma cruzi marinkellei GN=MOQ_005598 PE=4 SV=1
57	1	Tcruzi	tr|K2NFB7|K2NFB7_TRYCR	98	92568	1	1	1	1	0.03	0	Pumilio protein, putative OS=Trypanosoma cruzi marinkellei GN=MOQ_008587 PE=4 SV=1
144	1	Tcruzi	tr|K4DP24|K4DP24_TRYCR	48	108449	1	1	1	1	0.03	0	Uncharacterized protein OS=Trypanosoma cruzi GN=TCSYLVIO_009078 PE=4 SV=1
156	1	Tcruzi	tr|K4E4B6|K4E4B6_TRYCR	44	136315	1	1	1	1	0.02	0	Coatomer subunit alpha OS=Trypanosoma cruzi GN=TCSYLVIO_003688 PE=4 SV=1
129	1	Tcruzi	tr|K4E8S9|K4E8S9_TRYCR	51	63986	1	1	1	1	0.05	-0.05	Uncharacterized protein OS=Trypanosoma cruzi GN=TCSYLVIO_001960 PE=4 SV=1
183	1	Tcruzi	tr|K2PF26|K2PF26_TRYCR	36	67788	1	1	1	1	0.05	-0.05	Succinate dehydrogenase flavoprotein, putative OS=Trypanosoma cruzi marinkellei GN=MOQ_000228 PE=4 SV=1
154	1	Tcruzi	tr|K4DS29|K4DS29_TRYCR	46	52467	1	1	1	1	0.06	-0.06	Carboxypeptidase OS=Trypanosoma cruzi GN=TCSYLVIO_008272 PE=3 SV=1
114	1	Tcruzi	tr|K4DSZ5|K4DSZ5_TRYCR	59	54918	1	1	1	1	0.06	-0.06	Mitochondrial processing peptidase OS=Trypanosoma cruzi GN=TCSYLVIO_007508 PE=3 SV=1
85	1	Tcruzi	tr|K2NFE4|K2NFE4_TRYCR	77	43557	3	3	2	2	0.15	-0.08	Uncharacterized protein OS=Trypanosoma cruzi marinkellei GN=MOQ_002529 PE=4 SV=1
173	1	Tcruzi	tr|K2NR29|K2NR29_TRYCR	38	35176	1	1	1	1	0.09	-0.1	ADP,ATP carrier protein 1, mitochondrial, putative,ADP/ATP translocase 1, putative OS=Trypanosoma cruzi marinkellei GN=MOQ_004780 PE=3 SV=1
83	1	Tcruzi	tr|K4E2X9|K4E2X9_TRYCR	78	34148	2	2	2	2	0.19	-0.11	60S ribosomal protein L13a, putative OS=Trypanosoma cruzi GN=TCSYLVIO_003971 PE=4 SV=1
186	1	Tcruzi	tr|K2MSW9|K2MSW9_TRYCR	35	56750	1	1	1	1	0.06	-0.12	Axoneme central apparatus protein, putative OS=Trypanosoma cruzi marinkellei GN=MOQ_006071 PE=4 SV=1
148	1	Tcruzi	tr|K4E4B4|K4E4B4_TRYCR	47	26589	1	1	1	1	0.12	-0.13	Ribosomal protein S7, putative OS=Trypanosoma cruzi GN=TCSYLVIO_003444 PE=4 SV=1
51	1	Tcruzi	tr|K4ECN2|K4ECN2_TRYCR	108	30186	3	3	3	3	0.35	-0.14	Voltage-dependent anion-selective channel, putative OS=Trypanosoma cruzi GN=TCSYLVIO_000886 PE=4 SV=1
59	1	Tcruzi	tr|K2N128|K2N128_TRYCR	97	28770	3	3	3	3	0.37	-0.15	60S ribosomal protein L2, putative OS=Trypanosoma cruzi marinkellei GN=MOQ_007971 PE=4 SV=1
126	1	Tcruzi	tr|K4E4P8|K4E4P8_TRYCR	53	26024	2	2	2	2	0.26	-0.15	60S ribosomal protein L9, putative OS=Trypanosoma cruzi GN=TCSYLVIO_003366 PE=4 SV=1
63	1	Tcruzi	tr|K4EAI2|K4EAI2_TRYCR	92	49838	2	2	2	2	0.13	-0.15	Fatty acid desaturase, putative OS=Trypanosoma cruzi GN=TCSYLVIO_001287 PE=3 SV=1
42	1	Tcruzi	tr|K4EBD4|K4EBD4_TRYCR	126	28333	4	4	4	4	0.53	-0.17	40S ribosomal protein S6 OS=Trypanosoma cruzi GN=TCSYLVIO_001068 PE=3 SV=1
74	1	Tcruzi	tr|K2N0W4|K2N0W4_TRYCR	83	43701	2	2	2	2	0.15	-0.17	60S ribosomal protein L4, putative OS=Trypanosoma cruzi marinkellei GN=MOQ_003083 PE=4 SV=1
189	1	Tcruzi	tr|K2N4A7|K2N4A7_TRYCR	35	22398	1	1	1	1	0.14	-0.17	40S ribosomal protein S23, putative OS=Trypanosoma cruzi marinkellei GN=MOQ_006718 PE=3 SV=1
90	1	Tcruzi	tr|K4DRP0|K4DRP0_TRYCR	74	42431	1	1	1	1	0.07	-0.17	dTDP-glucose 4,6-dehydratase, putative (Fragment) OS=Trypanosoma cruzi GN=TCSYLVIO_008086 PE=4 SV=1
133	1	Tcruzi	tr|K4DWK0|K4DWK0_TRYCR	50	42477	1	1	1	1	0.07	-0.17	Alcohol dehydrogenase, putative OS=Trypanosoma cruzi GN=TCSYLVIO_006201 PE=4 SV=1
103	1	Tcruzi	tr|K4E2I2|K4E2I2_TRYCR	66	59935	1	1	1	1	0.05	-0.18	Chaperonin containing t-complex protein, putative OS=Trypanosoma cruzi GN=TCSYLVIO_004200 PE=3 SV=1
22	1	Tcruzi	tr|Q4CPQ7|Q4CPQ7_TRYCC	194	80083	4	4	4	4	0.17	-0.19	Uncharacterized protein (Fragment) OS=Trypanosoma cruzi (strain CL Brener) GN=Tc00.1047053510977.9 PE=4 SV=1
56	1	Tcruzi	tr|A0A076LCJ0|A0A076LCJ0_TRYCR	99	51086	2	2	2	2	0.13	-0.22	Thiol-transferase Tc52 OS=Trypanosoma cruzi PE=4 SV=1
93	1	Tcruzi	tr|K2MDT7|K2MDT7_TRYCR	73	59531	1	1	1	1	0.05	-0.24	T-complex protein 1 subunit alpha OS=Trypanosoma cruzi marinkellei GN=MOQ_002749 PE=3 SV=1
121	1	Tcruzi	tr|K4DJA3|K4DJA3_TRYCR	56	15562	1	1	1	1	0.21	-0.25	Retrotransposon hot spot (RHS) protein, putative (Fragment) OS=Trypanosoma cruzi GN=TCSYLVIO_010905 PE=4 SV=1
102	1	Tcruzi	tr|Q4E4R0|Q4E4R0_TRYCC	66	15021	2	2	2	2	0.48	-0.26	60S ribosomal protein L23, putative OS=Trypanosoma cruzi (strain CL Brener) GN=Tc00.1047053508461.490 PE=3 SV=1
166	1	Tcruzi	tr|K2N1D5|K2N1D5_TRYCR	41	61656	1	1	1	1	0.05	-0.3	Poly(A)-binding protein, putative,polyadenylate-binding protein, putative OS=Trypanosoma cruzi marinkellei GN=MOQ_004370 PE=4 SV=1
55	1	Tcruzi	tr|K2M741|K2M741_TRYCR	105	55972	4	4	4	4	0.24	-0.31	ATP synthase subunit beta OS=Trypanosoma cruzi marinkellei GN=MOQ_005364 PE=3 SV=1
188	1	Tcruzi	tr|Q4D6H7|Q4D6H7_TRYCC	35	13275	1	1	1	1	0.24	-0.31	Ribosomal protein S20, putative OS=Trypanosoma cruzi (strain CL Brener) GN=Tc00.1047053508475.10 PE=3 SV=1
100	1	Tcruzi	tr|Q4CWE9|Q4CWE9_TRYCC	69	14867	2	2	2	2	0.48	-0.33	Histone H3, putative OS=Trypanosoma cruzi (strain CL Brener) GN=Tc00.1047053505931.50 PE=4 SV=1
31	1	Tcruzi	tr|K4ED78|K4ED78_TRYCR	155	50481	3	3	3	3	0.2	-0.33	Heterogeneous nuclear ribonucleoprotein H/F, putative OS=Trypanosoma cruzi GN=TCSYLVIO_000392 PE=4 SV=1
66	1	Tcruzi	tr|K4DT61|K4DT61_TRYCR	88	40868	2	2	2	2	0.16	-0.4	Sterol 24-c-methyltransferase, putative OS=Trypanosoma cruzi GN=TCSYLVIO_007533 PE=4 SV=1
28	1	Tcruzi	tr|K4E4W4|K4E4W4_TRYCR	170	71455	4	4	3	3	0.19	-0.41	Heat shock 70 kDa protein, mitochondrial, putative OS=Trypanosoma cruzi GN=TCSYLVIO_003281 PE=3 SV=1
115	1	Tcruzi	tr|K4DY27|K4DY27_TRYCR	59	48049	2	2	2	2	0.14	-0.42	Uncharacterized protein OS=Trypanosoma cruzi GN=TCSYLVIO_005921 PE=4 SV=1
77	1	Tcruzi	tr|K2LZ01|K2LZ01_TRYCR	82	28598	2	2	2	2	0.23	-0.43	40S ribosomal protein S2, putative (Fragment) OS=Trypanosoma cruzi marinkellei GN=MOQ_008343 PE=3 SV=1
86	1	Tcruzi	tr|Q4CP93|Q4CP93_TRYCC	76	17729	2	2	2	2	0.4	-0.55	40S ribosomal protein S15a, putative OS=Trypanosoma cruzi (strain CL Brener) GN=Tc00.1047053509381.20 PE=3 SV=1
125	1	Tcruzi	tr|K2MZU9|K2MZU9_TRYCR	53	81136	1	1	1	1	0.04	-0.59	Heat shock protein 85, putative OS=Trypanosoma cruzi marinkellei GN=MOQ_003581 PE=3 SV=1
53	1	Tcruzi	tr|K4E470|K4E470_TRYCR	106	59373	5	5	5	5	0.29	-0.76	Chaperonin alpha subunit, putative OS=Trypanosoma cruzi GN=TCSYLVIO_003488 PE=3 SV=1
7	1	Tcruzi	tr|K2NC28|K2NC28_TRYCR	740	59630	18	18	17	17	1.52	-3.19	Chaperonin HSP60, mitochondrial, putative OS=Trypanosoma cruzi marinkellei GN=MOQ_003716 PE=3 SV=1
5	1	Tcruzi	tr|Q4CLA1|Q4CLA1_TRYCC	1503	50395	36	36	20	20	5.52	-5.41	Alpha tubulin, putative OS=Trypanosoma cruzi (strain CL Brener) GN=Tc00.1047053411235.9 PE=3 SV=1

## Sheet: WT - TcEpsinR 1
Family	M	DB	Accession	Score	Mass	Matches	Pep(sig)	Sequences	Seq(sig)	↓emPAI	Description
1	1	Tcruzi	tr|Q4CLA1|Q4CLA1_TRYCC	1883	50395	53	53	26	26	10.93	Alpha tubulin, putative OS=Trypanosoma cruzi (strain CL Brener) GN=Tc00.1047053411235.9 PE=3 SV=1
2	1	Tcruzi	tr|Q8STF3|Q8STF3_TRYCR	1843	50352	47	47	22	22	8.36	Beta tubulin 1.9 OS=Trypanosoma cruzi PE=2 SV=1
3	1	Tcruzi	tr|K2NC28|K2NC28_TRYCR	1325	59630	34	34	30	30	4.71	Chaperonin HSP60, mitochondrial, putative OS=Trypanosoma cruzi marinkellei GN=MOQ_003716 PE=3 SV=1
52	1	Tcruzi	tr|Q4DEL1|Q4DEL1_TRYCC	131	11163	4	4	4	4	1.8	Histone H4 OS=Trypanosoma cruzi (strain CL Brener) GN=Tc00.1047053507941.150 PE=3 SV=1
23	1	Tcruzi	tr|Q4E0N6|Q4E0N6_TRYCC	226	14879	6	6	4	4	1.68	40S ribosomal protein S15a, putative OS=Trypanosoma cruzi (strain CL Brener) GN=Tc00.1047053506297.330 PE=3 SV=1
8	1	Tcruzi	tr|Q4D820|Q4D820_TRYCC	422	50875	15	15	13	13	1.46	Chaperone DnaJ protein, putative OS=Trypanosoma cruzi (strain CL Brener) GN=Tc00.1047053510243.30 PE=3 SV=1
22	1	Tcruzi	tr|Q4D5P4|Q4D5P4_TRYCC	227	30970	8	8	8	8	1.18	40S ribosomal protein S4 OS=Trypanosoma cruzi (strain CL Brener) GN=Tc00.1047053509683.117 PE=3 SV=1
5	1	Tcruzi	tr|K4E470|K4E470_TRYCR	468	59373	14	14	13	13	1.05	Chaperonin alpha subunit, putative OS=Trypanosoma cruzi GN=TCSYLVIO_003488 PE=3 SV=1
37	1	Tcruzi	tr|Q4DKZ4|Q4DKZ4_TRYCC	176	20936	5	5	4	4	1.03	60S ribosomal protein L18a OS=Trypanosoma cruzi (strain CL Brener) GN=Tc00.1047053506957.90 PE=3 SV=1
25	1	Tcruzi	sp|Q4D2R9|RS3A1_TRYCC	210	30124	7	7	7	7	1.02	40S ribosomal protein S3a-1 OS=Trypanosoma cruzi (strain CL Brener) GN=Tc00.1047053503635.59 PE=3 SV=1
13	1	Tcruzi	tr|Q4E0Q3|Q4E0Q3_TRYCC	315	21353	7	7	5	5	1.01	40S ribosomal protein S5, putative OS=Trypanosoma cruzi (strain CL Brener) GN=Tc00.1047053506297.150 PE=3 SV=1
23	2	Tcruzi	tr|Q4CP93|Q4CP93_TRYCC	133	17729	4	4	4	4	0.95	40S ribosomal protein S15a, putative OS=Trypanosoma cruzi (strain CL Brener) GN=Tc00.1047053509381.20 PE=3 SV=1
130	1	Tcruzi	tr|Q7M3R8|Q7M3R8_TRYCR	53	4037	1	1	1	1	0.9	Repetitive protein antigen 1 (Fragment) OS=Trypanosoma cruzi PE=4 SV=1
20	1	Tcruzi	tr|Q0IK33|Q0IK33_TRYCR	236	48197	10	10	8	8	0.88	Elongation factor 1-alpha (Fragment) OS=Trypanosoma cruzi GN=EF-1alpha PE=3 SV=1
59	1	Tcruzi	tr|Q4CWE9|Q4CWE9_TRYCC	118	14867	3	3	3	3	0.81	Histone H3, putative OS=Trypanosoma cruzi (strain CL Brener) GN=Tc00.1047053505931.50 PE=4 SV=1
24	1	Tcruzi	tr|Q2TJB3|Q2TJB3_TRYCR	222	42462	8	8	8	8	0.77	Dehydrogenase OS=Trypanosoma cruzi PE=4 SV=1
6	1	Tcruzi	tr|Q9GN79|Q9GN79_TRYCR	446	101605	18	18	18	18	0.72	Pyruvate phosphate dikinase 1 OS=Trypanosoma cruzi GN=ppdk2 PE=4 SV=1
19	1	Tcruzi	tr|K4EBD4|K4EBD4_TRYCR	237	28333	5	5	5	5	0.7	40S ribosomal protein S6 OS=Trypanosoma cruzi GN=TCSYLVIO_001068 PE=3 SV=1
29	1	Tcruzi	tr|V5BI62|V5BI62_TRYCR	188	28452	5	5	5	5	0.7	Ubiquinone biosynthesis protein COQ4 homolog, mitochondrial OS=Trypanosoma cruzi Dm28c GN=TCDM_14232 PE=3 SV=1
10	1	Tcruzi	tr|K4DZU6|K4DZU6_TRYCR	325	58444	10	10	9	9	0.69	Chaperonin containing t-complex protein, putative OS=Trypanosoma cruzi GN=TCSYLVIO_005500 PE=3 SV=1
18	1	Tcruzi	tr|K2LZ01|K2LZ01_TRYCR	249	28598	5	5	4	4	0.69	40S ribosomal protein S2, putative (Fragment) OS=Trypanosoma cruzi marinkellei GN=MOQ_008343 PE=3 SV=1
74	1	Tcruzi	tr|Q4E093|Q4E093_TRYCC	90	17650	3	3	3	3	0.65	40S ribosomal protein S18, putative OS=Trypanosoma cruzi (strain CL Brener) GN=Tc00.1047053506679.100 PE=3 SV=1
42	1	Tcruzi	tr|K4DU81|K4DU81_TRYCR	151	24299	4	4	4	4	0.64	40S ribosomal protein S3, putative OS=Trypanosoma cruzi GN=TCSYLVIO_000304 PE=3 SV=1
4	1	Tcruzi	tr|K2MZU9|K2MZU9_TRYCR	496	81136	14	14	12	12	0.63	Heat shock protein 85, putative OS=Trypanosoma cruzi marinkellei GN=MOQ_003581 PE=3 SV=1
64	1	Tcruzi	tr|K2MT82|K2MT82_TRYCR	111	25055	4	4	4	4	0.61	60S ribosomal protein L10, putative OS=Trypanosoma cruzi marinkellei GN=MOQ_005910 PE=4 SV=1
7	1	Tcruzi	tr|K4E4W4|K4E4W4_TRYCR	439	71455	11	11	11	11	0.6	Heat shock 70 kDa protein, mitochondrial, putative OS=Trypanosoma cruzi GN=TCSYLVIO_003281 PE=3 SV=1
71	1	Tcruzi	tr|Q4CTD7|Q4CTD7_TRYCC	94	12339	2	2	2	2	0.6	Histone H2B OS=Trypanosoma cruzi (strain CL Brener) GN=Tc00.1047053511635.20 PE=3 SV=1
11	1	Tcruzi	tr|K4E4Z8|K4E4Z8_TRYCR	323	45438	7	7	7	7	0.6	Glutamate dehydrogenase OS=Trypanosoma cruzi GN=TCSYLVIO_003673 PE=3 SV=1
70	1	Tcruzi	tr|V5DM12|V5DM12_TRYCR	103	19050	3	3	3	3	0.59	Ribosomal protein S19 OS=Trypanosoma cruzi Dm28c GN=TCDM_13966 PE=4 SV=1
31	1	Tcruzi	tr|K4DT61|K4DT61_TRYCR	185	40868	6	6	6	6	0.56	Sterol 24-c-methyltransferase, putative OS=Trypanosoma cruzi GN=TCSYLVIO_007533 PE=4 SV=1
82	1	Tcruzi	tr|Q4CRH9|Q4CRH9_TRYCC	85	20173	3	3	2	2	0.56	40S ribosomal protein S11, putative OS=Trypanosoma cruzi (strain CL Brener) GN=Tc00.1047053511139.20 PE=3 SV=1
36	1	Tcruzi	tr|K4DY27|K4DY27_TRYCR	180	48049	7	7	7	7	0.56	Uncharacterized protein OS=Trypanosoma cruzi GN=TCSYLVIO_005921 PE=4 SV=1
118	1	Tcruzi	tr|Q4D6H7|Q4D6H7_TRYCC	61	13275	2	2	2	2	0.55	Ribosomal protein S20, putative OS=Trypanosoma cruzi (strain CL Brener) GN=Tc00.1047053508475.10 PE=3 SV=1
16	1	Tcruzi	tr|K2M741|K2M741_TRYCR	277	55972	8	8	8	8	0.55	ATP synthase subunit beta OS=Trypanosoma cruzi marinkellei GN=MOQ_005364 PE=3 SV=1
12	1	Tcruzi	tr|K4ED78|K4ED78_TRYCR	316	50481	7	7	7	7	0.53	Heterogeneous nuclear ribonucleoprotein H/F, putative OS=Trypanosoma cruzi GN=TCSYLVIO_000392 PE=4 SV=1
66	1	Tcruzi	tr|K2N128|K2N128_TRYCR	110	28770	4	4	4	4	0.52	60S ribosomal protein L2, putative OS=Trypanosoma cruzi marinkellei GN=MOQ_007971 PE=4 SV=1
50	1	Tcruzi	tr|K4ECN2|K4ECN2_TRYCR	135	30186	4	4	4	4	0.49	Voltage-dependent anion-selective channel, putative OS=Trypanosoma cruzi GN=TCSYLVIO_000886 PE=4 SV=1
77	1	Tcruzi	tr|Q4CM56|Q4CM56_TRYCC	89	22774	3	3	2	2	0.48	Tryparedoxin peroxidase, putative OS=Trypanosoma cruzi (strain CL Brener) GN=Tc00.1047053507259.10 PE=4 SV=1
109	3	Tcruzi	tr|K4DJA3|K4DJA3_TRYCR	59	15562	2	2	2	2	0.46	Retrotransposon hot spot (RHS) protein, putative (Fragment) OS=Trypanosoma cruzi GN=TCSYLVIO_010905 PE=4 SV=1
15	1	Tcruzi	tr|K2PB50|K2PB50_TRYCR	294	72222	9	9	9	9	0.46	Glucose-regulated protein 78, putative OS=Trypanosoma cruzi marinkellei GN=MOQ_001461 PE=3 SV=1
46	1	Tcruzi	tr|Q4DW38|Q4DW38_TRYCC	140	15715	2	2	2	2	0.45	40S ribosomal protein S24 OS=Trypanosoma cruzi (strain CL Brener) GN=Tc00.1047053507681.150 PE=3 SV=1
62	1	Tcruzi	tr|Q4CQG0|Q4CQG0_TRYCC	115	16115	2	2	2	2	0.44	40S ribosomal protein S12 OS=Trypanosoma cruzi (strain CL Brener) GN=Tc00.1047053508551.20 PE=3 SV=1
33	1	Tcruzi	tr|K4DQH2|K4DQH2_TRYCR	184	43196	5	5	5	5	0.42	Actin, putative (Fragment) OS=Trypanosoma cruzi GN=TCSYLVIO_008645 PE=3 SV=1
39	1	Tcruzi	tr|K4E794|K4E794_TRYCR	175	43223	5	5	4	4	0.42	Uncharacterized protein OS=Trypanosoma cruzi GN=TCSYLVIO_002517 PE=4 SV=1
94	1	Tcruzi	tr|K2MXT6|K2MXT6_TRYCR	74	26182	3	3	3	3	0.41	60S ribosomal protein L19, putative (Fragment) OS=Trypanosoma cruzi marinkellei GN=MOQ_009167 PE=3 SV=1
80	1	Tcruzi	tr|K4E4P8|K4E4P8_TRYCR	87	26024	3	3	3	3	0.41	60S ribosomal protein L9, putative OS=Trypanosoma cruzi GN=TCSYLVIO_003366 PE=4 SV=1
30	1	Tcruzi	tr|K4E959|K4E959_TRYCR	187	54715	6	6	5	5	0.4	Monooxygenase, putative OS=Trypanosoma cruzi GN=TCSYLVIO_001922 PE=4 SV=1
122	1	Tcruzi	tr|Q4CMD6|Q4CMD6_TRYCC	57	18405	2	2	2	2	0.38	ADP-ribosylation factor, putative (Fragment) OS=Trypanosoma cruzi (strain CL Brener) GN=Tc00.1047053419417.4 PE=3 SV=1
[truncated: 141 more rows]

## Sheet: TcEpsinR 2
Family	M	DB	Accession	Score	Mass	Matches	Pep(sig)	Sequences	Seq(sig)	↓emPAI	Description
[truncated: 1,046 more rows]

[truncated: 3 more sheets: WT - TcEpsinR 2, TcEpsinR 3, WT - TcEpsinR 3]
