# Supplementary material for: Conservation and divergence within the clathrin interactome of Trypanosoma cruzi
Source: Sci Rep. 2016 Aug 9;6:31212. doi: 10.1038/srep31212 (PMC4977521; doi:10.1038/srep31212)
Supplement: Supplementary Dataset 2 [file srep31212-s2.xls]

## Sheet: srep31212-s2
Gene DB acession		qRT-PCR Oligos	pb	fragment	Gene DB acession
TcCLB.508257.260	AP1-GAMMA	F- AGTTTGGACAGGTGGAGGTG R- TCTCGTGCGCTAAATCCTTT	20	153	TcCLB.508257.260
TcCLB.506247.200	AP1-BETA1	F-ACCTTCCCGGAGTTGCTATT R-TATTGGACTGGAATGCACCA	20	209	TcCLB.506247.200
TcCLB.511391.140Â	AP2 - ALPHA	F-ATCGCCTCTAGTGGGGTTCT R-GGAGACAAGAACCGTGTGGT	20	161	TcCLB.511391.140Â
TcCLB.506297.180	AP2 -BETA	F-ACTACACGGGTCAGGCATTC R- TAACGTGTATGCGCCAAAAA	20	160	TcCLB.506297.180
TcCLB.507811.20	AP3-DELTA	F -AGCCCCTCACGTTTATCCTT R - GTGGCACATGCGTTAAATTG	20	204	TcCLB.507811.20
TcCLB.506673.60	AP3-BETA	F -CGGTTGTTGGTTCCTCTGAT R - ATCTCGTCCTTCACCACCTG	20	152	TcCLB.506673.60
TcCLB.507023.10	AP4-EPSILON	F- CGTAGCGTTTGGATACAGCA R- ACAGGGCCTCCTGTACAATG	20	157	TcCLB.507023.10
TcCLB.509799.10	AP4-BETA 4	F - ACCAGTCCTTGGACTCATGG R - GACCCTCCTCAAAGGTCTCC	20	164	TcCLB.509799.10
	Sequences are written 5â€™ to 3â€™
